# Supplementary material for: Directed evolution unlocks oxygen reactivity for a nicotine-degrading flavoenzyme
Source: Nat Chem Biol. 2023 Sep 28;19(11):1406–14. doi: 10.1038/s41589-023-01426-y (PMC10611581; doi:10.1038/s41589-023-01426-y)
Supplement: Supplementary file 3 — Data used to generate plots. [file 41589_2023_1426_MOESM3_ESM.xlsx]

## Sheet: Figure 1a
time (s)	WT			dcycN
0	0.1284	0.1239	0.1187	0.1281	0.1176	0.1175
0.041789	0.1454	0.1373	0.1289	0.1431	0.1282	0.1336
0.083579	0.1455	0.139	0.1332	0.1452	0.1309	0.1351
0.125369	0.1494	0.1441	0.1395	0.1447	0.1339	0.1374
0.167157	0.1556	0.151	0.1425	0.1476	0.1356	0.1379
0.208947	0.1759	0.169	0.157	0.1524	0.1441	0.1418
0.250736	0.2054	0.1892	0.1861	0.1532	0.1479	0.1465
0.292525	0.2086	0.1969	0.1903	0.1565	0.1492	0.1455
0.334315	0.2136	0.2017	0.1938	0.1564	0.1503	0.147
0.376104	0.2201	0.2097	0.2006	0.156	0.151	0.1472
0.417894	0.2271	0.2165	0.2073	0.1562	0.1506	0.1477
0.459693	0.235	0.2254	0.2156	0.1574	0.1505	0.146
0.501483	0.2444	0.2343	0.2264	0.1577	0.1508	0.1477
0.543272	0.2531	0.2441	0.2369	0.1583	0.151	0.1489
0.585061	0.2628	0.2537	0.2473	0.1578	0.1509	0.1459
0.62685	0.2724	0.2639	0.2579	0.1582	0.1511	0.1464
0.668639	0.2824	0.2735	0.2686	0.1573	0.1513	0.1475
0.710428	0.2926	0.2841	0.2796	0.1559	0.1518	0.1486
0.752218	0.3034	0.2945	0.2899	0.1558	0.1522	0.149
0.794006	0.3134	0.3047	0.3002	0.1558	0.1519	0.1472
0.835795	0.3236	0.3151	0.3108	0.1548	0.1519	0.1468
0.877595	0.334	0.3258	0.3215	0.1544	0.152	0.1473
0.919384	0.3441	0.3362	0.3316	0.1546	0.1519	0.1471
0.961174	0.354	0.3465	0.3419	0.1542	0.1521	0.147
1.00296	0.3638	0.3558	0.3515	0.1537	0.1519	0.1471
1.04475	0.3741	0.3662	0.3617	0.1537	0.1523	0.1478
1.08654	0.4062	0.3786	0.3728	0.1536	0.1523	0.1465
1.12833	0.4201	0.4135	0.4085	0.1537	0.1519	0.148
1.17012	0.4245	0.4185	0.4146	0.1535	0.152	0.1476
1.21191	0.4304	0.4239	0.4208	0.1534	0.1517	0.1471
1.2537	0.4375	0.4309	0.4316	0.1536	0.1518	0.1467
1.2955	0.4429	0.4378	0.438	0.1535	0.152	0.1469
1.33728	0.4453	0.4423	0.4414	0.1529	0.1517	0.1472
1.37907	0.4453	0.4431	0.4413	0.1536	0.152	0.1468
1.42086	0.4429	0.4418	0.4342	0.1533	0.152	0.1465
1.46265	0.4396	0.4361	0.4282	0.1524	0.1519	0.1468
1.50444	0.437	0.433	0.424	0.1529	0.1516	0.1462
1.54623	0.4346	0.4303	0.4199	0.1533	0.1519	0.1464
1.58802	0.4327	0.4279	0.4168	0.1526	0.1517	0.1463
1.62981	0.4312	0.4258	0.4143	0.1531	0.1518	0.146
1.67159	0.4308	0.4241	0.4108	0.1528	0.1523	0.1459
1.7134	0.4294	0.4216	0.4074	0.1525	0.1519	0.1455
1.75518	0.4288	0.4202	0.406	0.1522	0.1517	0.1452
1.79697	0.4277	0.4192	0.4055	0.1523	0.151	0.1448
1.83876	0.4271	0.4186	0.4062	0.1524	0.1507	0.1451
1.88055	0.4265	0.4187	0.4029	0.1528	0.1511	0.1451
1.92234	0.4254	0.4168	0.4165	0.1522	0.151	0.145
1.96413	0.4258	0.4161	0.416	0.1524	0.1507	0.1451
2.00592	0.4257	0.4147	0.4173	0.1529	0.1508	0.1454
2.04771	0.421	0.4116	0.4162	0.1531	0.1506	0.1453
2.08949	0.4191	0.4113	0.4173	0.1527	0.151	0.1452
2.13128	0.4217	0.4106	0.4167	0.1527	0.151	0.1451
2.17308	0.424	0.4212	0.4137	0.1529	0.1518	0.1456
2.21487	0.425	0.4238	0.4132	0.1525	0.1519	0.1457
2.25666	0.4236	0.422	0.4145	0.1522	0.1516	0.146
2.29845	0.4192	0.4245	0.4145	0.1532	0.1523	0.1463
2.34024	0.422	0.4249	0.4135	0.1533	0.1516	0.1462
2.38203	0.421	0.423	0.4134	0.1536	0.1528	0.1465
2.42382	0.4186	0.4226	0.413	0.1537	0.1529	0.1468
2.4656	0.4198	0.4223	0.4128	0.1544	0.1532	0.147
2.50739	0.4187	0.4194	0.412	0.1535	0.1534	0.1467
2.54918	0.4198	0.4214	0.4112	0.1547	0.1536	0.1469
2.59098	0.4212	0.4225	0.4106	0.1538	0.1535	0.1472
2.63277	0.4214	0.418	0.411	0.1547	0.1539	0.1474
2.67456	0.4196	0.4198	0.4092	0.154	0.1538	0.1479
2.71635	0.4188	0.42	0.4079	0.154	0.1542	0.1475
2.75814	0.4188	0.4197	0.4087	0.1544	0.1542	0.1475
2.79992	0.4182	0.4175	0.4085	0.1548	0.1541	0.1481
2.84171	0.4125	0.4141	0.4065	0.1552	0.1545	0.148
2.8835	0.417	0.4149	0.4064	0.1546	0.1548	0.1481
2.92529	0.4162	0.4143	0.4041	0.1554	0.1547	0.1485
2.96708	0.4169	0.4156	0.4044	0.1552	0.1546	0.1485
3.00888	0.4114	0.4131	0.3899	0.1556	0.1547	0.1484
3.05067	0.416	0.4125	0.3933	0.1562	0.1546	0.1489
3.09246	0.41	0.4153	0.3955	0.1561	0.1553	0.1491
3.13424	0.4139	0.4099	0.3966	0.1565	0.1554	0.1491
3.17603	0.4133	0.41	0.397	0.156	0.1553	0.1494
3.21782	0.4125	0.4111	0.3967	0.1569	0.1557	0.1497
3.25961	0.4054	0.4114	0.3963	0.1569	0.156	0.15
3.3014	0.4111	0.4122	0.3951	0.1517	0.1561	0.1502
3.34319	0.4049	0.3951	0.3938	0.1507	0.156	0.1501
3.38498	0.4024	0.3998	0.3925	0.1506	0.1559	0.1505
3.42678	0.4071	0.4007	0.3936	0.1505	0.1563	0.1505
3.46857	0.4084	0.4001	0.3927	0.1495	0.1564	0.1509
3.51035	0.4017	0.4007	0.3916	0.1499	0.1566	0.151
3.55214	0.3877	0.3998	0.3879	0.1499	0.1568	0.151
3.59393	0.3875	0.3997	0.38	0.1491	0.1569	0.1517
3.63572	0.3879	0.3986	0.3791	0.1493	0.157	0.1515
3.67751	0.3872	0.3989	0.3783	0.1495	0.1572	0.1519
3.7193	0.3878	0.3956	0.377	0.1493	0.1572	0.1522
3.76109	0.3849	0.3963	0.3765	0.1492	0.1574	0.1537
3.80288	0.3862	0.3968	0.3754	0.1495	0.1572	0.154
3.84466	0.3843	0.3944	0.3747	0.1489	0.1497	0.1473
3.88646	0.384	0.3956	0.3739	0.1492	0.1496	0.146
3.92825	0.3836	0.3945	0.373	0.1495	0.1483	0.1461
3.97004	0.3832	0.3918	0.3722	0.1494	0.1485	0.146
4.01183	0.3828	0.393	0.3715	0.1495	0.1486	0.1456
4.05362	0.3828	0.3908	0.3709	0.1503	0.1486	0.1457
4.09541	0.383	0.39	0.3702	0.1502	0.149	0.1455
4.1372	0.383	0.3876	0.3687	0.1505	0.149	0.1455
4.17898	0.3835	0.3777	0.3681	0.1508	0.1491	0.1459
4.22077	0.3836	0.3772	0.367	0.1515	0.1491	0.1455
4.26256	0.3829	0.3763	0.3663	0.1525	0.1491	0.146
4.30436	0.3818	0.3756	0.3652	0.1531	0.1491	0.1459
4.34615	0.3812	0.375	0.364	0.1528	0.1488	0.1464
4.38794	0.3804	0.3744	0.3627	0.1532	0.1485	0.1482
4.42973	0.3795	0.3736	0.3623	0.1568	0.1489	0.149
4.47152	0.3788	0.3732	0.3609	0.1552	0.1505	0.1512
4.5133	0.3782	0.373	0.3605	0.1551	0.1519	0.1509
4.55509	0.3775	0.3731	0.3588	0.1553	0.1511	0.1506
4.59688	0.3764	0.3722	0.3587	0.1554	0.1517	0.1498
4.63867	0.3766	0.3719	0.3576	0.1548	0.1513	0.1502
4.68046	0.3752	0.3705	0.3564	0.154	0.152	0.1493
4.72226	0.3737	0.3695	0.3572	0.155	0.152	0.1488
4.76405	0.3731	0.3688	0.3578	0.1545	0.1516	0.149
4.80584	0.3717	0.3678	0.3573	0.1543	0.151	0.1487
4.84762	0.3716	0.3678	0.3584	0.1547	0.151	0.1494
4.88941	0.37	0.3668	0.3577	0.1543	0.1512	0.1487
4.9312	0.369	0.3656	0.3584	0.1554	0.1514	0.1489
4.97299	0.3679	0.3648	0.3575	0.155	0.1517	0.1494
5.01478	0.3664	0.3636	0.3563	0.1556	0.1517	0.1501
5.05657	0.3654	0.3625	0.3571	0.1552	0.1514	0.1491
5.09835	0.3638	0.3615	0.3544	0.1546	0.1518	0.1501
5.14015	0.362	0.36	0.3543	0.1544	0.1515	0.1499
5.18194	0.362	0.359	0.3527	0.1548	0.1514	0.1496
5.22373	0.3596	0.358	0.3516	0.1561	0.1521	0.1499
5.26552	0.3587	0.3572	0.3507	0.1557	0.1525	0.15
5.30731	0.3581	0.3555	0.3501	0.1565	0.1521	0.1501
5.3491	0.3563	0.3548	0.3493	0.1557	0.1527	0.1502
5.39088	0.3545	0.3535	0.3494	0.1558	0.152	0.1498
5.43267	0.3527	0.3523	0.3499	0.1561	0.1522	0.1499
5.47446	0.3517	0.3513	0.3482	0.1561	0.1522	0.1504
5.51625	0.3501	0.35	0.3477	0.1567	0.1527	0.1515
5.55804	0.348	0.349	0.3469	0.1577	0.1516	0.1502
5.59984	0.3465	0.3471	0.3458	0.1566	0.1526	0.1509
5.64163	0.3456	0.3453	0.3444	0.1575	0.1533	0.1515
5.68342	0.344	0.3448	0.3437	0.1575	0.1528	0.1512
5.7252	0.343	0.3432	0.3434	0.1572	0.1533	0.1514
5.76699	0.3412	0.3412	0.3422	0.1576	0.1528	0.1516
5.80878	0.3398	0.3406	0.3403	0.1566	0.1529	0.1508
5.85057	0.3384	0.3386	0.3398	0.1566	0.153	0.1512
5.89236	0.3378	0.3383	0.3379	0.1566	0.1526	0.1511
5.93415	0.3367	0.3355	0.3357	0.1577	0.1524	0.152

## Sheet: Figure 1b
time (s)	WT nica2			dcycN nica2			177			254			320			321
0	0.1299	0.128	0.1265	0.1258	0.1181	0.125	0.127	0.119	0.1211	0.1197	0.1162	0.1126	0.1214	0.1165	0.114	0.1203	0.1147	0.1143
0.041789	0.1372	0.1339	0.1379	0.1357	0.1251	0.1388	0.1351	0.1261	0.1301	0.1278	0.1224	0.1197	0.1282	0.123	0.12	0.1256	0.122	0.1225
0.083579	0.138	0.1361	0.1404	0.1369	0.1265	0.1399	0.1364	0.128	0.1305	0.1299	0.1236	0.1214	0.129	0.1247	0.1218	0.1271	0.1234	0.1247
0.125369	0.1445	0.1402	0.1445	0.1389	0.1285	0.1416	0.1377	0.1306	0.133	0.1315	0.1252	0.1239	0.1317	0.1264	0.1235	0.1293	0.1252	0.1263
0.167157	0.1484	0.1451	0.1498	0.1404	0.1304	0.147	0.1414	0.1324	0.1357	0.1336	0.127	0.1255	0.1339	0.1282	0.1256	0.1321	0.1266	0.1278
0.208947	0.1608	0.1602	0.1637	0.1445	0.1328	0.1554	0.1481	0.1344	0.1431	0.1407	0.1322	0.1311	0.1394	0.1339	0.1276	0.1388	0.1334	0.1352
0.250736	0.1884	0.1922	0.198	0.1499	0.1422	0.1583	0.1497	0.1427	0.1495	0.1448	0.1383	0.1381	0.1466	0.1405	0.1363	0.145	0.1396	0.1423
0.292525	0.2042	0.2031	0.2068	0.1528	0.1451	0.1575	0.1518	0.1452	0.1515	0.1478	0.1402	0.1405	0.1516	0.1435	0.1401	0.1475	0.1424	0.145
0.334315	0.2069	0.2059	0.2099	0.1522	0.1463	0.1581	0.1527	0.1459	0.1527	0.1495	0.1418	0.1412	0.1536	0.1459	0.142	0.1484	0.1436	0.1466
0.376104	0.2137	0.2125	0.2155	0.1545	0.1479	0.1584	0.1541	0.1469	0.1535	0.1501	0.1439	0.143	0.1529	0.1481	0.1451	0.1493	0.1456	0.1479
0.417894	0.2189	0.2195	0.2216	0.1527	0.1479	0.1586	0.1544	0.148	0.1547	0.1501	0.1456	0.1432	0.1548	0.15	0.1477	0.15	0.1453	0.1485
0.459693	0.2263	0.2266	0.2285	0.1523	0.148	0.1574	0.1557	0.1482	0.1555	0.1511	0.1466	0.1446	0.1556	0.1513	0.1484	0.1507	0.147	0.1497
0.501483	0.2352	0.2345	0.2381	0.1537	0.1486	0.1581	0.1568	0.1494	0.1569	0.1514	0.1478	0.1448	0.1564	0.1523	0.1487	0.1516	0.148	0.1514
0.543272	0.2449	0.243	0.2469	0.1532	0.1486	0.1595	0.1566	0.1496	0.1573	0.1525	0.1485	0.1458	0.1575	0.1527	0.15	0.1523	0.1492	0.1514
0.585061	0.2552	0.2537	0.2571	0.1521	0.1485	0.1589	0.1564	0.1493	0.1569	0.1525	0.1491	0.1463	0.1577	0.1536	0.1512	0.1524	0.1508	0.152
0.62685	0.2658	0.2635	0.2673	0.1526	0.1487	0.1587	0.1565	0.149	0.1562	0.153	0.1494	0.1479	0.1594	0.1547	0.1521	0.1521	0.1518	0.1524
0.668639	0.2762	0.2737	0.2781	0.1518	0.1489	0.1596	0.156	0.1496	0.1559	0.1529	0.1494	0.1489	0.1602	0.1558	0.1536	0.1527	0.1514	0.1542
0.710428	0.2872	0.2843	0.2888	0.152	0.1491	0.1588	0.1561	0.1501	0.1557	0.153	0.1497	0.1493	0.1612	0.1575	0.1546	0.1531	0.1534	0.1554
0.752218	0.298	0.2948	0.2994	0.1523	0.1497	0.1588	0.1563	0.1499	0.1562	0.1533	0.1499	0.1504	0.1631	0.1591	0.1564	0.1539	0.1544	0.1559
0.794006	0.3084	0.3051	0.3093	0.1522	0.1502	0.1585	0.1559	0.1501	0.1563	0.1529	0.1504	0.1507	0.1636	0.1601	0.1579	0.1542	0.1551	0.1569
0.835795	0.3186	0.3151	0.3196	0.1523	0.1501	0.1589	0.1554	0.1504	0.157	0.1519	0.1505	0.1515	0.1651	0.1612	0.1601	0.1547	0.1557	0.158
0.877595	0.3293	0.3252	0.3298	0.1523	0.1505	0.1591	0.1555	0.1509	0.1575	0.152	0.1508	0.1527	0.1665	0.1631	0.1627	0.1551	0.1569	0.1595
0.919384	0.3396	0.3353	0.3399	0.1525	0.1509	0.1594	0.1553	0.1513	0.1578	0.1521	0.1516	0.1539	0.168	0.1653	0.1654	0.1557	0.1578	0.1609
0.961174	0.3497	0.3453	0.3498	0.1524	0.1509	0.1595	0.1548	0.1512	0.1581	0.1522	0.1523	0.1548	0.1698	0.1676	0.1681	0.1564	0.159	0.1622
1.00296	0.3593	0.3549	0.3589	0.1524	0.151	0.1591	0.1546	0.1512	0.1579	0.1521	0.1525	0.1556	0.1716	0.17	0.1706	0.1569	0.16	0.1636
1.04475	0.3699	0.3649	0.3693	0.1529	0.1514	0.1596	0.1548	0.1514	0.1587	0.1525	0.1534	0.1571	0.174	0.173	0.1739	0.1578	0.1616	0.1655
1.08654	0.3795	0.3742	0.3785	0.1529	0.1511	0.1596	0.1547	0.1517	0.159	0.1526	0.1541	0.1581	0.1763	0.1758	0.1768	0.1584	0.1629	0.1675
1.12833	0.4168	0.391	0.4163	0.1529	0.1508	0.1594	0.1546	0.1517	0.1593	0.1527	0.1547	0.1595	0.1788	0.1789	0.1803	0.1594	0.1641	0.1694
1.17012	0.4184	0.4176	0.4186	0.1529	0.1512	0.1599	0.1543	0.1524	0.1599	0.1528	0.156	0.1609	0.1816	0.182	0.1839	0.1603	0.1654	0.1714
1.21191	0.4214	0.4195	0.4221	0.1533	0.1505	0.1602	0.1545	0.1526	0.1603	0.1529	0.1567	0.1628	0.1843	0.1855	0.1885	0.1613	0.167	0.1736
1.2537	0.4262	0.4234	0.427	0.1533	0.1505	0.1598	0.1539	0.153	0.1604	0.1529	0.1578	0.1644	0.1864	0.189	0.1927	0.1619	0.1685	0.1759
1.2955	0.4315	0.4285	0.4344	0.1533	0.1503	0.1599	0.154	0.1533	0.1605	0.1532	0.1586	0.1659	0.1893	0.1916	0.1959	0.1632	0.1701	0.1783
1.33728	0.4362	0.4356	0.4384	0.1536	0.1508	0.1606	0.154	0.1537	0.1615	0.1535	0.1597	0.1676	0.1921	0.1953	0.1991	0.1645	0.1719	0.1805
1.37907	0.4411	0.4389	0.4398	0.1535	0.1508	0.1599	0.1538	0.1542	0.1612	0.1537	0.1607	0.1694	0.1947	0.2	0.2028	0.1659	0.1741	0.1834
1.42086	0.4404	0.4394	0.4391	0.1535	0.1509	0.1599	0.1537	0.1548	0.1617	0.1541	0.1631	0.1712	0.1976	0.2026	0.2064	0.1672	0.1764	0.187
1.46265	0.4385	0.4382	0.4372	0.1537	0.151	0.1599	0.1537	0.1553	0.1623	0.1544	0.1648	0.174	0.2006	0.2044	0.2113	0.1688	0.1788	0.19
1.50444	0.4364	0.4363	0.4348	0.1538	0.1508	0.1597	0.1538	0.1561	0.163	0.1547	0.1664	0.1766	0.2033	0.2066	0.2152	0.1714	0.1812	0.192
1.54623	0.4346	0.4349	0.4324	0.1541	0.1508	0.1595	0.1536	0.1572	0.1635	0.1549	0.1675	0.1795	0.2063	0.2107	0.2184	0.173	0.1836	0.1935
1.58802	0.4344	0.4332	0.4307	0.154	0.1507	0.1594	0.1534	0.1581	0.1646	0.1553	0.1692	0.1812	0.2112	0.214	0.2222	0.1749	0.1866	0.1959
1.62981	0.4316	0.4321	0.4293	0.1543	0.151	0.159	0.1537	0.1588	0.1653	0.1566	0.1704	0.1828	0.2129	0.2165	0.2256	0.1763	0.1889	0.1985
1.67159	0.4287	0.4264	0.4277	0.1546	0.151	0.1589	0.1538	0.1597	0.1661	0.1579	0.1708	0.1847	0.2137	0.2221	0.2278	0.1785	0.1905	0.2014
1.7134	0.4301	0.4322	0.4303	0.1547	0.1511	0.1588	0.1538	0.1612	0.1666	0.1582	0.1724	0.1863	0.2189	0.2227	0.2322	0.1804	0.1917	0.2012
1.75518	0.4285	0.4292	0.4272	0.1548	0.1512	0.1589	0.1536	0.1625	0.1676	0.1587	0.1731	0.1884	0.2211	0.2259	0.2354	0.1816	0.194	0.2014
1.79697	0.4271	0.4273	0.4287	0.1551	0.1513	0.1586	0.1535	0.1632	0.1682	0.1592	0.1743	0.1896	0.2241	0.2305	0.2372	0.183	0.1975	0.201
1.83876	0.4253	0.427	0.4262	0.1552	0.1512	0.1587	0.1541	0.1642	0.1689	0.1599	0.1763	0.1904	0.2272	0.2354	0.241	0.1846	0.1998	0.2149
1.88055	0.4272	0.4266	0.4273	0.1554	0.1513	0.1582	0.1547	0.1654	0.1699	0.1607	0.1767	0.1883	0.2292	0.2372	0.246	0.1854	0.2005	0.2183
1.92234	0.4237	0.4284	0.4271	0.1556	0.1514	0.1579	0.155	0.1665	0.1706	0.1628	0.1758	0.1924	0.2317	0.2399	0.2491	0.1894	0.2034	0.2209
1.96413	0.4238	0.4284	0.4262	0.1558	0.1512	0.158	0.1576	0.1675	0.1697	0.1621	0.1769	0.1947	0.2367	0.2449	0.2517	0.1872	0.1933	0.2238
2.00592	0.4226	0.428	0.4256	0.1561	0.1511	0.1581	0.1584	0.1686	0.1704	0.1527	0.1769	0.1995	0.2402	0.2468	0.2576	0.1895	0.1958	0.2261
2.04771	0.4244	0.428	0.4261	0.1563	0.1508	0.1583	0.158	0.168	0.1647	0.1524	0.1756	0.2021	0.2431	0.2536	0.2595	0.192	0.2014	0.2286
2.08949	0.4234	0.4275	0.4241	0.1563	0.1509	0.158	0.1592	0.1708	0.1673	0.154	0.1834	0.2022	0.2483	0.2544	0.2633	0.1858	0.2004	0.2307
2.13128	0.4231	0.4272	0.4252	0.1562	0.1509	0.1581	0.158	0.1714	0.165	0.1538	0.1834	0.2062	0.2493	0.2607	0.2679	0.195	0.1992	0.2349
2.17308	0.4234	0.4272	0.4236	0.1565	0.1508	0.1585	0.1536	0.1723	0.1707	0.157	0.185	0.2083	0.2524	0.262	0.2733	0.2026	0.2199	0.2378
2.21487	0.4209	0.4263	0.4231	0.1563	0.151	0.1586	0.1552	0.1743	0.1654	0.1553	0.1868	0.2099	0.2541	0.2644	0.2773	0.2007	0.2202	0.2405
2.25666	0.4206	0.4253	0.4239	0.1561	0.1511	0.1586	0.1594	0.1742	0.1643	0.1652	0.1877	0.2143	0.2592	0.2722	0.2817	0.2057	0.223	0.2446
2.29845	0.4214	0.4247	0.4232	0.1563	0.1515	0.159	0.16	0.175	0.1743	0.1664	0.19	0.2161	0.2634	0.2743	0.2853	0.2073	0.2258	0.2462
2.34024	0.4195	0.4243	0.4236	0.1561	0.1515	0.1583	0.1596	0.175	0.1792	0.1644	0.1915	0.2159	0.2668	0.276	0.2899	0.2093	0.2279	0.2505
2.38203	0.4196	0.425	0.4208	0.1561	0.1522	0.1584	0.1601	0.1789	0.1806	0.1658	0.1928	0.2191	0.2672	0.2805	0.2928	0.2104	0.2305	0.253
2.42382	0.4194	0.4251	0.4225	0.1564	0.1523	0.1584	0.161	0.1791	0.1818	0.1677	0.1932	0.2222	0.2746	0.2846	0.2975	0.2146	0.2331	0.256
2.4656	0.4187	0.4241	0.4207	0.1565	0.1523	0.1584	0.161	0.1803	0.1819	0.167	0.196	0.2236	0.2752	0.2905	0.299	0.2154	0.2337	0.26
2.50739	0.4203	0.4236	0.4213	0.1566	0.1527	0.1586	0.1605	0.1807	0.1838	0.1682	0.1973	0.2269	0.2787	0.2918	0.3054	0.2174	0.2375	0.2607
2.54918	0.4181	0.4234	0.4197	0.1568	0.1527	0.159	0.1611	0.1817	0.1846	0.171	0.1998	0.2274	0.2845	0.2967	0.3101	0.2207	0.2411	0.2651
2.59098	0.4165	0.4204	0.4193	0.1572	0.1533	0.1594	0.1623	0.1822	0.185	0.1713	0.2007	0.2288	0.2859	0.3004	0.3123	0.221	0.2413	0.2682
2.63277	0.418	0.4195	0.4192	0.1573	0.1535	0.1594	0.1617	0.1843	0.1851	0.17	0.2018	0.2326	0.2915	0.3052	0.317	0.2201	0.2463	0.2714
2.67456	0.417	0.4207	0.4186	0.1574	0.1539	0.1594	0.1627	0.1852	0.1868	0.1704	0.2046	0.2354	0.2939	0.3078	0.3202	0.2243	0.2468	0.2741
2.71635	0.4167	0.4174	0.419	0.1575	0.154	0.1596	0.1626	0.1877	0.1883	0.1722	0.2053	0.2359	0.299	0.3112	0.3253	0.223	0.2477	0.2745
2.75814	0.416	0.4167	0.4184	0.1577	0.1541	0.1598	0.1633	0.1879	0.1891	0.1722	0.2072	0.2378	0.3032	0.3159	0.3308	0.2267	0.2542	0.278
2.79992	0.4147	0.4196	0.4166	0.158	0.1542	0.1599	0.1631	0.1912	0.1904	0.1747	0.2078	0.2387	0.3072	0.32	0.3314	0.2284	0.2553	0.283
2.84171	0.4144	0.4195	0.4174	0.1584	0.1542	0.1601	0.1637	0.1901	0.1909	0.1738	0.2108	0.2435	0.3081	0.313	0.339	0.2306	0.2594	0.2852
2.8835	0.414	0.4186	0.4151	0.1588	0.1546	0.1603	0.1628	0.1911	0.1937	0.1768	0.2105	0.2477	0.3137	0.3268	0.3401	0.2334	0.2613	0.2916
2.92529	0.4123	0.4132	0.4133	0.1589	0.1551	0.161	0.1651	0.1941	0.1933	0.181	0.2114	0.2461	0.3159	0.3309	0.3411	0.2403	0.2648	0.2949
2.96708	0.4131	0.4174	0.4126	0.1591	0.1553	0.1606	0.1647	0.1935	0.1939	0.1796	0.216	0.2528	0.3194	0.3371	0.351	0.2419	0.2639	0.2954
3.00888	0.4125	0.4119	0.4144	0.159	0.1561	0.1613	0.1643	0.1947	0.1967	0.1811	0.2164	0.2515	0.3243	0.3397	0.3553	0.2427	0.2679	0.2999
3.05067	0.3956	0.4137	0.4148	0.1592	0.1562	0.1612	0.1649	0.1949	0.1962	0.1848	0.2168	0.2561	0.3293	0.3444	0.36	0.2485	0.2721	0.3026
3.09246	0.395	0.4151	0.4131	0.1595	0.1566	0.1613	0.1654	0.1963	0.1969	0.1851	0.2145	0.2521	0.33	0.3468	0.3637	0.2511	0.2743	0.3065
3.13424	0.3941	0.4147	0.4116	0.1598	0.1568	0.1616	0.1651	0.1946	0.1994	0.1827	0.2215	0.2583	0.3353	0.3514	0.3685	0.2519	0.275	0.3091
3.17603	0.394	0.4117	0.412	0.1602	0.1572	0.1617	0.1666	0.1983	0.2	0.1822	0.2252	0.2643	0.3383	0.3549	0.3723	0.2543	0.2792	0.3111
3.21782	0.3924	0.4071	0.4105	0.1603	0.1573	0.1614	0.1667	0.1927	0.1873	0.1887	0.2247	0.2607	0.3436	0.3605	0.3767	0.2583	0.2803	0.3162
3.25961	0.3914	0.413	0.4094	0.1607	0.1575	0.1614	0.1668	0.2023	0.202	0.1895	0.2261	0.2626	0.347	0.3614	0.379	0.2604	0.2843	0.3185
3.3014	0.3913	0.3992	0.4067	0.1613	0.1576	0.1613	0.1666	0.2031	0.2033	0.19	0.23	0.2697	0.3493	0.3638	0.3827	0.2618	0.2695	0.3199
3.34319	0.3904	0.4006	0.3926	0.1614	0.158	0.1612	0.1673	0.2048	0.2063	0.1909	0.2268	0.2684	0.3552	0.3693	0.3838	0.2626	0.2842	0.3256
3.38498	0.3899	0.3992	0.3924	0.1616	0.1581	0.1614	0.1684	0.2086	0.2063	0.1901	0.2287	0.2523	0.3574	0.3732	0.3853	0.2633	0.2897	0.3285
3.42678	0.3887	0.3987	0.3919	0.1621	0.1583	0.1616	0.167	0.21	0.2086	0.1908	0.2362	0.2699	0.3616	0.3756	0.3848	0.2685	0.2858	0.3268
3.46857	0.3878	0.3982	0.3897	0.1623	0.1585	0.1619	0.1684	0.2108	0.2085	0.1906	0.2379	0.2731	0.3639	0.3761	0.3838	0.2719	0.2902	0.3311
3.51035	0.3873	0.3975	0.3889	0.1638	0.1587	0.1619	0.1693	0.2122	0.2111	0.1922	0.2348	0.2768	0.3675	0.3567	0.3855	0.2486	0.2898	0.3347
3.55214	0.3863	0.397	0.3885	0.1646	0.1588	0.1619	0.1706	0.2129	0.2116	0.1969	0.2332	0.2787	0.3697	0.3577	0.3842	0.2508	0.2945	0.3394
3.59393	0.3855	0.3947	0.3881	0.1646	0.1588	0.1621	0.1725	0.2125	0.2125	0.1941	0.2201	0.2824	0.3745	0.3574	0.3852	0.2536	0.2995	0.341
3.63572	0.3846	0.3938	0.3876	0.1646	0.159	0.1622	0.1725	0.2154	0.2147	0.1909	0.2212	0.2811	0.377	0.3571	0.3855	0.2561	0.3017	0.3439
3.67751	0.3821	0.3931	0.3861	0.1648	0.1592	0.1623	0.1755	0.2176	0.2159	0.1992	0.2246	0.2862	0.3804	0.3576	0.3847	0.2584	0.3052	0.3445
3.7193	0.3819	0.3926	0.3854	0.1641	0.1594	0.1624	0.1753	0.2173	0.1996	0.1803	0.225	0.2859	0.3848	0.3568	0.3844	0.2602	0.3084	0.3511
3.76109	0.3804	0.3921	0.3852	0.1645	0.1599	0.1625	0.1773	0.2202	0.1989	0.1816	0.2271	0.2887	0.3858	0.3571	0.3846	0.2638	0.2922	0.3531
3.80288	0.3798	0.3909	0.3836	0.1647	0.1605	0.1626	0.1779	0.22	0.1997	0.191	0.2293	0.2899	0.3863	0.3564	0.3812	0.2652	0.2947	0.351
3.84466	0.3793	0.3902	0.3834	0.1648	0.161	0.1628	0.1788	0.2009	0.2002	0.1944	0.2327	0.2914	0.3838	0.3573	0.3797	0.2684	0.2967	0.3575
3.88646	0.3785	0.3893	0.3819	0.1642	0.1621	0.1626	0.1756	0.1997	0.2016	0.1839	0.2334	0.2941	0.3571	0.3586	0.3543	0.2696	0.2993	0.3612
3.92825	0.3774	0.3886	0.3817	0.1646	0.1631	0.1625	0.179	0.2018	0.204	0.1881	0.2365	0.276	0.3572	0.3592	0.3548	0.2711	0.3012	0.3334
3.97004	0.3762	0.3879	0.3806	0.1585	0.163	0.1628	0.1774	0.2027	0.2045	0.1905	0.2375	0.2784	0.3558	0.3582	0.3544	0.2744	0.304	0.3355
4.01183	0.3755	0.3869	0.3803	0.1638	0.1632	0.1631	0.1788	0.2046	0.2054	0.1913	0.2394	0.2804	0.3553	0.3556	0.3544	0.2761	0.3061	0.3378
4.05362	0.3755	0.3866	0.3796	0.1658	0.1636	0.1631	0.1802	0.2067	0.2076	0.1879	0.2412	0.2818	0.3548	0.3569	0.3532	0.2793	0.3086	0.3401
4.09541	0.3745	0.385	0.3788	0.1678	0.1639	0.1602	0.1819	0.2074	0.2093	0.1905	0.2433	0.2835	0.3545	0.3525	0.3533	0.2804	0.3108	0.3416
4.1372	0.3735	0.3853	0.3783	0.1655	0.1645	0.1601	0.1818	0.2088	0.2104	0.1898	0.2442	0.2855	0.3556	0.356	0.3533	0.2845	0.3124	0.3438
4.17898	0.3733	0.3835	0.3768	0.1663	0.1563	0.1583	0.1813	0.2101	0.2107	0.1903	0.2473	0.2863	0.3548	0.356	0.3528	0.2882	0.3139	0.3463
4.22077	0.3723	0.3829	0.3771	0.1686	0.1596	0.1588	0.1821	0.2106	0.2123	0.1917	0.247	0.2877	0.3543	0.3553	0.3524	0.2882	0.3163	0.3459
4.26256	0.3711	0.382	0.3735	0.1672	0.1568	0.1589	0.165	0.2122	0.2129	0.1936	0.2495	0.2905	0.3579	0.356	0.3504	0.2905	0.3168	0.345
4.30436	0.3705	0.381	0.372	0.1678	0.16	0.1592	0.1636	0.2137	0.213	0.1938	0.2503	0.2913	0.3564	0.3547	0.3509	0.2921	0.3196	0.3447
4.34615	0.3697	0.3788	0.3722	0.1684	0.1598	0.1608	0.1637	0.2139	0.2143	0.1949	0.2534	0.2929	0.356	0.3538	0.3493	0.2899	0.3211	0.3441
4.38794	0.3683	0.3781	0.3708	0.1701	0.1615	0.1606	0.1642	0.2158	0.2156	0.1951	0.2543	0.2961	0.3566	0.3533	0.3485	0.2942	0.323	0.343
4.42973	0.3674	0.3753	0.3696	0.1684	0.1619	0.1607	0.1643	0.2176	0.2171	0.1961	0.2555	0.2954	0.3567	0.3526	0.3482	0.2947	0.324	0.3429
4.47152	0.3675	0.375	0.3694	0.1686	0.1639	0.1603	0.1652	0.218	0.2175	0.1977	0.2569	0.2981	0.3503	0.3514	0.3476	0.2973	0.3264	0.3418
4.5133	0.3661	0.3739	0.3698	0.1681	0.1649	0.1595	0.1668	0.2199	0.2191	0.1984	0.2593	0.2993	0.3489	0.3505	0.3456	0.2994	0.328	0.341
4.55509	0.3653	0.3734	0.3679	0.1682	0.1644	0.1603	0.168	0.222	0.2204	0.1996	0.2616	0.3013	0.3473	0.351	0.3458	0.2995	0.3292	0.3397
4.59688	0.3629	0.374	0.3661	0.1594	0.164	0.1596	0.168	0.2235	0.222	0.2024	0.2637	0.3032	0.3476	0.3497	0.3431	0.3037	0.3297	0.3401
4.63867	0.3624	0.3719	0.3654	0.1594	0.1651	0.1595	0.1686	0.2261	0.223	0.2028	0.2642	0.3029	0.3459	0.348	0.3437	0.3028	0.3311	0.3393
4.68046	0.3602	0.3717	0.3651	0.1606	0.1642	0.16	0.1686	0.2268	0.2236	0.204	0.2673	0.3042	0.3474	0.3472	0.3426	0.3035	0.3328	0.3391
4.72226	0.359	0.371	0.3634	0.1616	0.1653	0.1599	0.169	0.2274	0.2253	0.2046	0.2682	0.3072	0.3476	0.3472	0.3437	0.3003	0.3355	0.3342
4.76405	0.3588	0.3704	0.3626	0.1597	0.1655	0.1599	0.1698	0.2295	0.2257	0.205	0.2705	0.3077	0.341	0.3471	0.3425	0.3023	0.3369	0.3364
4.80584	0.3569	0.3695	0.3611	0.1603	0.1565	0.1595	0.17	0.2303	0.2274	0.2069	0.2707	0.3091	0.3459	0.3458	0.3416	0.3037	0.3354	0.336
4.84762	0.3566	0.3692	0.3623	0.1612	0.1577	0.1617	0.1708	0.2324	0.2285	0.2069	0.2732	0.311	0.339	0.3443	0.3395	0.3049	0.3349	0.3346
4.88941	0.3549	0.3691	0.3598	0.1607	0.1558	0.1604	0.1714	0.2337	0.2294	0.2096	0.2723	0.3113	0.3435	0.3405	0.3384	0.3061	0.334	0.3333
4.9312	0.3529	0.3687	0.3583	0.1604	0.1574	0.1602	0.172	0.2349	0.2299	0.2107	0.2754	0.3125	0.3427	0.3427	0.3375	0.3057	0.3325	0.332
4.97299	0.3534	0.3682	0.3575	0.1591	0.1574	0.1608	0.1731	0.2353	0.2312	0.2095	0.2763	0.3139	0.3415	0.34	0.3359	0.3073	0.3316	0.3307
5.01478	0.3517	0.3671	0.3565	0.16	0.1565	0.1606	0.1741	0.2367	0.2327	0.2083	0.2773	0.3147	0.3397	0.3404	0.3349	0.3091	0.3294	0.3294
5.05657	0.3513	0.3661	0.3544	0.1609	0.1571	0.1608	0.1743	0.2383	0.2335	0.2108	0.2792	0.316	0.3358	0.3389	0.3334	0.3085	0.3288	0.3274
5.09835	0.3503	0.3647	0.3538	0.1633	0.1573	0.1616	0.176	0.2403	0.234	0.2125	0.2791	0.3155	0.3314	0.337	0.3289	0.3094	0.3262	0.3266
5.14015	0.3481	0.3637	0.3518	0.1609	0.1592	0.1613	0.1773	0.2407	0.2356	0.2129	0.2759	0.3173	0.337	0.3294	0.3264	0.311	0.3253	0.3241
5.18194	0.3455	0.3615	0.3499	0.1609	0.1571	0.1611	0.1763	0.2403	0.2364	0.212	0.2821	0.318	0.3355	0.332	0.324	0.3121	0.3239	0.3215
5.22373	0.3442	0.3599	0.3494	0.1606	0.1577	0.1616	0.1764	0.2409	0.236	0.2144	0.2806	0.3172	0.3337	0.328	0.3243	0.3129	0.319	0.3198
5.26552	0.3428	0.3584	0.3471	0.1613	0.1564	0.1612	0.1771	0.2359	0.2376	0.2154	0.2818	0.3194	0.3338	0.3278	0.3213	0.3109	0.3201	0.318
5.30731	0.3409	0.3573	0.3462	0.1625	0.1574	0.162	0.1763	0.2419	0.2374	0.2138	0.2821	0.3188	0.3317	0.3229	0.3234	0.3125	0.3185	0.3146
5.3491	0.3388	0.3572	0.345	0.1604	0.1577	0.1619	0.1777	0.2385	0.2378	0.2167	0.2839	0.3178	0.3304	0.3236	0.3226	0.3119	0.3155	0.3142
5.39088	0.3377	0.3565	0.3438	0.1617	0.1576	0.1614	0.1766	0.2403	0.2383	0.2172	0.2851	0.318	0.3293	0.323	0.3192	0.3133	0.3144	0.3119
5.43267	0.3367	0.3548	0.3421	0.1606	0.1578	0.1626	0.1785	0.2447	0.2383	0.2184	0.285	0.3145	0.3232	0.321	0.3168	0.3104	0.3118	0.3094
5.47446	0.3346	0.3531	0.3413	0.1595	0.1557	0.1611	0.1777	0.2447	0.2387	0.2186	0.282	0.3148	0.318	0.3179	0.3176	0.3105	0.308	0.3083
5.51625	0.3348	0.3529	0.3385	0.1589	0.1573	0.1614	0.1774	0.2451	0.2391	0.22	0.2846	0.3133	0.3163	0.3163	0.3169	0.3074	0.3064	0.3051
5.55804	0.3309	0.3507	0.3375	0.1598	0.1576	0.1621	0.1776	0.2455	0.2376	0.2219	0.2865	0.3116	0.3214	0.3159	0.3142	0.3059	0.3065	0.3041
5.59984	0.3301	0.3487	0.3366	0.1599	0.1579	0.1622	0.1777	0.2436	0.2389	0.219	0.2894	0.3081	0.3172	0.3123	0.3094	0.3043	0.3045	0.3014
5.64163	0.3297	0.3471	0.3361	0.1602	0.157	0.1613	0.178	0.2456	0.2392	0.2202	0.2892	0.3074	0.3182	0.31	0.3115	0.3031	0.2969	0.2958
5.68342	0.3288	0.3458	0.3338	0.1588	0.1581	0.1624	0.1791	0.2456	0.2384	0.2226	0.2862	0.3048	0.3166	0.3049	0.3031	0.3004	0.2959	0.2977
5.7252	0.3244	0.3448	0.3315	0.16	0.1568	0.1613	0.18	0.2462	0.2389	0.2212	0.2871	0.305	0.308	0.3026	0.3075	0.2984	0.2982	0.2951
5.76699	0.3239	0.3427	0.3307	0.16	0.1578	0.1613	0.1805	0.2466	0.2398	0.2196	0.2881	0.3034	0.3075	0.3059	0.3042	0.2968	0.291	0.2887
5.80878	0.3219	0.3409	0.3294	0.1603	0.1562	0.1609	0.1805	0.2462	0.2399	0.2219	0.2874	0.3002	0.3054	0.2992	0.3002	0.295	0.289	0.2872
5.85057	0.3201	0.3407	0.3264	0.1593	0.1562	0.1617	0.1813	0.2433	0.2398	0.2194	0.289	0.2968	0.3056	0.2989	0.3016	0.2935	0.2876	0.2849
5.89236	0.3195	0.3394	0.3252	0.1593	0.1579	0.1615	0.1813	0.2454	0.2408	0.2216	0.2869	0.2947	0.3034	0.2938	0.2953	0.2903	0.2848	0.283
5.93415	0.3176	0.3373	0.3253	0.1593	0.1583	0.1615	0.1823	0.2456	0.2407	0.2211	0.2884	0.2922	0.3024	0.2957	0.2973	0.2891	0.2834	0.2814

## Sheet: Figure 1c
Generation	0	1	2	3	4
kcats	0.0066	0.0837	0.274	0.52	0.93
kcats		0.166	0.32	1.06	1.25
kcats		0.156	0.239	0.57	1.04
kcats		0.17			0.65

## Sheet: Figure 1d
	kcat	SD		growth rate
NicA2	0.0066	0.0002		0.00265439	0.00295698	0.0023518
NicA2mut177	0.17	0.01		0.00279825	0.00318961	0.0024069
NicA2mut254	0.32	0.01		0.00289517	0.0029754	0.00281494
NicA2mut320	1.07	0.02		0.00414939	0.00451968	0.00377911
NicA2mut321	0.58	0.01		0.00348435	0.00403131	0.00293739
