# Supplementary material for: Directed evolution unlocks oxygen reactivity for a nicotine-degrading flavoenzyme
Source: Nat Chem Biol. 2023 Sep 28;19(11):1406–14. doi: 10.1038/s41589-023-01426-y (PMC10611581; doi:10.1038/s41589-023-01426-y)
Supplement: Supplementary file 4 — Data used to generate plots. [file 41589_2023_1426_MOESM4_ESM.xlsx]

## Sheet: Figure 2a
Amino acid	mutation rate (%)
1	0
2	0
3	0
4	0
5	0
6	0
7	0
8	0
9	0
10	0
11	0
12	0.75188
13	0
14	0
15	0
16	0
17	0
18	0
19	0
20	0
21	0
22	0
23	0
24	0
25	0
26	0
27	0
28	0
29	0.75188
30	0
31	0
32	0
33	0
34	0
35	0
36	0
37	0.75188
38	0
39	1.50376
40	0
41	0
42	0.75188
43	0
44	0.75188
45	1.50376
46	2.25564
47	0
48	3.7594
49	0.75188
50	6.01504
51	0.75188
52	0.75188
53	0
54	0.75188
55	0
56	0
57	0.75188
58	0
59	0.75188
60	0
61	0
62	0.75188
63	1.50376
64	0
65	0
66	0
67	0.75188
68	0
69	0.75188
70	0
71	0
72	0.75188
73	0.75188
74	0
75	3.00752
76	0
77	0
78	1.50376
79	0
80	0
81	0
82	0
83	0
84	0
85	1.50376
86	1.50376
87	0
88	0
89	0
90	0
91	0
92	2.25564
93	2.25564
94	0.75188
95	0
96	3.00752
97	0
98	1.50376
99	0.75188
100	0.75188
101	0
102	0
103	0.75188
104	33.0827
105	0
106	0
107	19.5489
108	2.25564
109	0
110	0
111	0
112	3.00752
113	0
114	1.50376
115	1.50376
116	0.75188
117	0
118	0
119	0
120	0.75188
121	0
122	0
123	0
124	0
125	0
126	0
127	3.7594
128	0
129	1.50376
130	42.8571
131	3.7594
132	3.00752
133	0.75188
134	0
135	1.50376
136	0
137	1.50376
138	0.75188
139	0.75188
140	0
141	0
142	1.50376
143	0
144	0
145	1.50376
146	2.25564
147	1.50376
148	0
149	0
150	0
151	0.75188
152	0.75188
153	0
154	0
155	0
156	6.01504
157	2.25564
158	0
159	0.75188
160	0.75188
161	2.25564
162	0
163	0
164	0
165	1.50376
166	0
167	0
168	0.75188
169	0
170	0
171	1.50376
172	0.75188
173	0.75188
174	4.51128
175	0
176	0
177	0.75188
178	0
179	0
180	1.50376
181	0
182	0
183	1.50376
184	1.50376
185	0
186	0
187	0.75188
188	0.75188
189	0
190	0
191	1.50376
192	3.7594
193	0
194	0
195	0
196	0.75188
197	0
198	0.75188
199	3.00752
200	0
201	0
202	0.75188
203	0
204	0
205	0
206	0
207	0
208	0
209	0.75188
210	0.75188
211	0
212	0
213	0.75188
214	0
215	0.75188
216	0
217	2.25564
218	0
219	0
220	0
221	0.75188
222	0.75188
223	0.75188
224	0.75188
225	1.50376
226	0.75188
227	0
228	0
229	0.75188
230	0
231	1.50376
232	0
233	0
234	0
235	2.25564
236	0
237	0
238	0
239	0.75188
240	0
241	0
242	0.75188
243	1.50376
244	0.75188
245	0.75188
246	3.7594
247	0
248	0.75188
249	4.51128
250	0
251	0
252	0
253	0.75188
254	0
255	0
256	0
257	0
258	1.50376
259	0
260	3.7594
261	0
262	0
263	0
264	0
265	0.75188
266	0
267	5.26316
268	0
269	0
270	0.75188
271	0
272	0
273	0
274	0
275	0
276	1.50376
277	2.25564
278	1.50376
279	0
280	3.00752
281	2.25564
282	0.75188
283	0
284	0
285	0
286	0.75188
287	0.75188
288	0
289	0
290	0
291	0.75188
292	2.25564
293	0.75188
294	1.50376
295	3.7594
296	0.75188
297	0
298	1.50376
299	0
300	0
301	0
302	2.25564
303	0.75188
304	0
305	0
306	0.75188
307	1.50376
308	0.75188
309	0
310	0
311	0.75188
312	0
313	0
314	1.50376
315	0
316	0
317	13.5338
318	0
319	3.7594
320	0
321	0
322	0
323	0
324	1.50376
325	0
326	0
327	0
328	0
329	0
330	0.75188
331	1.50376
332	0
333	0.75188
334	0
335	1.50376
336	0
337	1.50376
338	0.75188
339	0.75188
340	0.75188
341	0
342	0
343	0
344	0
345	0.75188
346	0
347	0
348	0
349	0.75188
350	0
351	4.51128
352	0
353	0.75188
354	0
355	1.50376
356	0
357	2.25564
358	0
359	3.7594
360	0.75188
361	0
362	0
363	0.75188
364	0.75188
365	0
366	3.00752
367	0
368	30.0752
369	0
370	0
371	0.75188
372	0
373	2.25564
374	0.75188
375	0
376	0
377	0
378	0
379	6.76691
380	0.75188
381	4.51128
382	0.75188
383	0
384	0
385	0
386	0
387	0
388	0.75188
389	0.75188
390	0.75188
391	0
392	0
393	1.50376
394	0.75188
395	1.50376
396	0
397	0
398	0.75188
399	0
400	0.75188
401	0.75188
402	0
403	1.50376
404	0
405	0
406	0.75188
407	0
408	1.50376
409	0
410	0.75188
411	3.00752
412	0.75188
413	0
414	0
415	0
416	0.75188
417	0
418	1.50376
419	0.75188
420	0
421	0.75188
422	0.75188
423	0
424	0.75188
425	0
426	1.50376
427	6.01504
428	0
429	2.25564
430	0
431	1.50376
432	0.75188
433	0
434	0
435	2.25564
436	0
437	0.75188
438	0
439	0
440	0
441	0.75188
442	0.75188
443	0.75188
444	0.75188
445	0
446	0
447	0
448	0
449	12.0301
450	0
451	0
452	0
453	0
454	2.25564
455	0.75188
456	0
457	0.75188
458	0.75188
459	0
460	0.75188
461	1.50376
462	24.0602
463	0
464	0
465	0
466	0
467	0
468	0
469	0
470	0
471	0
472	0
473	0.75188
474	0.75188
475	0
476	0.75188
477	0
478	0
479	0
480	2.25564
481	3.00752
482	3.00752

## Sheet: Figure 2c
	kcats
F104L	0.014
N462S	0.016
A107T	0.032
H368R	0.084
D130S	0.11

## Sheet: Figure 2d
	kcats
S130D	0.135
S462N	0.35
T107A	0.55
L104F	0.65
I319T	0.87
V449L	1.09
