# Supplementary material for: Directed evolution unlocks oxygen reactivity for a nicotine-degrading flavoenzyme
Source: Nat Chem Biol. 2023 Sep 28;19(11):1406–14. doi: 10.1038/s41589-023-01426-y (PMC10611581; doi:10.1038/s41589-023-01426-y)
Supplement: Supplementary file 5 — Data used to generate plots. [file 41589_2023_1426_MOESM5_ESM.xlsx]

## Sheet: Figure 3b
Time (s)	No ligand	+NMM			Time (s)	+myosmine
0	0.10941	0.09493			0	0.11575
0.08	0.1099	0.10375			0.16	0.12791
0.16	0.10898	0.11467			0.32	0.1417
0.24	0.11104	0.12382			0.48	0.15415
0.32	0.11431	0.13327			0.64	0.16347
0.4	0.11495	0.14104			0.8	0.1689
0.48	0.11465	0.1467			0.96	0.17618
0.56	0.11649	0.15107			1.12	0.18131
0.64	0.11554	0.1559			1.28	0.18678
0.72	0.11729	0.15761			1.44	0.18576
0.8	0.11904	0.1628			1.6	0.18984
0.88	0.12007	0.16589			1.76	0.19162
0.96	0.12071	0.16708			1.92	0.19586
1.04	0.1196	0.1667			2.08	0.19899
1.12	0.11945	0.1701			2.24	0.19907
1.2	0.11835	0.17148			2.4	0.19985
1.28	0.12222	0.17687			2.56	0.19888
1.36	0.12221	0.17327			2.72	0.20189
1.44	0.12427	0.17222			2.88	0.20082
1.52	0.12551	0.17383			3.04	0.20259
1.6	0.12368	0.17539			3.2	0.20328
1.68	0.12417	0.17818			3.36	0.20357
1.76	0.12624	0.17482			3.52	0.20267
1.84	0.12577	0.17525			3.68	0.20452
1.92	0.12619	0.17593			3.84	0.20276
2	0.12698	0.17497			4	0.20547
2.08	0.12824	0.17797			4.16	0.20494
2.16	0.1295	0.17802			4.32	0.20507
2.24	0.12899	0.17876			4.48	0.20579
2.32	0.13037	0.17904			4.64	0.20503
2.4	0.13172	0.17742			4.8	0.20654
2.48	0.13235	0.17723			4.96	0.20492
2.56	0.13179	0.17852			5.12	0.20844
2.64	0.13146	0.17829			5.28	0.20907
2.72	0.13377	0.17617			5.44	0.20852
2.8	0.13491	0.17982			5.6	0.20519
2.88	0.13623	0.17658			5.76	0.20856
2.96	0.13399	0.17741			5.92	0.20566
3.04	0.13482	0.17859			6.08	0.20663
3.12	0.13399	0.17528			6.24	0.20499
3.2	0.13391	0.17753			6.4	0.20717
3.28	0.13545	0.17651			6.56	0.20523
3.36	0.13625	0.17752			6.72	0.20835
3.44	0.13959	0.17739			6.88	0.20878
3.52	0.13869	0.17512			7.04	0.20701
3.6	0.13778	0.17697			7.2	0.2077
3.68	0.13789	0.17469			7.36	0.20633
3.76	0.1408	0.17563			7.52	0.20848
3.84	0.13753	0.17486			7.68	0.20992
3.92	0.14174	0.17588			7.84	0.20677
4	0.13929	0.17498			8	0.20809
4.08	0.14283	0.17439			8.16	0.20847
4.16	0.14122	0.17582			8.32	0.2103
4.24	0.14248	0.1743			8.48	0.21084
4.32	0.14236	0.17717			8.64	0.20854
4.4	0.14206	0.1761			8.8	0.21177
4.48	0.14487	0.17522			8.96	0.21025
4.56	0.14413	0.17395			9.12	0.211
4.64	0.14405	0.1748			9.28	0.20815
4.72	0.14643	0.17709			9.44	0.21042
4.8	0.14635	0.17654			9.6	0.20998
4.88	0.14431	0.17598			9.76	0.2096
4.96	0.14677	0.17346			9.92	0.21237
5.04	0.14703	0.17338			10.08	0.20712
5.12	0.14875	0.17548			10.24	0.20953
5.2	0.14738	0.17484			10.4	0.208
5.28	0.14679	0.17311			10.56	0.21095
5.36	0.14899	0.17528			10.72	0.20684
5.44	0.14746	0.17522			10.88	0.20988
5.52	0.15149	0.17103			11.04	0.20893
5.6	0.15005	0.17261			11.2	0.20837
5.68	0.15095	0.17225			11.36	0.20882
5.76	0.15167	0.17258			11.52	0.21453
5.84	0.1518	0.17416			11.68	0.2088
5.92	0.15319	0.17354			11.84	0.21064
6	0.15352	0.17435			12	0.20712
6.08	0.15084	0.17279			12.16	0.21017
6.16	0.15362	0.17403			12.32	0.21163
6.24	0.15192	0.17523			12.48	0.21359
6.32	0.15439	0.17096			12.64	0.21084
6.4	0.15501	0.17417			12.8	0.20959
6.48	0.15476	0.17357			12.96	0.21129
6.56	0.15224	0.17029			13.12	0.21074
6.64	0.15408	0.17186			13.28	0.20973
6.72	0.152	0.17356			13.44	0.212
6.8	0.15372	0.17171			13.6	0.21186
6.88	0.15724	0.17098			13.76	0.21326
6.96	0.15562	0.1711			13.92	0.212
7.04	0.15732	0.17038			14.08	0.20943
7.12	0.15707	0.1711			14.24	0.2146
7.2	0.1563	0.17183			14.4	0.20903
7.28	0.15987	0.17175			14.56	0.21151
7.36	0.15805	0.16916			14.72	0.20976
7.44	0.15811	0.16841			14.88	0.21384
7.52	0.15885	0.17063			15.04	0.21109
7.6	0.15825	0.17119			15.2	0.21246
7.68	0.16161	0.16989			15.36	0.21124
7.76	0.15832	0.17134			15.52	0.21383
7.84	0.16024	0.17214			15.68	0.21059
7.92	0.15921	0.17064			15.84	0.21095
8	0.15969	0.1698			16	0.21173
8.08	0.15931	0.16927			16.16	0.21242
8.16	0.16179	0.17006			16.32	0.21357
8.24	0.16261	0.17052			16.48	0.21105
8.32	0.16246	0.16994			16.64	0.21222
8.4	0.16226	0.16938			16.8	0.2138
8.48	0.16318	0.17069			16.96	0.21377
8.56	0.16317	0.1681			17.12	0.20811
8.64	0.1627	0.16887			17.28	0.21339
8.72	0.16376	0.16921			17.44	0.21191
8.8	0.16358	0.16977			17.6	0.21268
8.88	0.16378	0.16816			17.76	0.2141
8.96	0.16521	0.16686			17.92	0.21289
9.04	0.16659	0.16887			18.08	0.2135
9.12	0.16536	0.16928			18.24	0.21135
9.2	0.16673	0.16871			18.4	0.21448
9.28	0.16583	0.16774			18.56	0.21301
9.36	0.16344	0.1678			18.72	0.21226
9.44	0.16385	0.16729			18.88	0.21398
9.52	0.16723	0.16814			19.04	0.21263
9.6	0.16553	0.17045			19.2	0.21208
9.68	0.16758	0.16742			19.36	0.21023
9.76	0.16625	0.16673			19.52	0.21356
9.84	0.16805	0.17215			19.68	0.21309
9.92	0.16854	0.16942			19.84	0.21234
10	0.16645	0.16613			20	0.21482
10.08	0.16962	0.16439			20.16	0.21273
10.16	0.16982	0.16735			20.32	0.21086
10.24	0.16825	0.16856			20.48	0.21174
10.32	0.17056	0.16881			20.64	0.21265
10.4	0.16851	0.16881			20.8	0.21132
10.48	0.16881	0.16974			20.96	0.21045
10.56	0.17036	0.16819			21.12	0.2143
10.64	0.17244	0.16742			21.28	0.21347
10.72	0.16988	0.16772			21.44	0.21609
10.8	0.17034	0.16821			21.6	0.21309
10.88	0.171	0.16574			21.76	0.21377
10.96	0.17111	0.16628			21.92	0.21397
11.04	0.1737	0.16543			22.08	0.21544
11.12	0.17213	0.16759			22.24	0.21552
11.2	0.1703	0.16605			22.4	0.21317
11.28	0.17461	0.16749			22.56	0.21243
11.36	0.17241	0.16663			22.72	0.21236
11.44	0.17207	0.16532			22.88	0.21389
11.52	0.17298	0.1647			23.04	0.21199
11.6	0.17067	0.1678			23.2	0.21248
11.68	0.17356	0.16349			23.36	0.21301
11.76	0.1765	0.16639			23.52	0.21654
11.84	0.174	0.16662			23.68	0.21633
11.92	0.17386	0.16294			23.84	0.21378
12	0.17437	0.16736			24	0.21265
12.08	0.17347	0.16717			24.16	0.21575
12.16	0.17536	0.16378			24.32	0.21389
12.24	0.17345	0.16791			24.48	0.21442
12.32	0.17504	0.16359			24.64	0.21273
12.4	0.175	0.1655			24.8	0.21477
12.48	0.17642	0.16619			24.96	0.21642
12.56	0.17646	0.16606			25.12	0.21497
12.64	0.17278	0.16631			25.28	0.21818
12.72	0.17659	0.16526			25.44	0.21513
12.8	0.17735	0.16471			25.6	0.21615
12.88	0.1768	0.16491			25.76	0.21452
12.96	0.17786	0.16332			25.92	0.21678
13.04	0.17608	0.1672			26.08	0.21419
13.12	0.17711	0.1648			26.24	0.21568
13.2	0.17759	0.16502			26.4	0.21438
13.28	0.17777	0.16703			26.56	0.21753
13.36	0.17744	0.16461			26.72	0.21605
13.44	0.17832	0.16477			26.88	0.21629
13.52	0.1775	0.16393			27.04	0.21535
13.6	0.17913	0.16472			27.2	0.21575
13.68	0.17825	0.16489			27.36	0.21589
13.76	0.1801	0.16405			27.52	0.21617
13.84	0.17935	0.16486			27.68	0.21677
13.92	0.17794	0.16394			27.84	0.2142
14	0.17836	0.16803			28	0.21002
14.08	0.17786	0.16383			28.16	0.21742
14.16	0.17939	0.16376			28.32	0.21602
14.24	0.17965	0.16481			28.48	0.21567
14.32	0.18016	0.16586			28.64	0.21601
14.4	0.17933	0.16444			28.8	0.2152
14.48	0.17921	0.1655			28.96	0.21806
14.56	0.17821	0.16193			29.12	0.21522
14.64	0.18268	0.16497			29.28	0.21652
14.72	0.18208	0.16319			29.44	0.21757
14.8	0.18139	0.16274			29.6	0.21714
14.88	0.18145	0.16601			29.76	0.21656
14.96	0.18095	0.16327			29.92	0.2169
15.04	0.18158	0.16399			30.08	0.21544
15.12	0.17962	0.16233			30.24	0.2136
15.2	0.18205	0.16354			30.4	0.21904
15.28	0.18359	0.16546			30.56	0.21639
15.36	0.18074	0.16277			30.72	0.21696
15.44	0.17941	0.16202			30.88	0.21817
15.52	0.18127	0.16236			31.04	0.21702
15.6	0.18103	0.16273			31.2	0.21525
15.68	0.1853	0.16306			31.36	0.21652
15.76	0.18206	0.16535			31.52	0.21636
15.84	0.18346	0.16497			31.68	0.21649
15.92	0.18516	0.16123			31.84	0.21569
16	0.18327	0.16401			32	0.2166
16.08	0.18555	0.16256			32.16	0.21674
16.16	0.1846	0.16386			32.32	0.21669
16.24	0.1829	0.16386			32.48	0.21817
16.32	0.18262	0.1662			32.64	0.21635
16.4	0.18481	0.16346			32.8	0.21692
16.48	0.18316	0.16185			32.96	0.21761
16.56	0.18429	0.16508			33.12	0.21937
16.64	0.18177	0.16359			33.28	0.21635
16.72	0.18563	0.16342			33.44	0.21739
16.8	0.18323	0.16364			33.6	0.21716
16.88	0.18686	0.16374			33.76	0.21499
16.96	0.18526	0.16432			33.92	0.21655
17.04	0.18573	0.16343			34.08	0.21741
17.12	0.18516	0.16407			34.24	0.21913
17.2	0.18627	0.16367			34.4	0.21496
17.28	0.18469	0.1627			34.56	0.21785
17.36	0.18578	0.16376			34.72	0.21507
17.44	0.18595	0.16174			34.88	0.21729
17.52	0.18321	0.16369			35.04	0.2182
17.6	0.18593	0.16222			35.2	0.21523
17.68	0.18655	0.16353			35.36	0.21694
17.76	0.18801	0.16451			35.52	0.21726
17.84	0.18536	0.16263			35.68	0.21665
17.92	0.18553	0.16143			35.84	0.21557
18	0.18539	0.16258			36	0.21727
18.08	0.18662	0.16347			36.16	0.21578
18.16	0.18689	0.1616			36.32	0.21663
18.24	0.18653	0.16181			36.48	0.22139
18.32	0.18672	0.16242			36.64	0.22047
18.4	0.18737	0.16098			36.8	0.21625
18.48	0.18948	0.16079			36.96	0.21731
18.56	0.19023	0.16214			37.12	0.21765
18.64	0.18765	0.16397			37.28	0.21624
18.72	0.18734	0.16321			37.44	0.21436
18.8	0.18649	0.1594			37.6	0.21891
18.88	0.19084	0.15874			37.76	0.2204
18.96	0.1863	0.16248			37.92	0.21602
19.04	0.18513	0.16269			38.08	0.21724
19.12	0.18895	0.16324			38.24	0.21752
19.2	0.18942	0.15852			38.4	0.21685
19.28	0.18661	0.16255			38.56	0.21681
19.36	0.18592	0.16056			38.72	0.21848
19.44	0.1856	0.16215			38.88	0.22055
19.52	0.18823	0.15845			39.04	0.21437
19.6	0.18874	0.1602			39.2	0.21911
19.68	0.18889	0.16166			39.36	0.21935
19.76	0.1893	0.1627			39.52	0.21781
19.84	0.18919	0.16025			39.68	0.21933
19.92	0.18883	0.1594			39.84	0.21737
20	0.18819	0.16243			40	0.21648
20.08	0.18815	0.16055
20.16	0.18907	0.1604
20.24	0.19045	0.16213
20.32	0.18682	0.15918
20.4	0.18918	0.16396
20.48	0.19041	0.15974
20.56	0.19013	0.16009
20.64	0.18848	0.16169
20.72	0.18968	0.16177
20.8	0.19019	0.16129
20.88	0.19062	0.15992
20.96	0.18909	0.15827
21.04	0.18978	0.1598
21.12	0.19013	0.16175
21.2	0.19103	0.16163
21.28	0.19066	0.16144
21.36	0.19018	0.16002
21.44	0.19222	0.16159
21.52	0.19098	0.16086
21.6	0.1905	0.16193
21.68	0.19008	0.15859
21.76	0.18965	0.15957
21.84	0.19137	0.16018
21.92	0.19002	0.16134
22	0.19122	0.15998
22.08	0.19341	0.15656
22.16	0.19214	0.16047
22.24	0.19353	0.15797
22.32	0.18977	0.16
22.4	0.19146	0.16457
22.48	0.19247	0.15914
22.56	0.19365	0.15793
22.64	0.19244	0.16097
22.72	0.18985	0.16039
22.8	0.19138	0.15842
22.88	0.18901	0.16119
22.96	0.19181	0.16066
23.04	0.19248	0.16036
23.12	0.19307	0.15884
23.2	0.19295	0.1586
23.28	0.19182	0.15824
23.36	0.19089	0.15899
23.44	0.19176	0.16073
23.52	0.19083	0.15838
23.6	0.19211	0.15912
23.68	0.19335	0.16148
23.76	0.19305	0.15981
23.84	0.19089	0.1593
23.92	0.1923	0.16027
24	0.18989	0.15681
24.08	0.19215	0.15842
24.16	0.19191	0.1583
24.24	0.19226	0.15871
24.32	0.19199	0.15849
24.4	0.19284	0.15876
24.48	0.19272	0.1594
24.56	0.19018	0.15999
24.64	0.19297	0.15801
24.72	0.19	0.16098
24.8	0.19227	0.15792
24.88	0.19332	0.16189
24.96	0.19291	0.16071
25.04	0.19172	0.16115
25.12	0.19292	0.1583
25.2	0.19113	0.1629
25.28	0.19218	0.1577
25.36	0.1943	0.15846
25.44	0.19269	0.15904
25.52	0.1928	0.15919
25.6	0.19168	0.16072
25.68	0.19395	0.15806
25.76	0.1962	0.15964
25.84	0.19438	0.16102
25.92	0.1917	0.15821
26	0.19316	0.16168
26.08	0.19373	0.15928
26.16	0.19428	0.15617
26.24	0.19363	0.15885
26.32	0.19235	0.1617
26.4	0.19576	0.15994
26.48	0.19264	0.15956
26.56	0.19503	0.16105
26.64	0.19428	0.16226
26.72	0.19345	0.15798
26.8	0.19509	0.15876
26.88	0.19254	0.15866
26.96	0.19267	0.1592
27.04	0.19396	0.1599
27.12	0.1934	0.15876
27.2	0.19458	0.15838
27.28	0.19249	0.16125
27.36	0.19415	0.15802
27.44	0.1914	0.15863
27.52	0.19504	0.15715
27.6	0.19436	0.15948
27.68	0.19398	0.15924
27.76	0.19354	0.15971
27.84	0.1933	0.15823
27.92	0.1929	0.16024
28	0.19481	0.15895
28.08	0.19317	0.15753
28.16	0.19351	0.15714
28.24	0.19333	0.1585
28.32	0.19423	0.15817
28.4	0.19279	0.15833
28.48	0.19473	0.15854
28.56	0.19655	0.15885
28.64	0.197	0.15913
28.72	0.19626	0.1591
28.8	0.19661	0.15786
28.88	0.19427	0.16056
28.96	0.19352	0.1574
29.04	0.19689	0.16157
29.12	0.19502	0.15596
29.2	0.19403	0.15865
29.28	0.19623	0.16003
29.36	0.19567	0.16076
29.44	0.19601	0.15912
29.52	0.19573	0.15912
29.6	0.19494	0.15816
29.68	0.19681	0.16019
29.76	0.19466	0.15996
29.84	0.19564	0.15894
29.92	0.19464	0.15782
30	0.19399	0.1578
30.08	0.19486	0.15991
30.16	0.19357	0.15741
30.24	0.19598	0.15385
30.32	0.19508	0.15767
30.4	0.19476	0.15699
30.48	0.19531	0.15759
30.56	0.19483	0.15692
30.64	0.19532	0.15707
30.72	0.19475	0.15744
30.8	0.19618	0.15573
30.88	0.19521	0.15745
30.96	0.19259	0.16018
31.04	0.19526	0.15562
31.12	0.196	0.15843
31.2	0.19599	0.16067
31.28	0.19615	0.15803
31.36	0.19467	0.15974
31.44	0.19468	0.15976
31.52	0.1944	0.15602
31.6	0.19752	0.15799
31.68	0.19601	0.15886
31.76	0.19521	0.15946
31.84	0.19701	0.15739
31.92	0.19408	0.15858
32	0.19535	0.16019
32.08	0.19475	0.1601
32.16	0.19639	0.15859
32.24	0.19541	0.15745
32.32	0.19455	0.15923
32.4	0.19426	0.15551
32.48	0.19387	0.15866
32.56	0.19513	0.15804
32.64	0.19687	0.15631
32.72	0.19523	0.15736
32.8	0.19603	0.15821
32.88	0.19625	0.15651
32.96	0.19355	0.15758
33.04	0.19623	0.15793
33.12	0.19505	0.15857
33.2	0.1937	0.15922
33.28	0.19552	0.15805
33.36	0.19475	0.15951
33.44	0.19636	0.15701
33.52	0.19581	0.15772
33.6	0.19539	0.1582
33.68	0.19398	0.15605
33.76	0.19687	0.15742
33.84	0.19717	0.1565
33.92	0.19608	0.15528
34	0.19788	0.15517
34.08	0.19333	0.15682
34.16	0.1975	0.15633
34.24	0.19374	0.15682
34.32	0.19483	0.15496
34.4	0.19669	0.1582
34.48	0.19689	0.15981
34.56	0.19621	0.15544
34.64	0.19481	0.15718
34.72	0.19633	0.15698
34.8	0.19601	0.15916
34.88	0.19637	0.15871
34.96	0.19595	0.1599
35.04	0.19449	0.15906
35.12	0.19605	0.15699
35.2	0.19667	0.15511
35.28	0.19628	0.15676
35.36	0.19673	0.15846
35.44	0.196	0.15473
35.52	0.19703	0.15845
35.6	0.19726	0.15626
35.68	0.19579	0.1566
35.76	0.19675	0.15623
35.84	0.19604	0.15711
35.92	0.19816	0.15625
36	0.19471	0.15697
36.08	0.19317	0.15758
36.16	0.1956	0.16017
36.24	0.19668	0.15698
36.32	0.19581	0.15731
36.4	0.19446	0.15574
36.48	0.19394	0.15922
36.56	0.19554	0.1584
36.64	0.19473	0.15771
36.72	0.19829	0.1583
36.8	0.19741	0.15596
36.88	0.19903	0.15521
36.96	0.19589	0.1555
37.04	0.19727	0.15525
37.12	0.19626	0.15599
37.2	0.19463	0.15793
37.28	0.19652	0.15709
37.36	0.19635	0.15705
37.44	0.19696	0.15773
37.52	0.19566	0.1577
37.6	0.19753	0.15864
37.68	0.19819	0.15608
37.76	0.19909	0.15422
37.84	0.19819	0.15976
37.92	0.19907	0.15844
38	0.19667	0.15707
38.08	0.1979	0.15852
38.16	0.19475	0.15844
38.24	0.19685	0.1564
38.32	0.19755	0.15826
38.4	0.19531	0.15427
38.48	0.19715	0.15683
38.56	0.19595	0.15987
38.64	0.19736	0.15645
38.72	0.19937	0.156
38.8	0.19742	0.15324
38.88	0.19578	0.15489
38.96	0.1955	0.15483
39.04	0.19618	0.15732
39.12	0.19553	0.15823
39.2	0.19523	0.15581
39.28	0.19453	0.16
39.36	0.19819	0.15663
39.44	0.19627	0.15887
39.52	0.1964	0.15832
39.6	0.19627	0.15604
39.68	0.19595	0.15743
39.76	0.19561	0.15712
39.84	0.19618	0.15667
39.92	0.19598	0.15722

## Sheet: Figure 3c
Time (s)	WT No ligand		Time (s)	WT+NMM
0	0.10941		0	0.10496
0.08	0.1099		0.8	0.10382
0.16	0.10898		1.6	0.10614
0.24	0.11104		2.4	0.10714
0.32	0.11431		3.2	0.10482
0.4	0.11495		4	0.10727
0.48	0.11465		4.8	0.10742
0.56	0.11649		5.6	0.10841
0.64	0.11554		6.4	0.10827
0.72	0.11729		7.2	0.10842
0.8	0.11904		8	0.1116
0.88	0.12007		8.8	0.1083
0.96	0.12071		9.6	0.11066
1.04	0.1196		10.4	0.11187
1.12	0.11945		11.2	0.10977
1.2	0.11835		12	0.10925
1.28	0.12222		12.8	0.11057
1.36	0.12221		13.6	0.10874
1.44	0.12427		14.4	0.11047
1.52	0.12551		15.2	0.11139
1.6	0.12368		16	0.11064
1.68	0.12417		16.8	0.11287
1.76	0.12624		17.6	0.11105
1.84	0.12577		18.4	0.11205
1.92	0.12619		19.2	0.1115
2	0.12698		20	0.11537
2.08	0.12824		20.8	0.11314
2.16	0.1295		21.6	0.11141
2.24	0.12899		22.4	0.11039
2.32	0.13037		23.2	0.11367
2.4	0.13172		24	0.11366
2.48	0.13235		24.8	0.11391
2.56	0.13179		25.6	0.11257
2.64	0.13146		26.4	0.11441
2.72	0.13377		27.2	0.11206
2.8	0.13491		28	0.11387
2.88	0.13623		28.8	0.11541
2.96	0.13399		29.6	0.11477
3.04	0.13482		30.4	0.11728
3.12	0.13399		31.2	0.11542
3.2	0.13391		32	0.11347
3.28	0.13545		32.8	0.11693
3.36	0.13625		33.6	0.1142
3.44	0.13959		34.4	0.11724
3.52	0.13869		35.2	0.11694
3.6	0.13778		36	0.11605
3.68	0.13789		36.8	0.11655
3.76	0.1408		37.6	0.11768
3.84	0.13753		38.4	0.11696
3.92	0.14174		39.2	0.11596
4	0.13929		40	0.1168
4.08	0.14283		40.8	0.11624
4.16	0.14122		41.6	0.11523
4.24	0.14248		42.4	0.1164
4.32	0.14236		43.2	0.11937
4.4	0.14206		44	0.11706
4.48	0.14487		44.8	0.11714
4.56	0.14413		45.6	0.11948
4.64	0.14405		46.4	0.12144
4.72	0.14643		47.2	0.11933
4.8	0.14635		48	0.12
4.88	0.14431		48.8	0.11941
4.96	0.14677		49.6	0.11908
5.04	0.14703		50.4	0.11739
5.12	0.14875		51.2	0.11896
5.2	0.14738		52	0.11755
5.28	0.14679		52.8	0.12083
5.36	0.14899		53.6	0.12294
5.44	0.14746		54.4	0.12018
5.52	0.15149		55.2	0.11865
5.6	0.15005		56	0.12037
5.68	0.15095		56.8	0.12131
5.76	0.15167		57.6	0.1183
5.84	0.1518		58.4	0.12093
5.92	0.15319		59.2	0.1223
6	0.15352		60	0.12203
6.08	0.15084		60.8	0.12056
6.16	0.15362		61.6	0.12183
6.24	0.15192		62.4	0.12371
6.32	0.15439		63.2	0.12152
6.4	0.15501		64	0.12095
6.48	0.15476		64.8	0.12116
6.56	0.15224		65.6	0.12418
6.64	0.15408		66.4	0.123
6.72	0.152		67.2	0.12258
6.8	0.15372		68	0.12064
6.88	0.15724		68.8	0.12263
6.96	0.15562		69.6	0.12075
7.04	0.15732		70.4	0.12359
7.12	0.15707		71.2	0.12386
7.2	0.1563		72	0.11992
7.28	0.15987		72.8	0.12193
7.36	0.15805		73.6	0.12278
7.44	0.15811		74.4	0.12388
7.52	0.15885		75.2	0.12159
7.6	0.15825		76	0.12312
7.68	0.16161		76.8	0.12431
7.76	0.15832		77.6	0.12348
7.84	0.16024		78.4	0.12058
7.92	0.15921		79.2	0.12338
8	0.15969		80	0.12515
8.08	0.15931		80.8	0.12397
8.16	0.16179		81.6	0.12468
8.24	0.16261		82.4	0.12341
8.32	0.16246		83.2	0.12346
8.4	0.16226		84	0.12523
8.48	0.16318		84.8	0.12287
8.56	0.16317		85.6	0.12542
8.64	0.1627		86.4	0.12572
8.72	0.16376		87.2	0.12402
8.8	0.16358		88	0.12391
8.88	0.16378		88.8	0.12814
8.96	0.16521		89.6	0.12609
9.04	0.16659		90.4	0.12451
9.12	0.16536		91.2	0.12537
9.2	0.16673		92	0.1254
9.28	0.16583		92.8	0.12635
9.36	0.16344		93.6	0.1243
9.44	0.16385		94.4	0.12268
9.52	0.16723		95.2	0.12629
9.6	0.16553		96	0.12535
9.68	0.16758		96.8	0.12469
9.76	0.16625		97.6	0.12547
9.84	0.16805		98.4	0.12861
9.92	0.16854		99.2	0.12663
10	0.16645		100	0.12404
10.08	0.16962		100.8	0.12348
10.16	0.16982		101.6	0.12543
10.24	0.16825		102.4	0.12569
10.32	0.17056		103.2	0.12558
10.4	0.16851		104	0.12536
10.48	0.16881		104.8	0.12723
10.56	0.17036		105.6	0.12901
10.64	0.17244		106.4	0.12587
10.72	0.16988		107.2	0.12782
10.8	0.17034		108	0.12655
10.88	0.171		108.8	0.12603
10.96	0.17111		109.6	0.12686
11.04	0.1737		110.4	0.12287
11.12	0.17213		111.2	0.12643
11.2	0.1703		112	0.12482
11.28	0.17461		112.8	0.12654
11.36	0.17241		113.6	0.12805
11.44	0.17207		114.4	0.12755
11.52	0.17298		115.2	0.12677
11.6	0.17067		116	0.12531
11.68	0.17356		116.8	0.12641
11.76	0.1765		117.6	0.12577
11.84	0.174		118.4	0.12637
11.92	0.17386		119.2	0.126
12	0.17437		120	0.12639
12.08	0.17347		120.8	0.1274
12.16	0.17536		121.6	0.1287
12.24	0.17345		122.4	0.1267
12.32	0.17504		123.2	0.12715
12.4	0.175		124	0.126
12.48	0.17642		124.8	0.12618
12.56	0.17646		125.6	0.12687
12.64	0.17278		126.4	0.12757
12.72	0.17659		127.2	0.12976
12.8	0.17735		128	0.12664
12.88	0.1768		128.8	0.12637
12.96	0.17786		129.6	0.12813
13.04	0.17608		130.4	0.12659
13.12	0.17711		131.2	0.12808
13.2	0.17759		132	0.12897
13.28	0.17777		132.8	0.12836
13.36	0.17744		133.6	0.12955
13.44	0.17832		134.4	0.12827
13.52	0.1775		135.2	0.12846
13.6	0.17913		136	0.12591
13.68	0.17825		136.8	0.12628
13.76	0.1801		137.6	0.13035
13.84	0.17935		138.4	0.12879
13.92	0.17794		139.2	0.12873
14	0.17836		140	0.12855
14.08	0.17786		140.8	0.12691
14.16	0.17939		141.6	0.12916
14.24	0.17965		142.4	0.12831
14.32	0.18016		143.2	0.13025
14.4	0.17933		144	0.12932
14.48	0.17921		144.8	0.12891
14.56	0.17821		145.6	0.13019
14.64	0.18268		146.4	0.12875
14.72	0.18208		147.2	0.12758
14.8	0.18139		148	0.12791
14.88	0.18145		148.8	0.12763
14.96	0.18095		149.6	0.12886
15.04	0.18158		150.4	0.1299
15.12	0.17962		151.2	0.12741
15.2	0.18205		152	0.12973
15.28	0.18359		152.8	0.12957
15.36	0.18074		153.6	0.12798
15.44	0.17941		154.4	0.12995
15.52	0.18127		155.2	0.1295
15.6	0.18103		156	0.12999
15.68	0.1853		156.8	0.13046
15.76	0.18206		157.6	0.13124
15.84	0.18346		158.4	0.12981
15.92	0.18516		159.2	0.12996
16	0.18327		160	0.13011
16.08	0.18555		160.8	0.12812
16.16	0.1846		161.6	0.12887
16.24	0.1829		162.4	0.12892
16.32	0.18262		163.2	0.13114
16.4	0.18481		164	0.13064
16.48	0.18316		164.8	0.13212
16.56	0.18429		165.6	0.12888
16.64	0.18177		166.4	0.13032
16.72	0.18563		167.2	0.12916
16.8	0.18323		168	0.12804
16.88	0.18686		168.8	0.1291
16.96	0.18526		169.6	0.13137
17.04	0.18573		170.4	0.12935
17.12	0.18516		171.2	0.12836
17.2	0.18627		172	0.13212
17.28	0.18469		172.8	0.13075
17.36	0.18578		173.6	0.13016
17.44	0.18595		174.4	0.1288
17.52	0.18321		175.2	0.13025
17.6	0.18593		176	0.13133
17.68	0.18655		176.8	0.13037
17.76	0.18801		177.6	0.13209
17.84	0.18536		178.4	0.12966
17.92	0.18553		179.2	0.1325
18	0.18539		180	0.13021
18.08	0.18662		180.8	0.13086
18.16	0.18689		181.6	0.12977
18.24	0.18653		182.4	0.13316
18.32	0.18672		183.2	0.13088
18.4	0.18737		184	0.13214
18.48	0.18948		184.8	0.12867
18.56	0.19023		185.6	0.13179
18.64	0.18765		186.4	0.13081
18.72	0.18734		187.2	0.13017
18.8	0.18649		188	0.12987
18.88	0.19084		188.8	0.12906
18.96	0.1863		189.6	0.13193
19.04	0.18513		190.4	0.13049
19.12	0.18895		191.2	0.12947
19.2	0.18942		192	0.13273
19.28	0.18661		192.8	0.13179
19.36	0.18592		193.6	0.13064
19.44	0.1856		194.4	0.12892
19.52	0.18823		195.2	0.13003
19.6	0.18874		196	0.13288
19.68	0.18889		196.8	0.13159
19.76	0.1893		197.6	0.13178
19.84	0.18919		198.4	0.13116
19.92	0.18883		199.2	0.13042
20	0.18819		200	0.13161
20.08	0.18815		200.8	0.12984
20.16	0.18907		201.6	0.12839
20.24	0.19045		202.4	0.13256
20.32	0.18682		203.2	0.13209
20.4	0.18918		204	0.13186
20.48	0.19041		204.8	0.12981
20.56	0.19013		205.6	0.13129
20.64	0.18848		206.4	0.13198
20.72	0.18968		207.2	0.13061
20.8	0.19019		208	0.1343
20.88	0.19062		208.8	0.13038
20.96	0.18909		209.6	0.13027
21.04	0.18978		210.4	0.1312
21.12	0.19013		211.2	0.13234
21.2	0.19103		212	0.13089
21.28	0.19066		212.8	0.1312
21.36	0.19018		213.6	0.13246
21.44	0.19222		214.4	0.13316
21.52	0.19098		215.2	0.12997
21.6	0.1905		216	0.12915
21.68	0.19008		216.8	0.1329
21.76	0.18965		217.6	0.13069
21.84	0.19137		218.4	0.1316
21.92	0.19002		219.2	0.1327
22	0.19122		220	0.13123
22.08	0.19341		220.8	0.13282
22.16	0.19214		221.6	0.1298
22.24	0.19353		222.4	0.12862
22.32	0.18977		223.2	0.13267
22.4	0.19146		224	0.13283
22.48	0.19247		224.8	0.13108
22.56	0.19365		225.6	0.13086
22.64	0.19244		226.4	0.13251
22.72	0.18985		227.2	0.13248
22.8	0.19138		228	0.13202
22.88	0.18901		228.8	0.13366
22.96	0.19181		229.6	0.13465
23.04	0.19248		230.4	0.13164
23.12	0.19307		231.2	0.13078
23.2	0.19295		232	0.13061
23.28	0.19182		232.8	0.13196
23.36	0.19089		233.6	0.13302
23.44	0.19176		234.4	0.13141
23.52	0.19083		235.2	0.13188
23.6	0.19211		236	0.1307
23.68	0.19335		236.8	0.13408
23.76	0.19305		237.6	0.13282
23.84	0.19089		238.4	0.12971
23.92	0.1923		239.2	0.13242
24	0.18989		240	0.13268
24.08	0.19215		240.8	0.13125
24.16	0.19191		241.6	0.13233
24.24	0.19226		242.4	0.13271
24.32	0.19199		243.2	0.13251
24.4	0.19284		244	0.13296
24.48	0.19272		244.8	0.13469
24.56	0.19018		245.6	0.13032
24.64	0.19297		246.4	0.13292
24.72	0.19		247.2	0.13471
24.8	0.19227		248	0.13219
24.88	0.19332		248.8	0.13248
24.96	0.19291		249.6	0.13221
25.04	0.19172		250.4	0.13286
25.12	0.19292		251.2	0.13267
25.2	0.19113		252	0.13091
25.28	0.19218		252.8	0.13336
25.36	0.1943		253.6	0.13197
25.44	0.19269		254.4	0.13219
25.52	0.1928		255.2	0.13544
25.6	0.19168		256	0.13252
25.68	0.19395		256.8	0.13304
25.76	0.1962		257.6	0.13053
25.84	0.19438		258.4	0.13398
25.92	0.1917		259.2	0.13556
26	0.19316		260	0.13494
26.08	0.19373		260.8	0.13098
26.16	0.19428		261.6	0.13189
26.24	0.19363		262.4	0.13405
26.32	0.19235		263.2	0.13375
26.4	0.19576		264	0.13525
26.48	0.19264		264.8	0.13443
26.56	0.19503		265.6	0.13458
26.64	0.19428		266.4	0.1335
26.72	0.19345		267.2	0.13355
26.8	0.19509		268	0.13291
26.88	0.19254		268.8	0.13357
26.96	0.19267		269.6	0.13347
27.04	0.19396		270.4	0.13178
27.12	0.1934		271.2	0.13136
27.2	0.19458		272	0.13249
27.28	0.19249		272.8	0.13226
27.36	0.19415		273.6	0.13404
27.44	0.1914		274.4	0.13259
27.52	0.19504		275.2	0.1335
27.6	0.19436		276	0.13537
27.68	0.19398		276.8	0.13246
27.76	0.19354		277.6	0.13361
27.84	0.1933		278.4	0.13222
27.92	0.1929		279.2	0.13137
28	0.19481		280	0.13085
28.08	0.19317		280.8	0.13642
28.16	0.19351		281.6	0.13406
28.24	0.19333		282.4	0.13173
28.32	0.19423		283.2	0.13348
28.4	0.19279		284	0.13193
28.48	0.19473		284.8	0.1337
28.56	0.19655		285.6	0.13306
28.64	0.197		286.4	0.13232
28.72	0.19626		287.2	0.13309
28.8	0.19661		288	0.13346
28.88	0.19427		288.8	0.13363
28.96	0.19352		289.6	0.13447
29.04	0.19689		290.4	0.13407
29.12	0.19502		291.2	0.13356
29.2	0.19403		292	0.13265
29.28	0.19623		292.8	0.13317
29.36	0.19567		293.6	0.13465
29.44	0.19601		294.4	0.1329
29.52	0.19573		295.2	0.13256
29.6	0.19494		296	0.13382
29.68	0.19681		296.8	0.13294
29.76	0.19466		297.6	0.13476
29.84	0.19564		298.4	0.13304
29.92	0.19464		299.2	0.13443
30	0.19399		300	0.13299
30.08	0.19486		300.8	0.13371
30.16	0.19357		301.6	0.13594
30.24	0.19598		302.4	0.13496
30.32	0.19508		303.2	0.13298
30.4	0.19476		304	0.13591
30.48	0.19531		304.8	0.13385
30.56	0.19483		305.6	0.1325
30.64	0.19532		306.4	0.1352
30.72	0.19475		307.2	0.13606
30.8	0.19618		308	0.13448
30.88	0.19521		308.8	0.13434
30.96	0.19259		309.6	0.13172
31.04	0.19526		310.4	0.13551
31.12	0.196		311.2	0.13232
31.2	0.19599		312	0.13432
31.28	0.19615		312.8	0.13459
31.36	0.19467		313.6	0.13688
31.44	0.19468		314.4	0.13524
31.52	0.1944		315.2	0.13377
31.6	0.19752		316	0.1344
31.68	0.19601		316.8	0.13462
31.76	0.19521		317.6	0.13422
31.84	0.19701		318.4	0.13588
31.92	0.19408		319.2	0.13415
32	0.19535		320	0.1331
32.08	0.19475		320.8	0.13357
32.16	0.19639		321.6	0.13211
32.24	0.19541		322.4	0.1336
32.32	0.19455		323.2	0.13427
32.4	0.19426		324	0.1334
32.48	0.19387		324.8	0.13221
32.56	0.19513		325.6	0.13455
32.64	0.19687		326.4	0.13443
32.72	0.19523		327.2	0.13469
32.8	0.19603		328	0.13734
32.88	0.19625		328.8	0.13347
32.96	0.19355		329.6	0.13279
33.04	0.19623		330.4	0.13286
33.12	0.19505		331.2	0.13431
33.2	0.1937		332	0.13485
33.28	0.19552		332.8	0.13476
33.36	0.19475		333.6	0.13461
33.44	0.19636		334.4	0.13498
33.52	0.19581		335.2	0.13331
33.6	0.19539		336	0.13426
33.68	0.19398		336.8	0.13273
33.76	0.19687		337.6	0.13426
33.84	0.19717		338.4	0.13219
33.92	0.19608		339.2	0.13597
34	0.19788		340	0.13367
34.08	0.19333		340.8	0.1357
34.16	0.1975		341.6	0.13261
34.24	0.19374		342.4	0.1323
34.32	0.19483		343.2	0.1337
34.4	0.19669		344	0.13565
34.48	0.19689		344.8	0.13712
34.56	0.19621		345.6	0.13413
34.64	0.19481		346.4	0.13643
34.72	0.19633		347.2	0.13513
34.8	0.19601		348	0.1353
34.88	0.19637		348.8	0.13655
34.96	0.19595		349.6	0.13597
35.04	0.19449		350.4	0.13334
35.12	0.19605		351.2	0.13302
35.2	0.19667		352	0.13558
35.28	0.19628		352.8	0.13271
35.36	0.19673		353.6	0.13428
35.44	0.196		354.4	0.13342
35.52	0.19703		355.2	0.13658
35.6	0.19726		356	0.13327
35.68	0.19579		356.8	0.1343
35.76	0.19675		357.6	0.13405
35.84	0.19604		358.4	0.1337
35.92	0.19816		359.2	0.13695
36	0.19471		360	0.13479
36.08	0.19317		360.8	0.1345
36.16	0.1956		361.6	0.13444
36.24	0.19668		362.4	0.13499
36.32	0.19581		363.2	0.13381
36.4	0.19446		364	0.13489
36.48	0.19394		364.8	0.13532
36.56	0.19554		365.6	0.13428
36.64	0.19473		366.4	0.13236
36.72	0.19829		367.2	0.1349
36.8	0.19741		368	0.13416
36.88	0.19903		368.8	0.13456
36.96	0.19589		369.6	0.13441
37.04	0.19727		370.4	0.13683
37.12	0.19626		371.2	0.13621
37.2	0.19463		372	0.13413
37.28	0.19652		372.8	0.13685
37.36	0.19635		373.6	0.13517
37.44	0.19696		374.4	0.13482
37.52	0.19566		375.2	0.13468
37.6	0.19753		376	0.13421
37.68	0.19819		376.8	0.1342
37.76	0.19909		377.6	0.13467
37.84	0.19819		378.4	0.13392
37.92	0.19907		379.2	0.1349
38	0.19667		380	0.13363
38.08	0.1979		380.8	0.13478
38.16	0.19475		381.6	0.13549
38.24	0.19685		382.4	0.13484
38.32	0.19755		383.2	0.13167
38.4	0.19531		384	0.13469
38.48	0.19715		384.8	0.13734
38.56	0.19595		385.6	0.13291
38.64	0.19736		386.4	0.13516
38.72	0.19937		387.2	0.13558
38.8	0.19742		388	0.13433
38.88	0.19578		388.8	0.13549
38.96	0.1955		389.6	0.13366
39.04	0.19618		390.4	0.13466
39.12	0.19553		391.2	0.13707
39.2	0.19523		392	0.13452
39.28	0.19453		392.8	0.13514
39.36	0.19819		393.6	0.13692
39.44	0.19627		394.4	0.13501
39.52	0.1964		395.2	0.13518
39.6	0.19627		396	0.13305
39.68	0.19595		396.8	0.1352
39.76	0.19561		397.6	0.13857
39.84	0.19618		398.4	0.13417
39.92	0.19598		399.2	0.13457
0
0.8
1.6
2.4
3.2
4
4.8
5.6
6.4
7.2
8
8.8
9.6
10.4
11.2
12
12.8
13.6
14.4
15.2
16
16.8
17.6
18.4
19.2
20
20.8
21.6
22.4
23.2
24
24.8
25.6
26.4
27.2
28
28.8
29.6
30.4
31.2
32
32.8
33.6
34.4
35.2
36
36.8
37.6
38.4
39.2
40
40.8
41.6
42.4
43.2
44
44.8
45.6
46.4
47.2
48
48.8
49.6
50.4
51.2
52
52.8
53.6
54.4
55.2
56
56.8
57.6
58.4
59.2
60
60.8
61.6
62.4
63.2
64
64.8
65.6
66.4
67.2
68
68.8
69.6
70.4
71.2
72
72.8
73.6
74.4
75.2
76
76.8
77.6
78.4
79.2
80
80.8
81.6
82.4
83.2
84
84.8
85.6
86.4
87.2
88
88.8
89.6
90.4
91.2
92
92.8
93.6
94.4
95.2
96
96.8
97.6
98.4
99.2
100
100.8
101.6
102.4
103.2
104
104.8
105.6
106.4
107.2
108
108.8
109.6
110.4
111.2
112
112.8
113.6
114.4
115.2
116
116.8
117.6
118.4
119.2
120
120.8
121.6
122.4
123.2
124
124.8
125.6
126.4
127.2
128
128.8
129.6
130.4
131.2
132
132.8
133.6
134.4
135.2
136
136.8
137.6
138.4
139.2
140
140.8
141.6
142.4
143.2
144
144.8
145.6
146.4
147.2
148
148.8
149.6
150.4
151.2
152
152.8
153.6
154.4
155.2
156
156.8
157.6
158.4
159.2
160
160.8
161.6
162.4
163.2
164
164.8
165.6
166.4
167.2
168
168.8
169.6
170.4
171.2
172
172.8
173.6
174.4
175.2
176
176.8
177.6
178.4
179.2
180
180.8
181.6
182.4
183.2
184
184.8
185.6
186.4
187.2
188
188.8
189.6
190.4
191.2
192
192.8
193.6
194.4
195.2
196
196.8
197.6
198.4
199.2
200
200.8
201.6
202.4
203.2
204
204.8
205.6
206.4
207.2
208
208.8
209.6
210.4
211.2
212
212.8
213.6
214.4
215.2
216
216.8
217.6
218.4
219.2
220
220.8
221.6
222.4
223.2
224
224.8
225.6
226.4
227.2
228
228.8
229.6
230.4
231.2
232
232.8
233.6
234.4
235.2
236
236.8
237.6
238.4
239.2
240
240.8
241.6
242.4
243.2
244
244.8
245.6
246.4
247.2
248
248.8
249.6
250.4
251.2
252
252.8
253.6
254.4
255.2
256
256.8
257.6
258.4
259.2
260
260.8
261.6
262.4
263.2
264
264.8
265.6
266.4
267.2
268
268.8
269.6
270.4
271.2
272
272.8
273.6
274.4
275.2
276
276.8
277.6
278.4
279.2
280
280.8
281.6
282.4
283.2
284
284.8
285.6
286.4
287.2
288
288.8
289.6
290.4
291.2
292
292.8
293.6
294.4
295.2
296
296.8
297.6
298.4
299.2
300
300.8
301.6
302.4
303.2
304
304.8
305.6
306.4
307.2
308
308.8
309.6
310.4
311.2
312
312.8
313.6
314.4
315.2
316
316.8
317.6
318.4
319.2
320
320.8
321.6
322.4
323.2
324
324.8
325.6
326.4
327.2
328
328.8
329.6
330.4
331.2
332
332.8
333.6
334.4
335.2
336
336.8
337.6
338.4
339.2
340
340.8
341.6
342.4
343.2
344
344.8
345.6
346.4
347.2
348
348.8
349.6
350.4
351.2
352
352.8
353.6
354.4
355.2
356
356.8
357.6
358.4
359.2
360
360.8
361.6
362.4
363.2
364
364.8
365.6
366.4
367.2
368
368.8
369.6
370.4
371.2
372
372.8
373.6
374.4
375.2
376
376.8
377.6
378.4
379.2
380
380.8
381.6
382.4
383.2
384
384.8
385.6
386.4
387.2
388
388.8
389.6
390.4
391.2
392
392.8
393.6
394.4
395.2
396
396.8
397.6
398.4
399.2

## Sheet: Figure 3d
	kobs data (s-1)
[O2] (µM)	v320 No ligand	v320 + NMM	v320 + Myosmine	WT No ligand	WT + NMM
131	0.029537
131	0.029568
131	0.0298
245	0.051584
245	0.052427
245	0.052811
342.5	0.082985
342.5	0.082179
342.5	0.082106
435	0.10495
435	0.10906
435	0.11152
558.5	0.12258
558.5	0.11819
558.5	0.1257
114.5		0.51615
114.5		0.52355
114.5		0.52839
196.5		0.83003
196.5		0.81323
196.5		0.8538
196.5		0.8538
336.5		1.4132
336.5		1.3914
336.5		1.4357
336.5		1.8984
453.5		1.9175
453.5		1.8847
453.5		1.7739
453.5		2.2551
142.5			0.46104
142.5			0.47224
142.5			0.47593
275			0.84055
275			0.82708
275			0.80647
397.5			1.2421
397.5			1.1617
397.5			1.0464
492.5			1.3642
492.5			1.6143
492.5			1.5052
300				0.0363
300				0.035
300				0.0381
360				0.0447
360				0.0416
360				0.0441
420				0.0542
420				0.0499
420				0.0544
480				0.0575
480				0.0576
270					0.0085429
270					0.0086834
270					0.0082873
334					0.010472
334					0.0090997
334					0.0095301
384					0.010192
384					0.010304
384					0.01161
422.5					0.012375
422.5					0.01086
422.5					0.010528
