# Supplementary material for: Directed evolution unlocks oxygen reactivity for a nicotine-degrading flavoenzyme
Source: Nat Chem Biol. 2023 Sep 28;19(11):1406–14. doi: 10.1038/s41589-023-01426-y (PMC10611581; doi:10.1038/s41589-023-01426-y)
Supplement: Supplementary file 6 — Data used to generate plots. [file 41589_2023_1426_MOESM6_ESM.xlsx]

## Sheet: Figure 4c
ppm	raw data	fit curve 1	fit curve 2	residuals
-57.9786	-110000000	307000000	206000000	-620000000
-57.9793	-130000000	307000000	206000000	-640000000
-57.9801	58354993	307000000	207000000	-460000000
-57.9808	390000000	308000000	207000000	-120000000
-57.9816	720000000	308000000	207000000	205000000
-57.9823	879000000	308000000	207000000	364000000
-57.9831	758000000	309000000	207000000	242000000
-57.9838	364000000	309000000	207000000	-150000000
-57.9846	-170000000	309000000	208000000	-690000000
-57.9853	-650000000	310000000	208000000	-1200000000
-57.9861	-890000000	310000000	208000000	-1400000000
-57.9868	-810000000	310000000	208000000	-1300000000
-57.9876	-440000000	311000000	208000000	-960000000
-57.9883	42027313	311000000	208000000	-480000000
-57.9891	444000000	311000000	209000000	-76000000
-57.9898	615000000	312000000	209000000	94225175
-57.9906	514000000	312000000	209000000	-6841016
-57.9914	222000000	312000000	209000000	-300000000
-57.9921	-110000000	313000000	209000000	-630000000
-57.9929	-320000000	313000000	209000000	-840000000
-57.9936	-310000000	313000000	210000000	-830000000
-57.9944	-100000000	314000000	210000000	-630000000
-57.9951	213000000	314000000	210000000	-310000000
-57.9959	515000000	314000000	210000000	-8961254
-57.9966	706000000	315000000	210000000	181000000
-57.9974	754000000	315000000	211000000	228000000
-57.9981	696000000	315000000	211000000	170000000
-57.9989	609000000	316000000	211000000	82219678
-57.9996	563000000	316000000	211000000	35947666
-58.0004	586000000	316000000	211000000	58452006
-58.0011	654000000	317000000	211000000	126000000
-58.0019	713000000	317000000	212000000	185000000
-58.0026	709000000	317000000	212000000	180000000
-58.0034	622000000	318000000	212000000	92777119
-58.0041	472000000	318000000	212000000	-58000000
-58.0049	307000000	318000000	212000000	-220000000
-58.0056	173000000	319000000	212000000	-360000000
-58.0064	88096049	319000000	213000000	-440000000
-58.0071	35224881	319000000	213000000	-500000000
-58.0079	-28000000	320000000	213000000	-560000000
-58.0086	-140000000	320000000	213000000	-670000000
-58.0094	-310000000	320000000	213000000	-840000000
-58.0102	-500000000	321000000	213000000	-1000000000
-58.0109	-650000000	321000000	214000000	-1200000000
-58.0117	-680000000	321000000	214000000	-1200000000
-58.0124	-540000000	322000000	214000000	-1100000000
-58.0132	-230000000	322000000	214000000	-770000000
-58.0139	189000000	322000000	214000000	-350000000
-58.0147	632000000	323000000	214000000	94550954
-58.0154	993000000	323000000	215000000	455000000
-58.0162	1200000000	324000000	215000000	657000000
-58.0169	1210000000	324000000	215000000	671000000
-58.0177	1060000000	324000000	215000000	520000000
-58.0184	811000000	325000000	215000000	271000000
-58.0192	553000000	325000000	216000000	12590692
-58.0199	371000000	325000000	216000000	-170000000
-58.0207	321000000	326000000	216000000	-220000000
-58.0214	423000000	326000000	216000000	-120000000
-58.0222	645000000	326000000	216000000	102000000
-58.0229	922000000	327000000	216000000	379000000
-58.0237	1170000000	327000000	217000000	623000000
-58.0244	1300000000	327000000	217000000	754000000
-58.0252	1260000000	328000000	217000000	720000000
-58.0259	1060000000	328000000	217000000	515000000
-58.0267	730000000	328000000	217000000	185000000
-58.0274	360000000	329000000	217000000	-190000000
-58.0282	42430769	329000000	218000000	-500000000
-58.0289	-150000000	329000000	218000000	-690000000
-58.0297	-180000000	330000000	218000000	-720000000
-58.0305	-70000000	330000000	218000000	-620000000
-58.0312	108000000	331000000	218000000	-440000000
-58.032	279000000	331000000	219000000	-270000000
-58.0327	382000000	331000000	219000000	-170000000
-58.0335	391000000	332000000	219000000	-160000000
-58.0342	321000000	332000000	219000000	-230000000
-58.035	219000000	332000000	219000000	-330000000
-58.0357	135000000	333000000	219000000	-420000000
-58.0365	102000000	333000000	220000000	-450000000
-58.0372	127000000	333000000	220000000	-430000000
-58.038	191000000	334000000	220000000	-360000000
-58.0387	267000000	334000000	220000000	-290000000
-58.0395	330000000	334000000	220000000	-230000000
-58.0402	368000000	335000000	221000000	-190000000
-58.041	379000000	335000000	221000000	-180000000
-58.0417	365000000	336000000	221000000	-190000000
-58.0425	323000000	336000000	221000000	-230000000
-58.0432	242000000	336000000	221000000	-320000000
-58.044	122000000	337000000	221000000	-440000000
-58.0447	-24000000	337000000	222000000	-580000000
-58.0455	-150000000	337000000	222000000	-710000000
-58.0462	-200000000	338000000	222000000	-760000000
-58.047	-120000000	338000000	222000000	-680000000
-58.0477	131000000	338000000	222000000	-430000000
-58.0485	510000000	339000000	223000000	-52000000
-58.0493	925000000	339000000	223000000	363000000
-58.05	1250000000	340000000	223000000	685000000
-58.0508	1350000000	340000000	223000000	789000000
-58.0515	1170000000	340000000	223000000	607000000
-58.0523	720000000	341000000	223000000	156000000
-58.053	112000000	341000000	224000000	-450000000
-58.0538	-490000000	341000000	224000000	-1100000000
-58.0545	-910000000	342000000	224000000	-1500000000
-58.0553	-1100000000	342000000	224000000	-1600000000
-58.056	-890000000	343000000	224000000	-1500000000
-58.0568	-510000000	343000000	225000000	-1100000000
-58.0575	-26000000	343000000	225000000	-590000000
-58.0583	403000000	344000000	225000000	-170000000
-58.059	684000000	344000000	225000000	115000000
-58.0598	789000000	344000000	225000000	219000000
-58.0605	758000000	345000000	226000000	188000000
-58.0613	671000000	345000000	226000000	100000000
-58.062	602000000	346000000	226000000	30609771
-58.0628	588000000	346000000	226000000	15632992
-58.0635	615000000	346000000	226000000	42041503
-58.0643	633000000	347000000	226000000	59673641
-58.065	586000000	347000000	227000000	11932923
-58.0658	442000000	347000000	227000000	-130000000
-58.0665	218000000	348000000	227000000	-360000000
-58.0673	-29000000	348000000	227000000	-600000000
-58.0681	-220000000	349000000	227000000	-790000000
-58.0688	-280000000	349000000	228000000	-860000000
-58.0696	-190000000	349000000	228000000	-770000000
-58.0703	26510641	350000000	228000000	-550000000
-58.0711	296000000	350000000	228000000	-280000000
-58.0718	522000000	350000000	228000000	-57000000
-58.0726	623000000	351000000	229000000	43888349
-58.0733	560000000	351000000	229000000	-19000000
-58.0741	353000000	352000000	229000000	-230000000
-58.0748	71849265	352000000	229000000	-510000000
-58.0756	-190000000	352000000	229000000	-770000000
-58.0763	-340000000	353000000	229000000	-920000000
-58.0771	-330000000	353000000	230000000	-910000000
-58.0778	-170000000	354000000	230000000	-760000000
-58.0786	65172785	354000000	230000000	-520000000
-58.0793	300000000	354000000	230000000	-280000000
-58.0801	446000000	355000000	230000000	-140000000
-58.0808	460000000	355000000	231000000	-130000000
-58.0816	352000000	355000000	231000000	-230000000
-58.0823	184000000	356000000	231000000	-400000000
-58.0831	40498481	356000000	231000000	-550000000
-58.0838	-6176463	357000000	231000000	-590000000
-58.0846	72887601	357000000	232000000	-520000000
-58.0853	250000000	357000000	232000000	-340000000
-58.0861	449000000	358000000	232000000	-140000000
-58.0869	581000000	358000000	232000000	-9191465
-58.0876	577000000	359000000	232000000	-14000000
-58.0884	419000000	359000000	233000000	-170000000
-58.0891	152000000	359000000	233000000	-440000000
-58.0899	-140000000	360000000	233000000	-730000000
-58.0906	-340000000	360000000	233000000	-940000000
-58.0914	-400000000	361000000	233000000	-990000000
-58.0921	-270000000	361000000	234000000	-860000000
-58.0929	16642353	361000000	234000000	-580000000
-58.0936	377000000	362000000	234000000	-220000000
-58.0944	730000000	362000000	234000000	133000000
-58.0951	1000000000	363000000	234000000	405000000
-58.0959	1150000000	363000000	235000000	554000000
-58.0966	1170000000	363000000	235000000	573000000
-58.0974	1080000000	364000000	235000000	477000000
-58.0981	894000000	364000000	235000000	295000000
-58.0989	654000000	365000000	235000000	54628351
-58.0996	387000000	365000000	236000000	-210000000
-58.1004	125000000	365000000	236000000	-480000000
-58.1011	-94000000	366000000	236000000	-700000000
-58.1019	-230000000	366000000	236000000	-830000000
-58.1026	-260000000	367000000	236000000	-860000000
-58.1034	-170000000	367000000	236000000	-770000000
-58.1041	-1272527	367000000	237000000	-610000000
-58.1049	189000000	368000000	237000000	-420000000
-58.1056	332000000	368000000	237000000	-270000000
-58.1064	376000000	369000000	237000000	-230000000
-58.1072	305000000	369000000	237000000	-300000000
-58.1079	153000000	369000000	238000000	-450000000
-58.1087	-16000000	370000000	238000000	-620000000
-58.1094	-130000000	370000000	238000000	-740000000
-58.1102	-140000000	371000000	238000000	-750000000
-58.1109	-56000000	371000000	238000000	-670000000
-58.1117	86184241	371000000	239000000	-520000000
-58.1124	216000000	372000000	239000000	-390000000
-58.1132	279000000	372000000	239000000	-330000000
-58.1139	258000000	373000000	239000000	-350000000
-58.1147	188000000	373000000	240000000	-420000000
-58.1154	142000000	373000000	240000000	-470000000
-58.1162	195000000	374000000	240000000	-420000000
-58.1169	388000000	374000000	240000000	-230000000
-58.1177	705000000	375000000	240000000	89827643
-58.1184	1070000000	375000000	241000000	453000000
-58.1192	1370000000	376000000	241000000	752000000
-58.1199	1500000000	376000000	241000000	881000000
-58.1207	1400000000	376000000	241000000	779000000
-58.1214	1070000000	377000000	241000000	450000000
-58.1222	586000000	377000000	242000000	-33000000
-58.1229	61010225	378000000	242000000	-560000000
-58.1237	-390000000	378000000	242000000	-1000000000
-58.1244	-670000000	378000000	242000000	-1300000000
-58.1252	-750000000	379000000	242000000	-1400000000
-58.126	-640000000	379000000	243000000	-1300000000
-58.1267	-390000000	380000000	243000000	-1000000000
-58.1275	-97000000	380000000	243000000	-720000000
-58.1282	183000000	381000000	243000000	-440000000
-58.129	392000000	381000000	243000000	-230000000
-58.1297	504000000	381000000	244000000	-120000000
-58.1305	522000000	382000000	244000000	-100000000
-58.1312	471000000	382000000	244000000	-150000000
-58.132	392000000	383000000	244000000	-230000000
-58.1327	328000000	383000000	244000000	-300000000
-58.1335	317000000	384000000	245000000	-310000000
-58.1342	378000000	384000000	245000000	-250000000
-58.135	506000000	384000000	245000000	-120000000
-58.1357	671000000	385000000	245000000	40668957
-58.1365	822000000	385000000	245000000	191000000
-58.1372	902000000	386000000	246000000	270000000
-58.138	861000000	386000000	246000000	229000000
-58.1387	674000000	387000000	246000000	41836604
-58.1395	353000000	387000000	246000000	-280000000
-58.1402	-58000000	387000000	247000000	-690000000
-58.141	-490000000	388000000	247000000	-1100000000
-58.1417	-860000000	388000000	247000000	-1500000000
-58.1425	-1100000000	389000000	247000000	-1700000000
-58.1432	-1200000000	389000000	247000000	-1800000000
-58.144	-1100000000	390000000	248000000	-1700000000
-58.1448	-810000000	390000000	248000000	-1400000000
-58.1455	-470000000	390000000	248000000	-1100000000
-58.1463	-130000000	391000000	248000000	-760000000
-58.147	151000000	391000000	248000000	-490000000
-58.1478	313000000	392000000	249000000	-330000000
-58.1485	345000000	392000000	249000000	-300000000
-58.1493	270000000	393000000	249000000	-370000000
-58.15	138000000	393000000	249000000	-500000000
-58.1508	11755825	393000000	249000000	-630000000
-58.1515	-57000000	394000000	250000000	-700000000
-58.1523	-41000000	394000000	250000000	-690000000
-58.153	55198001	395000000	250000000	-590000000
-58.1538	203000000	395000000	250000000	-440000000
-58.1545	364000000	396000000	251000000	-280000000
-58.1553	508000000	396000000	251000000	-140000000
-58.156	621000000	397000000	251000000	-27000000
-58.1568	708000000	397000000	251000000	59700644
-58.1575	778000000	397000000	251000000	130000000
-58.1583	831000000	398000000	252000000	182000000
-58.159	845000000	398000000	252000000	195000000
-58.1598	782000000	399000000	252000000	131000000
-58.1605	607000000	399000000	252000000	-44000000
-58.1613	311000000	400000000	252000000	-340000000
-58.162	-68000000	400000000	253000000	-720000000
-58.1628	-450000000	401000000	253000000	-1100000000
-58.1635	-710000000	401000000	253000000	-1400000000
-58.1643	-780000000	401000000	253000000	-1400000000
-58.1651	-600000000	402000000	254000000	-1300000000
-58.1658	-230000000	402000000	254000000	-890000000
-58.1666	213000000	403000000	254000000	-440000000
-58.1673	582000000	403000000	254000000	-76000000
-58.1681	734000000	404000000	254000000	75454784
-58.1688	603000000	404000000	255000000	-56000000
-58.1696	221000000	405000000	255000000	-440000000
-58.1703	-290000000	405000000	255000000	-950000000
-58.1711	-760000000	406000000	255000000	-1400000000
-58.1718	-1000000000	406000000	256000000	-1700000000
-58.1726	-1000000000	406000000	256000000	-1700000000
-58.1733	-720000000	407000000	256000000	-1400000000
-58.1741	-220000000	407000000	256000000	-880000000
-58.1748	345000000	408000000	256000000	-320000000
-58.1756	836000000	408000000	257000000	171000000
-58.1763	1160000000	409000000	257000000	497000000
-58.1771	1290000000	409000000	257000000	626000000
-58.1778	1250000000	410000000	257000000	581000000
-58.1786	1090000000	410000000	258000000	420000000
-58.1793	879000000	411000000	258000000	211000000
-58.1801	681000000	411000000	258000000	11847325
-58.1808	530000000	412000000	258000000	-140000000
-58.1816	444000000	412000000	258000000	-230000000
-58.1823	428000000	412000000	259000000	-240000000
-58.1831	473000000	413000000	259000000	-200000000
-58.1839	558000000	413000000	259000000	-110000000
-58.1846	653000000	414000000	259000000	-20000000
-58.1854	725000000	414000000	260000000	51237574
-58.1861	745000000	415000000	260000000	70046762
-58.1869	700000000	415000000	260000000	24907271
-58.1876	604000000	416000000	260000000	-72000000
-58.1884	488000000	416000000	260000000	-190000000
-58.1891	392000000	417000000	261000000	-290000000
-58.1899	345000000	417000000	261000000	-330000000
-58.1906	350000000	418000000	261000000	-330000000
-58.1914	388000000	418000000	261000000	-290000000
-58.1921	426000000	419000000	262000000	-250000000
-58.1929	441000000	419000000	262000000	-240000000
-58.1936	435000000	420000000	262000000	-250000000
-58.1944	439000000	420000000	262000000	-240000000
-58.1951	491000000	420000000	262000000	-190000000
-58.1959	613000000	421000000	263000000	-71000000
-58.1966	784000000	421000000	263000000	99527187
-58.1974	937000000	422000000	263000000	252000000
-58.1981	981000000	422000000	263000000	295000000
-58.1989	846000000	423000000	264000000	159000000
-58.1996	522000000	423000000	264000000	-160000000
-58.2004	85273905	424000000	264000000	-600000000
-58.2011	-330000000	424000000	264000000	-1000000000
-58.2019	-550000000	425000000	265000000	-1200000000
-58.2027	-500000000	425000000	265000000	-1200000000
-58.2034	-150000000	426000000	265000000	-840000000
-58.2042	354000000	426000000	265000000	-340000000
-58.2049	832000000	427000000	265000000	140000000
-58.2057	1080000000	427000000	266000000	387000000
-58.2064	980000000	428000000	266000000	286000000
-58.2072	546000000	428000000	266000000	-150000000
-58.2079	-77000000	429000000	266000000	-770000000
-58.2087	-670000000	429000000	267000000	-1400000000
-58.2094	-1000000000	430000000	267000000	-1700000000
-58.2102	-1000000000	430000000	267000000	-1700000000
-58.2109	-750000000	431000000	267000000	-1400000000
-58.2117	-290000000	431000000	268000000	-990000000
-58.2124	145000000	432000000	268000000	-550000000
-58.2132	378000000	432000000	268000000	-320000000
-58.2139	345000000	433000000	268000000	-360000000
-58.2147	103000000	433000000	268000000	-600000000
-58.2154	-210000000	434000000	269000000	-910000000
-58.2162	-420000000	434000000	269000000	-1100000000
-58.2169	-430000000	435000000	269000000	-1100000000
-58.2177	-220000000	435000000	269000000	-930000000
-58.2184	119000000	436000000	270000000	-590000000
-58.2192	455000000	436000000	270000000	-250000000
-58.2199	654000000	437000000	270000000	-53000000
-58.2207	646000000	437000000	270000000	-61000000
-58.2215	446000000	438000000	271000000	-260000000
-58.2222	135000000	438000000	271000000	-570000000
-58.223	-180000000	439000000	271000000	-890000000
-58.2237	-400000000	439000000	271000000	-1100000000
-58.2245	-490000000	440000000	272000000	-1200000000
-58.2252	-470000000	440000000	272000000	-1200000000
-58.226	-400000000	441000000	272000000	-1100000000
-58.2267	-320000000	441000000	272000000	-1000000000
-58.2275	-270000000	442000000	272000000	-980000000
-58.2282	-260000000	442000000	273000000	-980000000
-58.229	-270000000	443000000	273000000	-980000000
-58.2297	-250000000	443000000	273000000	-960000000
-58.2305	-180000000	444000000	273000000	-900000000
-58.2312	-81000000	444000000	274000000	-800000000
-58.232	36671793	445000000	274000000	-680000000
-58.2327	129000000	445000000	274000000	-590000000
-58.2335	160000000	446000000	274000000	-560000000
-58.2342	109000000	446000000	275000000	-610000000
-58.235	-19000000	447000000	275000000	-740000000
-58.2357	-200000000	447000000	275000000	-920000000
-58.2365	-390000000	448000000	275000000	-1100000000
-58.2372	-550000000	448000000	276000000	-1300000000
-58.238	-640000000	449000000	276000000	-1400000000
-58.2387	-640000000	449000000	276000000	-1400000000
-58.2395	-550000000	450000000	276000000	-1300000000
-58.2402	-390000000	450000000	277000000	-1100000000
-58.241	-190000000	451000000	277000000	-920000000
-58.2418	1579313	451000000	277000000	-730000000
-58.2425	165000000	452000000	277000000	-560000000
-58.2433	281000000	452000000	278000000	-450000000
-58.244	355000000	453000000	278000000	-380000000
-58.2448	409000000	453000000	278000000	-320000000
-58.2455	467000000	454000000	278000000	-270000000
-58.2463	543000000	455000000	279000000	-190000000
-58.247	633000000	455000000	279000000	-100000000
-58.2478	717000000	456000000	279000000	-17000000
-58.2485	770000000	456000000	279000000	35057340
-58.2493	776000000	457000000	280000000	40011160
-58.25	740000000	457000000	280000000	2937953
-58.2508	690000000	458000000	280000000	-48000000
-58.2515	665000000	458000000	280000000	-73000000
-58.2523	700000000	459000000	281000000	-39000000
-58.253	801000000	459000000	281000000	60958373
-58.2538	943000000	460000000	281000000	202000000
-58.2545	1080000000	460000000	281000000	334000000
-58.2553	1140000000	461000000	282000000	397000000
-58.256	1090000000	461000000	282000000	351000000
-58.2568	933000000	462000000	282000000	189000000
-58.2575	684000000	462000000	282000000	-61000000
-58.2583	399000000	463000000	283000000	-350000000
-58.259	134000000	464000000	283000000	-610000000
-58.2598	-70000000	464000000	283000000	-820000000
-58.2606	-190000000	465000000	283000000	-940000000
-58.2613	-240000000	465000000	284000000	-990000000
-58.2621	-210000000	466000000	284000000	-960000000
-58.2628	-120000000	466000000	284000000	-870000000
-58.2636	41478449	467000000	284000000	-710000000
-58.2643	273000000	467000000	285000000	-480000000
-58.2651	559000000	468000000	285000000	-190000000
-58.2658	857000000	468000000	285000000	104000000
-58.2666	1110000000	469000000	285000000	351000000
-58.2673	1240000000	469000000	286000000	483000000
-58.2681	1210000000	470000000	286000000	454000000
-58.2688	1020000000	471000000	286000000	265000000
-58.2696	728000000	471000000	286000000	-30000000
-58.2703	420000000	472000000	287000000	-340000000
-58.2711	198000000	472000000	287000000	-560000000
-58.2718	137000000	473000000	287000000	-620000000
-58.2726	255000000	473000000	287000000	-510000000
-58.2733	513000000	474000000	288000000	-250000000
-58.2741	826000000	474000000	288000000	64119700
-58.2748	1100000000	475000000	288000000	336000000
-58.2756	1250000000	476000000	288000000	488000000
-58.2763	1250000000	476000000	289000000	482000000
-58.2771	1090000000	477000000	289000000	328000000
-58.2778	833000000	477000000	289000000	66181574
-58.2786	525000000	478000000	289000000	-240000000
-58.2794	229000000	478000000	290000000	-540000000
-58.2801	-10000000	479000000	290000000	-780000000
-58.2809	-170000000	479000000	290000000	-940000000
-58.2816	-240000000	480000000	290000000	-1000000000
-58.2824	-240000000	481000000	291000000	-1000000000
-58.2831	-200000000	481000000	291000000	-970000000
-58.2839	-160000000	482000000	291000000	-930000000
-58.2846	-180000000	482000000	291000000	-950000000
-58.2854	-270000000	483000000	292000000	-1000000000
-58.2861	-430000000	483000000	292000000	-1200000000
-58.2869	-620000000	484000000	292000000	-1400000000
-58.2876	-790000000	485000000	293000000	-1600000000
-58.2884	-850000000	485000000	293000000	-1600000000
-58.2891	-770000000	486000000	293000000	-1600000000
-58.2899	-570000000	486000000	293000000	-1400000000
-58.2906	-310000000	487000000	294000000	-1100000000
-58.2914	-82000000	487000000	294000000	-860000000
-58.2921	43328817	488000000	294000000	-740000000
-58.2929	43793713	489000000	294000000	-740000000
-58.2936	-30000000	489000000	295000000	-810000000
-58.2944	-77000000	490000000	295000000	-860000000
-58.2951	8142129	490000000	295000000	-780000000
-58.2959	276000000	491000000	295000000	-510000000
-58.2966	687000000	491000000	296000000	-100000000
-58.2974	1120000000	492000000	296000000	328000000
-58.2981	1400000000	493000000	296000000	609000000
-58.2989	1400000000	493000000	296000000	612000000
-58.2997	1100000000	494000000	297000000	307000000
-58.3004	577000000	494000000	297000000	-210000000
-58.3012	27905329	495000000	297000000	-760000000
-58.3019	-340000000	495000000	298000000	-1100000000
-58.3027	-400000000	496000000	298000000	-1200000000
-58.3034	-130000000	497000000	298000000	-930000000
-58.3042	336000000	497000000	298000000	-460000000
-58.3049	809000000	498000000	299000000	12258619
-58.3057	1100000000	498000000	299000000	298000000
-58.3064	1100000000	499000000	299000000	300000000
-58.3072	849000000	500000000	299000000	50232676
-58.3079	487000000	500000000	300000000	-310000000
-58.3087	183000000	501000000	300000000	-620000000
-58.3094	60767537	501000000	300000000	-740000000
-58.3102	141000000	502000000	301000000	-660000000
-58.3109	342000000	503000000	301000000	-460000000
-58.3117	527000000	503000000	301000000	-280000000
-58.3124	586000000	504000000	301000000	-220000000
-58.3132	489000000	504000000	302000000	-320000000
-58.3139	305000000	505000000	302000000	-500000000
-58.3147	154000000	506000000	302000000	-650000000
-58.3154	144000000	506000000	302000000	-660000000
-58.3162	304000000	507000000	303000000	-510000000
-58.3169	562000000	507000000	303000000	-250000000
-58.3177	782000000	508000000	303000000	-29000000
-58.3185	836000000	509000000	304000000	24272931
-58.3192	679000000	509000000	304000000	-130000000
-58.32	379000000	510000000	304000000	-430000000
-58.3207	102000000	510000000	304000000	-710000000
-58.3215	25235761	511000000	305000000	-790000000
-58.3222	254000000	512000000	305000000	-560000000
-58.323	758000000	512000000	305000000	-59000000
-58.3237	1370000000	513000000	305000000	551000000
-58.3245	1850000000	513000000	306000000	1030000000
-58.3252	2000000000	514000000	306000000	1180000000
-58.326	1750000000	515000000	306000000	925000000
-58.3267	1160000000	515000000	307000000	337000000
-58.3275	450000000	516000000	307000000	-370000000
-58.3282	-140000000	516000000	307000000	-960000000
-58.329	-430000000	517000000	307000000	-1300000000
-58.3297	-400000000	518000000	308000000	-1200000000
-58.3305	-160000000	518000000	308000000	-980000000
-58.3312	97507633	519000000	308000000	-730000000
-58.332	174000000	520000000	309000000	-650000000
-58.3327	-15000000	520000000	309000000	-840000000
-58.3335	-420000000	521000000	309000000	-1300000000
-58.3342	-880000000	521000000	309000000	-1700000000
-58.335	-1200000000	522000000	310000000	-2000000000
-58.3357	-1200000000	523000000	310000000	-2100000000
-58.3365	-940000000	523000000	310000000	-1800000000
-58.3373	-410000000	524000000	311000000	-1200000000
-58.338	168000000	525000000	311000000	-670000000
-58.3388	638000000	525000000	311000000	-200000000
-58.3395	881000000	526000000	311000000	43357114
-58.3403	878000000	526000000	312000000	39805399
-58.341	698000000	527000000	312000000	-140000000
-58.3418	453000000	528000000	312000000	-390000000
-58.3425	252000000	528000000	312000000	-590000000
-58.3433	159000000	529000000	313000000	-680000000
-58.344	187000000	530000000	313000000	-660000000
-58.3448	311000000	530000000	313000000	-530000000
-58.3455	488000000	531000000	314000000	-360000000
-58.3463	679000000	532000000	314000000	-170000000
-58.347	854000000	532000000	314000000	7659689
-58.3478	990000000	533000000	315000000	142000000
-58.3485	1060000000	533000000	315000000	211000000
-58.3493	1040000000	534000000	315000000	187000000
-58.35	906000000	535000000	315000000	55574200
-58.3508	678000000	535000000	316000000	-170000000
-58.3515	401000000	536000000	316000000	-450000000
-58.3523	147000000	537000000	316000000	-710000000
-58.353	-5230287	537000000	317000000	-860000000
-58.3538	-5083855	538000000	317000000	-860000000
-58.3545	145000000	539000000	317000000	-710000000
-58.3553	386000000	539000000	317000000	-470000000
-58.356	626000000	540000000	318000000	-230000000
-58.3568	773000000	541000000	318000000	-85000000
-58.3576	777000000	541000000	318000000	-82000000
-58.3583	650000000	542000000	319000000	-210000000
-58.3591	457000000	543000000	319000000	-400000000
-58.3598	290000000	543000000	319000000	-570000000
-58.3606	230000000	544000000	319000000	-630000000
-58.3613	308000000	544000000	320000000	-560000000
-58.3621	506000000	545000000	320000000	-360000000
-58.3628	758000000	546000000	320000000	-110000000
-58.3636	990000000	546000000	321000000	123000000
-58.3643	1140000000	547000000	321000000	270000000
-58.3651	1170000000	548000000	321000000	302000000
-58.3658	1090000000	548000000	322000000	221000000
-58.3666	918000000	549000000	322000000	47312331
-58.3673	682000000	550000000	322000000	-190000000
-58.3681	408000000	550000000	322000000	-470000000
-58.3688	125000000	551000000	323000000	-750000000
-58.3696	-130000000	552000000	323000000	-1000000000
-58.3703	-310000000	552000000	323000000	-1200000000
-58.3711	-370000000	553000000	324000000	-1200000000
-58.3718	-270000000	554000000	324000000	-1100000000
-58.3726	-14000000	554000000	324000000	-890000000
-58.3733	338000000	555000000	325000000	-540000000
-58.3741	696000000	556000000	325000000	-180000000
-58.3748	960000000	557000000	325000000	78621533
-58.3756	1060000000	557000000	325000000	175000000
-58.3764	976000000	558000000	326000000	92062520
-58.3771	772000000	559000000	326000000	-110000000
-58.3779	551000000	559000000	326000000	-330000000
-58.3786	425000000	560000000	327000000	-460000000
-58.3794	463000000	561000000	327000000	-420000000
-58.3801	664000000	561000000	327000000	-220000000
-58.3809	952000000	562000000	328000000	62996020
-58.3816	1210000000	563000000	328000000	322000000
-58.3824	1330000000	563000000	328000000	439000000
-58.3831	1250000000	564000000	328000000	356000000
-58.3839	980000000	565000000	329000000	86182458
-58.3846	606000000	565000000	329000000	-290000000
-58.3854	245000000	566000000	329000000	-650000000
-58.3861	4087089	567000000	330000000	-890000000
-58.3869	-56000000	567000000	330000000	-950000000
-58.3876	63884593	568000000	330000000	-830000000
-58.3884	313000000	569000000	331000000	-590000000
-58.3891	612000000	570000000	331000000	-290000000
-58.3899	887000000	570000000	331000000	-14000000
-58.3906	1090000000	571000000	332000000	187000000
-58.3914	1200000000	572000000	332000000	295000000
-58.3921	1220000000	572000000	332000000	312000000
-58.3929	1160000000	573000000	332000000	253000000
-58.3936	1040000000	574000000	333000000	134000000
-58.3944	879000000	574000000	333000000	-29000000
-58.3952	696000000	575000000	333000000	-210000000
-58.3959	524000000	576000000	334000000	-390000000
-58.3967	403000000	577000000	334000000	-510000000
-58.3974	369000000	577000000	334000000	-540000000
-58.3982	441000000	578000000	335000000	-470000000
-58.3989	610000000	579000000	335000000	-300000000
-58.3997	836000000	579000000	335000000	-79000000
-58.4004	1060000000	580000000	336000000	142000000
-58.4012	1220000000	581000000	336000000	302000000
-58.4019	1280000000	582000000	336000000	365000000
-58.4027	1250000000	582000000	337000000	333000000
-58.4034	1160000000	583000000	337000000	240000000
-58.4042	1060000000	584000000	337000000	140000000
-58.4049	1010000000	584000000	337000000	84800915
-58.4057	1020000000	585000000	338000000	99509265
-58.4064	1100000000	586000000	338000000	178000000
-58.4072	1210000000	587000000	338000000	287000000
-58.4079	1310000000	587000000	339000000	381000000
-58.4087	1350000000	588000000	339000000	420000000
-58.4094	1310000000	589000000	339000000	386000000
-58.4102	1220000000	589000000	340000000	286000000
-58.4109	1070000000	590000000	340000000	143000000
-58.4117	916000000	591000000	340000000	-15000000
-58.4124	771000000	592000000	341000000	-160000000
-58.4132	655000000	592000000	341000000	-280000000
-58.414	578000000	593000000	341000000	-360000000
-58.4147	552000000	594000000	342000000	-380000000
-58.4155	587000000	595000000	342000000	-350000000
-58.4162	692000000	595000000	342000000	-250000000
-58.417	869000000	596000000	343000000	-70000000
-58.4177	1090000000	597000000	343000000	154000000
-58.4185	1320000000	598000000	343000000	383000000
-58.4192	1490000000	598000000	344000000	552000000
-58.42	1540000000	599000000	344000000	599000000
-58.4207	1430000000	600000000	344000000	482000000
-58.4215	1150000000	601000000	345000000	203000000
-58.4222	763000000	601000000	345000000	-180000000
-58.423	363000000	602000000	345000000	-580000000
-58.4237	54041905	603000000	346000000	-890000000
-58.4245	-79000000	603000000	346000000	-1000000000
-58.4252	-940751	604000000	346000000	-950000000
-58.426	256000000	605000000	346000000	-700000000
-58.4267	607000000	606000000	347000000	-350000000
-58.4275	940000000	606000000	347000000	-13000000
-58.4282	1160000000	607000000	347000000	203000000
-58.429	1210000000	608000000	348000000	251000000
-58.4297	1100000000	609000000	348000000	142000000
-58.4305	899000000	610000000	348000000	-59000000
-58.4312	699000000	610000000	349000000	-260000000
-58.432	581000000	611000000	349000000	-380000000
-58.4327	585000000	612000000	349000000	-380000000
-58.4335	697000000	613000000	350000000	-260000000
-58.4343	858000000	613000000	350000000	-110000000
-58.435	988000000	614000000	350000000	22981226
-58.4358	1020000000	615000000	351000000	57713383
-58.4365	943000000	616000000	351000000	-24000000
-58.4373	775000000	616000000	351000000	-190000000
-58.438	583000000	617000000	352000000	-390000000
-58.4388	445000000	618000000	352000000	-530000000
-58.4395	418000000	619000000	352000000	-550000000
-58.4403	519000000	619000000	353000000	-450000000
-58.441	722000000	620000000	353000000	-250000000
-58.4418	963000000	621000000	353000000	-11000000
-58.4425	1170000000	622000000	354000000	199000000
-58.4433	1300000000	623000000	354000000	323000000
-58.444	1310000000	623000000	354000000	336000000
-58.4448	1230000000	624000000	355000000	251000000
-58.4455	1090000000	625000000	355000000	107000000
-58.4463	935000000	626000000	355000000	-46000000
-58.447	823000000	627000000	356000000	-160000000
-58.4478	780000000	627000000	356000000	-200000000
-58.4485	815000000	628000000	357000000	-170000000
-58.4493	911000000	629000000	357000000	-74000000
-58.45	1040000000	630000000	357000000	50048869
-58.4508	1150000000	630000000	358000000	160000000
-58.4515	1200000000	631000000	358000000	213000000
-58.4523	1170000000	632000000	358000000	176000000
-58.4531	1030000000	633000000	359000000	40823948
-58.4538	819000000	634000000	359000000	-170000000
-58.4546	573000000	634000000	359000000	-420000000
-58.4553	358000000	635000000	360000000	-640000000
-58.4561	235000000	636000000	360000000	-760000000
-58.4568	239000000	637000000	360000000	-760000000
-58.4576	363000000	638000000	361000000	-640000000
-58.4583	555000000	638000000	361000000	-440000000
-58.4591	737000000	639000000	361000000	-260000000
-58.4598	834000000	640000000	362000000	-170000000
-58.4606	802000000	641000000	362000000	-200000000
-58.4613	657000000	642000000	362000000	-350000000
-58.4621	463000000	642000000	363000000	-540000000
-58.4628	315000000	643000000	363000000	-690000000
-58.4636	297000000	644000000	363000000	-710000000
-58.4643	443000000	645000000	364000000	-570000000
-58.4651	714000000	646000000	364000000	-300000000
-58.4658	1010000000	647000000	364000000	2780819
-58.4666	1220000000	647000000	365000000	207000000
-58.4673	1230000000	648000000	365000000	214000000
-58.4681	1000000000	649000000	366000000	-13000000
-58.4688	584000000	650000000	366000000	-430000000
-58.4696	81897777	651000000	366000000	-930000000
-58.4703	-370000000	651000000	367000000	-1400000000
-58.4711	-660000000	652000000	367000000	-1700000000
-58.4719	-720000000	653000000	367000000	-1700000000
-58.4726	-580000000	654000000	368000000	-1600000000
-58.4734	-300000000	655000000	368000000	-1300000000
-58.4741	20176177	656000000	368000000	-1000000000
-58.4749	302000000	656000000	369000000	-720000000
-58.4756	496000000	657000000	369000000	-530000000
-58.4764	590000000	658000000	369000000	-440000000
-58.4771	601000000	659000000	370000000	-430000000
-58.4779	552000000	660000000	370000000	-480000000
-58.4786	463000000	661000000	370000000	-570000000
-58.4794	347000000	662000000	371000000	-690000000
-58.4801	220000000	662000000	371000000	-810000000
-58.4809	105000000	663000000	372000000	-930000000
-58.4816	37972273	664000000	372000000	-1000000000
-58.4824	51522865	665000000	372000000	-990000000
-58.4831	162000000	666000000	373000000	-880000000
-58.4839	354000000	667000000	373000000	-690000000
-58.4846	575000000	667000000	373000000	-470000000
-58.4854	755000000	668000000	374000000	-290000000
-58.4861	828000000	669000000	374000000	-210000000
-58.4869	770000000	670000000	374000000	-270000000
-58.4876	606000000	671000000	375000000	-440000000
-58.4884	410000000	672000000	375000000	-640000000
-58.4891	279000000	673000000	376000000	-770000000
-58.4899	290000000	673000000	376000000	-760000000
-58.4906	472000000	674000000	376000000	-580000000
-58.4914	792000000	675000000	377000000	-260000000
-58.4922	1170000000	676000000	377000000	114000000
-58.4929	1500000000	677000000	377000000	441000000
-58.4937	1700000000	678000000	378000000	640000000
-58.4944	1730000000	679000000	378000000	673000000
-58.4952	1620000000	680000000	378000000	561000000
-58.4959	1420000000	680000000	379000000	361000000
-58.4967	1200000000	681000000	379000000	142000000
-58.4974	1020000000	682000000	380000000	-38000000
-58.4982	906000000	683000000	380000000	-160000000
-58.4989	845000000	684000000	380000000	-220000000
-58.4997	814000000	685000000	381000000	-250000000
-58.5004	781000000	686000000	381000000	-290000000
-58.5012	727000000	687000000	381000000	-340000000
-58.5019	646000000	687000000	382000000	-420000000
-58.5027	540000000	688000000	382000000	-530000000
-58.5034	422000000	689000000	383000000	-650000000
-58.5042	306000000	690000000	383000000	-770000000
-58.5049	212000000	691000000	383000000	-860000000
-58.5057	165000000	692000000	384000000	-910000000
-58.5064	192000000	693000000	384000000	-880000000
-58.5072	315000000	694000000	384000000	-760000000
-58.5079	539000000	695000000	385000000	-540000000
-58.5087	841000000	695000000	385000000	-240000000
-58.5094	1170000000	696000000	386000000	85995181
-58.5102	1450000000	697000000	386000000	367000000
-58.511	1620000000	698000000	386000000	538000000
-58.5117	1640000000	699000000	387000000	559000000
-58.5125	1520000000	700000000	387000000	434000000
-58.5132	1290000000	701000000	387000000	206000000
-58.514	1030000000	702000000	388000000	-58000000
-58.5147	792000000	703000000	388000000	-300000000
-58.5155	610000000	704000000	389000000	-480000000
-58.5162	482000000	704000000	389000000	-610000000
-58.517	382000000	705000000	389000000	-710000000
-58.5177	279000000	706000000	390000000	-820000000
-58.5185	167000000	707000000	390000000	-930000000
-58.5192	68281649	708000000	391000000	-1000000000
-58.52	31685937	709000000	391000000	-1100000000
-58.5207	103000000	710000000	391000000	-1000000000
-58.5215	298000000	711000000	392000000	-800000000
-58.5222	589000000	712000000	392000000	-510000000
-58.523	906000000	713000000	392000000	-200000000
-58.5237	1160000000	714000000	393000000	56696847
-58.5245	1300000000	715000000	393000000	188000000
-58.5252	1280000000	716000000	394000000	173000000
-58.526	1160000000	716000000	394000000	45819785
-58.5267	987000000	717000000	394000000	-130000000
-58.5275	846000000	718000000	395000000	-270000000
-58.5282	778000000	719000000	395000000	-340000000
-58.529	784000000	720000000	396000000	-330000000
-58.5298	827000000	721000000	396000000	-290000000
-58.5305	860000000	722000000	396000000	-260000000
-58.5313	855000000	723000000	397000000	-270000000
-58.532	817000000	724000000	397000000	-300000000
-58.5328	782000000	725000000	397000000	-340000000
-58.5335	791000000	726000000	398000000	-330000000
-58.5343	861000000	727000000	398000000	-260000000
-58.535	965000000	728000000	399000000	-160000000
-58.5358	1040000000	729000000	399000000	-91000000
-58.5365	1000000000	730000000	399000000	-130000000
-58.5373	816000000	731000000	400000000	-310000000
-58.538	489000000	732000000	400000000	-640000000
-58.5388	100000000	733000000	401000000	-1000000000
-58.5395	-240000000	734000000	401000000	-1400000000
-58.5403	-420000000	735000000	401000000	-1600000000
-58.541	-410000000	735000000	402000000	-1500000000
-58.5418	-210000000	736000000	402000000	-1300000000
-58.5425	64321841	737000000	403000000	-1100000000
-58.5433	304000000	738000000	403000000	-840000000
-58.544	420000000	739000000	403000000	-720000000
-58.5448	389000000	740000000	404000000	-760000000
-58.5455	266000000	741000000	404000000	-880000000
-58.5463	154000000	742000000	405000000	-990000000
-58.547	151000000	743000000	405000000	-1000000000
-58.5478	309000000	744000000	405000000	-840000000
-58.5486	602000000	745000000	406000000	-550000000
-58.5493	943000000	746000000	406000000	-210000000
-58.5501	1220000000	747000000	407000000	63602291
-58.5508	1340000000	748000000	407000000	184000000
-58.5516	1280000000	749000000	407000000	126000000
-58.5523	1090000000	750000000	408000000	-66000000
-58.5531	857000000	751000000	408000000	-300000000
-58.5538	671000000	752000000	409000000	-490000000
-58.5546	592000000	753000000	409000000	-570000000
-58.5553	626000000	754000000	410000000	-540000000
-58.5561	731000000	755000000	410000000	-430000000
-58.5568	851000000	756000000	410000000	-320000000
-58.5576	949000000	757000000	411000000	-220000000
-58.5583	1020000000	758000000	411000000	-140000000
-58.5591	1110000000	759000000	412000000	-61000000
-58.5598	1250000000	760000000	412000000	74607983
-58.5606	1460000000	761000000	412000000	284000000
-58.5613	1720000000	762000000	413000000	549000000
-58.5621	1990000000	763000000	413000000	811000000
-58.5628	2170000000	764000000	414000000	996000000
-58.5636	2230000000	765000000	414000000	1050000000
-58.5643	2130000000	766000000	414000000	945000000
-58.5651	1910000000	767000000	415000000	725000000
-58.5658	1630000000	768000000	415000000	449000000
-58.5666	1370000000	769000000	416000000	185000000
-58.5673	1160000000	770000000	416000000	-26000000
-58.5681	1010000000	771000000	417000000	-180000000
-58.5689	880000000	772000000	417000000	-310000000
-58.5696	750000000	773000000	417000000	-440000000
-58.5704	601000000	774000000	418000000	-590000000
-58.5711	452000000	775000000	418000000	-740000000
-58.5719	350000000	776000000	419000000	-850000000
-58.5726	344000000	777000000	419000000	-850000000
-58.5734	462000000	779000000	419000000	-740000000
-58.5741	689000000	780000000	420000000	-510000000
-58.5749	973000000	781000000	420000000	-230000000
-58.5756	1250000000	782000000	421000000	42814093
-58.5764	1450000000	783000000	421000000	243000000
-58.5771	1550000000	784000000	422000000	349000000
-58.5779	1590000000	785000000	422000000	379000000
-58.5786	1590000000	786000000	422000000	377000000
-58.5794	1590000000	787000000	423000000	385000000
-58.5801	1630000000	788000000	423000000	419000000
-58.5809	1670000000	789000000	424000000	462000000
-58.5816	1690000000	790000000	424000000	471000000
-58.5824	1620000000	791000000	425000000	408000000
-58.5831	1480000000	792000000	425000000	260000000
-58.5839	1280000000	793000000	425000000	60383283
-58.5846	1090000000	794000000	426000000	-130000000
-58.5854	987000000	795000000	426000000	-240000000
-58.5861	1010000000	796000000	427000000	-220000000
-58.5869	1150000000	798000000	427000000	-74000000
-58.5877	1360000000	799000000	428000000	136000000
-58.5884	1560000000	800000000	428000000	333000000
-58.5892	1670000000	801000000	428000000	443000000
-58.5899	1660000000	802000000	429000000	428000000
-58.5907	1530000000	803000000	429000000	299000000
-58.5914	1340000000	804000000	430000000	107000000
-58.5922	1150000000	805000000	430000000	-82000000
-58.5929	1020000000	806000000	431000000	-220000000
-58.5937	947000000	807000000	431000000	-290000000
-58.5944	932000000	808000000	432000000	-310000000
-58.5952	942000000	809000000	432000000	-300000000
-58.5959	956000000	811000000	432000000	-290000000
-58.5967	976000000	812000000	433000000	-270000000
-58.5974	1020000000	813000000	433000000	-220000000
-58.5982	1120000000	814000000	434000000	-130000000
-58.5989	1270000000	815000000	434000000	21882373
-58.5997	1440000000	816000000	435000000	194000000
-58.6004	1580000000	817000000	435000000	332000000
-58.6012	1630000000	818000000	436000000	374000000
-58.6019	1540000000	819000000	436000000	283000000
-58.6027	1320000000	820000000	436000000	66626815
-58.6034	1040000000	822000000	437000000	-220000000
-58.6042	772000000	823000000	437000000	-490000000
-58.6049	589000000	824000000	438000000	-670000000
-58.6057	525000000	825000000	438000000	-740000000
-58.6065	562000000	826000000	439000000	-700000000
-58.6072	642000000	827000000	439000000	-620000000
-58.608	699000000	828000000	440000000	-570000000
-58.6087	698000000	829000000	440000000	-570000000
-58.6095	647000000	831000000	440000000	-620000000
-58.6102	596000000	832000000	441000000	-680000000
-58.611	608000000	833000000	441000000	-670000000
-58.6117	718000000	834000000	442000000	-560000000
-58.6125	912000000	835000000	442000000	-370000000
-58.6132	1130000000	836000000	443000000	-150000000
-58.614	1270000000	837000000	443000000	-9730943
-58.6147	1280000000	838000000	444000000	-1079817
-58.6155	1150000000	840000000	444000000	-140000000
-58.6162	924000000	841000000	445000000	-360000000
-58.617	719000000	842000000	445000000	-570000000
-58.6177	640000000	843000000	445000000	-650000000
-58.6185	745000000	844000000	446000000	-540000000
-58.6192	1020000000	845000000	446000000	-270000000
-58.62	1380000000	847000000	447000000	89306498
-58.6207	1710000000	848000000	447000000	414000000
-58.6215	1900000000	849000000	448000000	600000000
-58.6222	1900000000	850000000	448000000	602000000
-58.623	1750000000	851000000	449000000	451000000
-58.6237	1530000000	852000000	449000000	227000000
-58.6245	1330000000	854000000	450000000	23742512
-58.6252	1200000000	855000000	450000000	-100000000
-58.626	1150000000	856000000	450000000	-150000000
-58.6268	1130000000	857000000	451000000	-180000000
-58.6275	1060000000	858000000	451000000	-250000000
-58.6283	892000000	859000000	452000000	-420000000
-58.629	652000000	861000000	452000000	-660000000
-58.6298	406000000	862000000	453000000	-910000000
-58.6305	254000000	863000000	453000000	-1100000000
-58.6313	274000000	864000000	454000000	-1000000000
-58.632	487000000	865000000	454000000	-830000000
-58.6328	838000000	867000000	455000000	-480000000
-58.6335	1220000000	868000000	455000000	-100000000
-58.6343	1510000000	869000000	456000000	186000000
-58.635	1630000000	870000000	456000000	305000000
-58.6358	1570000000	871000000	457000000	247000000
-58.6365	1410000000	873000000	457000000	75888768
-58.6373	1230000000	874000000	458000000	-100000000
-58.638	1150000000	875000000	458000000	-180000000
-58.6388	1220000000	876000000	458000000	-120000000
-58.6395	1410000000	877000000	459000000	71697484
-58.6403	1640000000	879000000	459000000	300000000
-58.641	1800000000	880000000	460000000	462000000
-58.6418	1810000000	881000000	460000000	469000000
-58.6425	1630000000	882000000	461000000	291000000
-58.6433	1310000000	883000000	461000000	-34000000
-58.644	932000000	885000000	462000000	-410000000
-58.6448	610000000	886000000	462000000	-740000000
-58.6456	438000000	887000000	463000000	-910000000
-58.6463	462000000	888000000	463000000	-890000000
-58.6471	672000000	890000000	464000000	-680000000
-58.6478	1000000000	891000000	464000000	-350000000
-58.6486	1370000000	892000000	465000000	16029742
-58.6493	1690000000	893000000	465000000	330000000
-58.6501	1880000000	895000000	466000000	525000000
-58.6508	1930000000	896000000	466000000	572000000
-58.6516	1850000000	897000000	467000000	482000000
-58.6523	1660000000	898000000	467000000	298000000
-58.6531	1450000000	900000000	468000000	81889718
-58.6538	1270000000	901000000	468000000	-100000000
-58.6546	1160000000	902000000	469000000	-210000000
-58.6553	1150000000	903000000	469000000	-220000000
-58.6561	1230000000	905000000	470000000	-140000000
-58.6568	1360000000	906000000	470000000	-17000000
-58.6576	1480000000	907000000	471000000	98231244
-58.6583	1540000000	908000000	471000000	157000000
-58.6591	1510000000	910000000	472000000	129000000
-58.6598	1400000000	911000000	472000000	14538581
-58.6606	1230000000	912000000	473000000	-160000000
-58.6613	1040000000	913000000	473000000	-350000000
-58.6621	890000000	915000000	474000000	-500000000
-58.6628	810000000	916000000	474000000	-580000000
-58.6636	818000000	917000000	475000000	-570000000
-58.6644	909000000	919000000	475000000	-480000000
-58.6651	1060000000	920000000	476000000	-330000000
-58.6659	1250000000	921000000	476000000	-140000000
-58.6666	1440000000	922000000	477000000	43623311
-58.6674	1600000000	924000000	477000000	200000000
-58.6681	1700000000	925000000	478000000	295000000
-58.6689	1710000000	926000000	478000000	308000000
-58.6696	1640000000	928000000	479000000	233000000
-58.6704	1490000000	929000000	479000000	83511596
-58.6711	1300000000	930000000	480000000	-110000000
-58.6719	1130000000	932000000	480000000	-290000000
-58.6726	1000000000	933000000	481000000	-410000000
-58.6734	960000000	934000000	481000000	-460000000
-58.6741	998000000	936000000	482000000	-420000000
-58.6749	1090000000	937000000	482000000	-330000000
-58.6756	1190000000	938000000	483000000	-230000000
-58.6764	1270000000	940000000	483000000	-150000000
-58.6771	1320000000	941000000	484000000	-100000000
-58.6779	1390000000	942000000	484000000	-38000000
-58.6786	1510000000	943000000	485000000	77967505
-58.6794	1710000000	945000000	485000000	277000000
-58.6801	1980000000	946000000	486000000	546000000
-58.6809	2250000000	948000000	486000000	812000000
-58.6816	2400000000	949000000	487000000	968000000
-58.6824	2350000000	950000000	487000000	911000000
-58.6832	2040000000	952000000	488000000	596000000
-58.6839	1510000000	953000000	488000000	71338068
-58.6847	921000000	954000000	489000000	-520000000
-58.6854	449000000	956000000	489000000	-1000000000
-58.6862	258000000	957000000	490000000	-1200000000
-58.6869	414000000	958000000	490000000	-1000000000
-58.6877	853000000	960000000	491000000	-600000000
-58.6884	1400000000	961000000	491000000	-53000000
-58.6892	1830000000	962000000	492000000	379000000
-58.6899	1980000000	964000000	492000000	527000000
-58.6907	1790000000	965000000	493000000	337000000
-58.6914	1360000000	967000000	493000000	-100000000
-58.6922	871000000	968000000	494000000	-590000000
-58.6929	537000000	969000000	494000000	-930000000
-58.6937	492000000	971000000	495000000	-970000000
-58.6944	737000000	972000000	496000000	-730000000
-58.6952	1140000000	973000000	496000000	-330000000
-58.6959	1490000000	975000000	497000000	17971062
-58.6967	1620000000	976000000	497000000	143000000
-58.6974	1440000000	978000000	498000000	-31000000
-58.6982	1040000000	979000000	498000000	-440000000
-58.6989	564000000	980000000	499000000	-920000000
-58.6997	223000000	982000000	499000000	-1300000000
-58.7004	150000000	983000000	500000000	-1300000000
-58.7012	358000000	985000000	500000000	-1100000000
-58.7019	745000000	986000000	501000000	-740000000
-58.7027	1140000000	987000000	501000000	-350000000
-58.7035	1390000000	989000000	502000000	-100000000
-58.7042	1430000000	990000000	502000000	-63000000
-58.705	1300000000	992000000	503000000	-190000000
-58.7057	1140000000	993000000	504000000	-360000000
-58.7065	1060000000	995000000	504000000	-430000000
-58.7072	1150000000	996000000	505000000	-350000000
-58.708	1380000000	997000000	505000000	-120000000
-58.7087	1620000000	999000000	506000000	118000000
-58.7095	1740000000	1000000000	506000000	234000000
-58.7102	1640000000	1000000000	507000000	128000000
-58.711	1310000000	1000000000	507000000	-200000000
-58.7117	867000000	1000000000	508000000	-650000000
-58.7125	480000000	1010000000	508000000	-1000000000
-58.7132	309000000	1010000000	509000000	-1200000000
-58.714	436000000	1010000000	509000000	-1100000000
-58.7147	827000000	1010000000	510000000	-690000000
-58.7155	1350000000	1010000000	511000000	-170000000
-58.7162	1820000000	1010000000	511000000	298000000
-58.717	2090000000	1010000000	512000000	567000000
-58.7177	2090000000	1020000000	512000000	560000000
-58.7185	1840000000	1020000000	513000000	310000000
-58.7192	1460000000	1020000000	513000000	-74000000
-58.72	1090000000	1020000000	514000000	-450000000
-58.7207	841000000	1020000000	514000000	-700000000
-58.7215	779000000	1020000000	515000000	-760000000
-58.7223	884000000	1030000000	516000000	-660000000
-58.723	1090000000	1030000000	516000000	-460000000
-58.7238	1290000000	1030000000	517000000	-250000000
-58.7245	1430000000	1030000000	517000000	-110000000
-58.7253	1460000000	1030000000	518000000	-85000000
-58.726	1390000000	1030000000	518000000	-170000000
-58.7268	1230000000	1030000000	519000000	-320000000
-58.7275	1060000000	1040000000	519000000	-500000000
-58.7283	916000000	1040000000	520000000	-640000000
-58.729	850000000	1040000000	521000000	-710000000
-58.7298	886000000	1040000000	521000000	-680000000
-58.7305	1030000000	1040000000	522000000	-540000000
-58.7313	1250000000	1040000000	522000000	-320000000
-58.732	1510000000	1040000000	523000000	-57000000
-58.7328	1760000000	1050000000	523000000	189000000
-58.7335	1940000000	1050000000	524000000	370000000
-58.7343	2030000000	1050000000	525000000	455000000
-58.735	2010000000	1050000000	525000000	437000000
-58.7358	1910000000	1050000000	526000000	337000000
-58.7365	1770000000	1050000000	526000000	189000000
-58.7373	1610000000	1060000000	527000000	30721672
-58.738	1470000000	1060000000	527000000	-110000000
-58.7388	1360000000	1060000000	528000000	-220000000
-58.7395	1280000000	1060000000	529000000	-310000000
-58.7403	1220000000	1060000000	529000000	-370000000
-58.7411	1180000000	1060000000	530000000	-420000000
-58.7418	1160000000	1060000000	530000000	-440000000
-58.7426	1150000000	1070000000	531000000	-440000000
-58.7433	1160000000	1070000000	531000000	-440000000
-58.7441	1150000000	1070000000	532000000	-460000000
-58.7448	1080000000	1070000000	533000000	-520000000
-58.7456	957000000	1070000000	533000000	-650000000
-58.7463	779000000	1070000000	534000000	-830000000
-58.7471	600000000	1080000000	534000000	-1000000000
-58.7478	496000000	1080000000	535000000	-1100000000
-58.7486	539000000	1080000000	536000000	-1100000000
-58.7493	762000000	1080000000	536000000	-850000000
-58.7501	1130000000	1080000000	537000000	-490000000
-58.7508	1560000000	1080000000	537000000	-63000000
-58.7516	1910000000	1090000000	538000000	288000000
-58.7523	2080000000	1090000000	538000000	457000000
-58.7531	2020000000	1090000000	539000000	397000000
-58.7538	1780000000	1090000000	540000000	151000000
-58.7546	1460000000	1090000000	540000000	-170000000
-58.7553	1210000000	1090000000	541000000	-420000000
-58.7561	1130000000	1100000000	541000000	-500000000
-58.7568	1250000000	1100000000	542000000	-390000000
-58.7576	1490000000	1100000000	543000000	-150000000
-58.7583	1740000000	1100000000	543000000	96422880
-58.7591	1870000000	1100000000	544000000	221000000
-58.7598	1800000000	1100000000	544000000	155000000
-58.7606	1570000000	1100000000	545000000	-81000000
-58.7614	1260000000	1110000000	546000000	-390000000
-58.7621	1000000000	1110000000	546000000	-650000000
-58.7629	897000000	1110000000	547000000	-760000000
-58.7636	981000000	1110000000	547000000	-680000000
-58.7644	1210000000	1110000000	548000000	-450000000
-58.7651	1480000000	1110000000	549000000	-180000000
-58.7659	1720000000	1120000000	549000000	55257781
-58.7666	1870000000	1120000000	550000000	205000000
-58.7674	1960000000	1120000000	550000000	285000000
-58.7681	2030000000	1120000000	551000000	354000000
-58.7689	2150000000	1120000000	552000000	471000000
-58.7696	2330000000	1120000000	552000000	656000000
-58.7704	2550000000	1130000000	553000000	869000000
-58.7711	2710000000	1130000000	553000000	1030000000
-58.7719	2720000000	1130000000	554000000	1040000000
-58.7726	2550000000	1130000000	555000000	869000000
-58.7734	2220000000	1130000000	555000000	536000000
-58.7741	1820000000	1130000000	556000000	130000000
-58.7749	1460000000	1140000000	557000000	-230000000
-58.7756	1230000000	1140000000	557000000	-460000000
-58.7764	1170000000	1140000000	558000000	-530000000
-58.7771	1220000000	1140000000	558000000	-480000000
-58.7779	1320000000	1140000000	559000000	-390000000
-58.7786	1360000000	1150000000	560000000	-340000000
-58.7794	1320000000	1150000000	560000000	-390000000
-58.7802	1210000000	1150000000	561000000	-500000000
-58.7809	1110000000	1150000000	561000000	-610000000
-58.7817	1080000000	1150000000	562000000	-640000000
-58.7824	1180000000	1150000000	563000000	-540000000
-58.7832	1400000000	1160000000	563000000	-320000000
-58.7839	1680000000	1160000000	564000000	-44000000
-58.7847	1930000000	1160000000	565000000	205000000
-58.7854	2070000000	1160000000	565000000	347000000
-58.7862	2070000000	1160000000	566000000	339000000
-58.7869	1920000000	1160000000	566000000	190000000
-58.7877	1670000000	1170000000	567000000	-60000000
-58.7884	1380000000	1170000000	568000000	-350000000
-58.7892	1100000000	1170000000	568000000	-640000000
-58.7899	866000000	1170000000	569000000	-870000000
-58.7907	706000000	1170000000	570000000	-1000000000
-58.7914	648000000	1170000000	570000000	-1100000000
-58.7922	718000000	1180000000	571000000	-1000000000
-58.7929	932000000	1180000000	572000000	-820000000
-58.7937	1280000000	1180000000	572000000	-470000000
-58.7944	1720000000	1180000000	573000000	-32000000
-58.7952	2170000000	1180000000	573000000	410000000
-58.7959	2510000000	1190000000	574000000	748000000
-58.7967	2650000000	1190000000	575000000	891000000
-58.7974	2560000000	1190000000	575000000	793000000
-58.7982	2250000000	1190000000	576000000	478000000
-58.799	1800000000	1190000000	577000000	28674031
-58.7997	1330000000	1190000000	577000000	-440000000
-58.8005	945000000	1200000000	578000000	-830000000
-58.8012	700000000	1200000000	579000000	-1100000000
-58.802	600000000	1200000000	579000000	-1200000000
-58.8027	605000000	1200000000	580000000	-1200000000
-58.8035	660000000	1200000000	581000000	-1100000000
-58.8042	725000000	1210000000	581000000	-1100000000
-58.805	788000000	1210000000	582000000	-1000000000
-58.8057	861000000	1210000000	583000000	-930000000
-58.8065	960000000	1210000000	583000000	-830000000
-58.8072	1090000000	1210000000	584000000	-710000000
-58.808	1230000000	1210000000	584000000	-570000000
-58.8087	1350000000	1220000000	585000000	-450000000
-58.8095	1430000000	1220000000	586000000	-380000000
-58.8102	1470000000	1220000000	586000000	-330000000
-58.811	1520000000	1220000000	587000000	-290000000
-58.8117	1600000000	1220000000	588000000	-210000000
-58.8125	1760000000	1230000000	588000000	-51000000
-58.8132	1980000000	1230000000	589000000	159000000
-58.814	2180000000	1230000000	590000000	361000000
-58.8147	2290000000	1230000000	590000000	465000000
-58.8155	2220000000	1230000000	591000000	395000000
-58.8162	1950000000	1240000000	592000000	126000000
-58.817	1540000000	1240000000	592000000	-290000000
-58.8177	1080000000	1240000000	593000000	-760000000
-58.8185	708000000	1240000000	594000000	-1100000000
-58.8193	536000000	1240000000	594000000	-1300000000
-58.82	600000000	1250000000	595000000	-1200000000
-58.8208	864000000	1250000000	596000000	-980000000
-58.8215	1240000000	1250000000	596000000	-610000000
-58.8223	1610000000	1250000000	597000000	-240000000
-58.823	1890000000	1250000000	598000000	37861859
-58.8238	2050000000	1250000000	599000000	197000000
-58.8245	2100000000	1260000000	599000000	244000000
-58.8253	2070000000	1260000000	600000000	213000000
-58.826	2000000000	1260000000	601000000	137000000
-58.8268	1900000000	1260000000	601000000	31417884
-58.8275	1770000000	1260000000	602000000	-100000000
-58.8283	1610000000	1270000000	603000000	-260000000
-58.829	1460000000	1270000000	603000000	-410000000
-58.8298	1360000000	1270000000	604000000	-520000000
-58.8305	1340000000	1270000000	605000000	-530000000
-58.8313	1450000000	1270000000	605000000	-430000000
-58.832	1670000000	1280000000	606000000	-220000000
-58.8328	1920000000	1280000000	607000000	36557125
-58.8335	2130000000	1280000000	607000000	246000000
-58.8343	2230000000	1280000000	608000000	336000000
-58.835	2170000000	1280000000	609000000	278000000
-58.8358	2000000000	1290000000	609000000	109000000
-58.8365	1810000000	1290000000	610000000	-90000000
-58.8373	1670000000	1290000000	611000000	-230000000
-58.8381	1640000000	1290000000	612000000	-260000000
-58.8388	1710000000	1290000000	612000000	-190000000
-58.8396	1810000000	1300000000	613000000	-100000000
-58.8403	1830000000	1300000000	614000000	-82000000
-58.8411	1720000000	1300000000	614000000	-190000000
-58.8418	1490000000	1300000000	615000000	-430000000
-58.8426	1200000000	1300000000	616000000	-720000000
-58.8433	960000000	1310000000	616000000	-960000000
-58.8441	878000000	1310000000	617000000	-1000000000
-58.8448	989000000	1310000000	618000000	-940000000
-58.8456	1250000000	1310000000	619000000	-680000000
-58.8463	1570000000	1310000000	619000000	-360000000
-58.8471	1830000000	1320000000	620000000	-110000000
-58.8478	1960000000	1320000000	621000000	16047896
-58.8486	1960000000	1320000000	621000000	14965962
-58.8493	1900000000	1320000000	622000000	-44000000
-58.8501	1880000000	1330000000	623000000	-67000000
-58.8508	1970000000	1330000000	624000000	14106259
-58.8516	2160000000	1330000000	624000000	204000000
-58.8523	2390000000	1330000000	625000000	436000000
-58.8531	2570000000	1330000000	626000000	609000000
-58.8538	2590000000	1340000000	626000000	632000000
-58.8546	2440000000	1340000000	627000000	473000000
-58.8553	2140000000	1340000000	628000000	174000000
-58.8561	1800000000	1340000000	629000000	-170000000
-58.8569	1530000000	1340000000	629000000	-450000000
-58.8576	1400000000	1350000000	630000000	-580000000
-58.8584	1420000000	1350000000	631000000	-560000000
-58.8591	1560000000	1350000000	632000000	-420000000
-58.8599	1760000000	1350000000	632000000	-230000000
-58.8606	1950000000	1350000000	633000000	-42000000
-58.8614	2110000000	1360000000	634000000	116000000
-58.8621	2240000000	1360000000	634000000	248000000
-58.8629	2360000000	1360000000	635000000	363000000
-58.8636	2460000000	1360000000	636000000	456000000
-58.8644	2500000000	1370000000	637000000	493000000
-58.8651	2430000000	1370000000	637000000	428000000
-58.8659	2240000000	1370000000	638000000	232000000
-58.8666	1940000000	1370000000	639000000	-71000000
-58.8674	1610000000	1370000000	640000000	-400000000
-58.8681	1380000000	1380000000	640000000	-640000000
-58.8689	1350000000	1380000000	641000000	-670000000
-58.8696	1560000000	1380000000	642000000	-460000000
-58.8704	1970000000	1380000000	643000000	-53000000
-58.8711	2450000000	1390000000	643000000	417000000
-58.8719	2810000000	1390000000	644000000	776000000
-58.8726	2920000000	1390000000	645000000	887000000
-58.8734	2740000000	1390000000	646000000	706000000
-58.8741	2340000000	1390000000	646000000	303000000
-58.8749	1880000000	1400000000	647000000	-170000000
-58.8757	1530000000	1400000000	648000000	-520000000
-58.8764	1420000000	1400000000	649000000	-630000000
-58.8772	1590000000	1400000000	649000000	-470000000
-58.8779	1950000000	1410000000	650000000	-100000000
-58.8787	2380000000	1410000000	651000000	319000000
-58.8794	2710000000	1410000000	652000000	648000000
-58.8802	2850000000	1410000000	652000000	789000000
-58.8809	2790000000	1410000000	653000000	726000000
-58.8817	2580000000	1420000000	654000000	512000000
-58.8824	2310000000	1420000000	655000000	237000000
-58.8832	2050000000	1420000000	655000000	-23000000
-58.8839	1850000000	1420000000	656000000	-230000000
-58.8847	1710000000	1430000000	657000000	-370000000
-58.8854	1620000000	1430000000	658000000	-470000000
-58.8862	1560000000	1430000000	659000000	-530000000
-58.8869	1550000000	1430000000	659000000	-540000000
-58.8877	1630000000	1440000000	660000000	-470000000
-58.8884	1820000000	1440000000	661000000	-280000000
-58.8892	2130000000	1440000000	662000000	23564902
-58.8899	2480000000	1440000000	662000000	378000000
-58.8907	2800000000	1440000000	663000000	697000000
-58.8914	2990000000	1450000000	664000000	883000000
-58.8922	2990000000	1450000000	665000000	873000000
-58.8929	2780000000	1450000000	666000000	661000000
-58.8937	2430000000	1450000000	666000000	309000000
-58.8944	2040000000	1460000000	667000000	-80000000
-58.8952	1730000000	1460000000	668000000	-390000000
-58.896	1580000000	1460000000	669000000	-550000000
-58.8967	1610000000	1460000000	669000000	-520000000
-58.8975	1800000000	1470000000	670000000	-330000000
-58.8982	2100000000	1470000000	671000000	-36000000
-58.899	2430000000	1470000000	672000000	292000000
-58.8997	2730000000	1470000000	673000000	589000000
-58.9005	2960000000	1480000000	673000000	808000000
-58.9012	3070000000	1480000000	674000000	918000000
-58.902	3060000000	1480000000	675000000	906000000
-58.9027	2930000000	1480000000	676000000	770000000
-58.9035	2690000000	1490000000	677000000	530000000
-58.9042	2390000000	1490000000	677000000	223000000
-58.905	2080000000	1490000000	678000000	-90000000
-58.9057	1830000000	1490000000	679000000	-340000000
-58.9065	1700000000	1490000000	680000000	-470000000
-58.9072	1720000000	1500000000	681000000	-460000000
-58.908	1870000000	1500000000	681000000	-310000000
-58.9087	2090000000	1500000000	682000000	-96000000
-58.9095	2310000000	1500000000	683000000	122000000
-58.9102	2470000000	1510000000	684000000	275000000
-58.911	2520000000	1510000000	685000000	327000000
-58.9117	2480000000	1510000000	685000000	279000000
-58.9125	2360000000	1510000000	686000000	162000000
-58.9132	2220000000	1520000000	687000000	13887530
-58.914	2070000000	1520000000	688000000	-130000000
-58.9148	1950000000	1520000000	689000000	-260000000
-58.9155	1840000000	1520000000	690000000	-370000000
-58.9163	1770000000	1530000000	690000000	-440000000
-58.917	1770000000	1530000000	691000000	-460000000
-58.9178	1860000000	1530000000	692000000	-370000000
-58.9185	2070000000	1530000000	693000000	-150000000
-58.9193	2420000000	1540000000	694000000	187000000
-58.92	2830000000	1540000000	694000000	600000000
-58.9208	3220000000	1540000000	695000000	987000000
-58.9215	3470000000	1540000000	696000000	1230000000
-58.9223	3480000000	1550000000	697000000	1240000000
-58.923	3230000000	1550000000	698000000	980000000
-58.9238	2770000000	1550000000	699000000	522000000
-58.9245	2250000000	1560000000	699000000	-8596765
-58.9253	1800000000	1560000000	700000000	-460000000
-58.926	1560000000	1560000000	701000000	-700000000
-58.9268	1570000000	1560000000	702000000	-700000000
-58.9275	1780000000	1570000000	703000000	-480000000
-58.9283	2100000000	1570000000	704000000	-170000000
-58.929	2400000000	1570000000	704000000	124000000
-58.9298	2580000000	1570000000	705000000	303000000
-58.9305	2620000000	1580000000	706000000	342000000
-58.9313	2560000000	1580000000	707000000	279000000
-58.932	2480000000	1580000000	708000000	187000000
-58.9328	2420000000	1580000000	709000000	129000000
-58.9336	2430000000	1590000000	710000000	132000000
-58.9343	2480000000	1590000000	710000000	176000000
-58.9351	2520000000	1590000000	711000000	214000000
-58.9358	2510000000	1590000000	712000000	204000000
-58.9366	2440000000	1600000000	713000000	133000000
-58.9373	2340000000	1600000000	714000000	25944442
-58.9381	2240000000	1600000000	715000000	-73000000
-58.9388	2190000000	1610000000	716000000	-130000000
-58.9396	2190000000	1610000000	716000000	-140000000
-58.9403	2190000000	1610000000	717000000	-130000000
-58.9411	2160000000	1610000000	718000000	-170000000
-58.9418	2030000000	1620000000	719000000	-300000000
-58.9426	1830000000	1620000000	720000000	-510000000
-58.9433	1600000000	1620000000	721000000	-740000000
-58.9441	1420000000	1620000000	722000000	-930000000
-58.9448	1370000000	1630000000	723000000	-980000000
-58.9456	1470000000	1630000000	723000000	-880000000
-58.9463	1690000000	1630000000	724000000	-670000000
-58.9471	1920000000	1640000000	725000000	-440000000
-58.9478	2070000000	1640000000	726000000	-300000000
-58.9486	2060000000	1640000000	727000000	-310000000
-58.9493	1910000000	1640000000	728000000	-460000000
-58.9501	1700000000	1650000000	729000000	-670000000
-58.9508	1550000000	1650000000	730000000	-820000000
-58.9516	1570000000	1650000000	730000000	-810000000
-58.9523	1800000000	1650000000	731000000	-590000000
-58.9531	2170000000	1660000000	732000000	-220000000
-58.9539	2570000000	1660000000	733000000	175000000
-58.9546	2860000000	1660000000	734000000	467000000
-58.9554	2970000000	1670000000	735000000	569000000
-58.9561	2890000000	1670000000	736000000	482000000
-58.9569	2700000000	1670000000	737000000	292000000
-58.9576	2540000000	1670000000	738000000	131000000
-58.9584	2530000000	1680000000	738000000	112000000
-58.9591	2700000000	1680000000	739000000	276000000
-58.9599	2990000000	1680000000	740000000	569000000
-58.9606	3290000000	1690000000	741000000	867000000
-58.9614	3460000000	1690000000	742000000	1030000000
-58.9621	3400000000	1690000000	743000000	965000000
-58.9629	3120000000	1690000000	744000000	679000000
-58.9636	2710000000	1700000000	745000000	265000000
-58.9644	2320000000	1700000000	746000000	-130000000
-58.9651	2080000000	1700000000	747000000	-370000000
-58.9659	2070000000	1710000000	747000000	-390000000
-58.9666	2240000000	1710000000	748000000	-220000000
-58.9674	2490000000	1710000000	749000000	31029476
-58.9681	2680000000	1710000000	750000000	214000000
-58.9689	2690000000	1720000000	751000000	223000000
-58.9696	2500000000	1720000000	752000000	27538722
-58.9704	2160000000	1720000000	753000000	-310000000
-58.9711	1800000000	1730000000	754000000	-680000000
-58.9719	1550000000	1730000000	755000000	-940000000
-58.9727	1480000000	1730000000	756000000	-1000000000
-58.9734	1620000000	1740000000	757000000	-870000000
-58.9742	1910000000	1740000000	758000000	-590000000
-58.9749	2240000000	1740000000	759000000	-260000000
-58.9757	2530000000	1740000000	759000000	25334502
-58.9764	2710000000	1750000000	760000000	201000000
-58.9772	2770000000	1750000000	761000000	263000000
-58.9779	2760000000	1750000000	762000000	244000000
-58.9787	2710000000	1760000000	763000000	187000000
-58.9794	2650000000	1760000000	764000000	121000000
-58.9802	2570000000	1760000000	765000000	45413425
-58.9809	2470000000	1770000000	766000000	-61000000
-58.9817	2310000000	1770000000	767000000	-220000000
-58.9824	2110000000	1770000000	768000000	-430000000
-58.9832	1880000000	1780000000	769000000	-670000000
-58.9839	1680000000	1780000000	770000000	-870000000
-58.9847	1580000000	1780000000	771000000	-970000000
-58.9854	1610000000	1780000000	772000000	-950000000
-58.9862	1750000000	1790000000	773000000	-810000000
-58.9869	1980000000	1790000000	774000000	-580000000
-58.9877	2220000000	1790000000	775000000	-340000000
-58.9884	2430000000	1800000000	776000000	-140000000
-58.9892	2570000000	1800000000	777000000	-4354234
-58.9899	2660000000	1800000000	777000000	83993078
-58.9907	2740000000	1810000000	778000000	157000000
-58.9915	2840000000	1810000000	779000000	251000000
-58.9922	2970000000	1810000000	780000000	377000000
-58.993	3110000000	1820000000	781000000	516000000
-58.9937	3220000000	1820000000	782000000	623000000
-58.9945	3260000000	1820000000	783000000	650000000
-58.9952	3180000000	1830000000	784000000	570000000
-58.996	3010000000	1830000000	785000000	393000000
-58.9967	2780000000	1830000000	786000000	161000000
-58.9975	2560000000	1830000000	787000000	-67000000
-58.9982	2380000000	1840000000	788000000	-250000000
-58.999	2270000000	1840000000	789000000	-360000000
-58.9997	2210000000	1840000000	790000000	-420000000
-59.0005	2160000000	1850000000	791000000	-470000000
-59.0012	2100000000	1850000000	792000000	-550000000
-59.002	2010000000	1850000000	793000000	-640000000
-59.0027	1920000000	1860000000	794000000	-730000000
-59.0035	1880000000	1860000000	795000000	-780000000
-59.0042	1920000000	1860000000	796000000	-740000000
-59.005	2050000000	1870000000	797000000	-620000000
-59.0057	2240000000	1870000000	798000000	-430000000
-59.0065	2420000000	1870000000	799000000	-250000000
-59.0072	2540000000	1880000000	800000000	-140000000
-59.008	2550000000	1880000000	801000000	-130000000
-59.0087	2490000000	1880000000	802000000	-190000000
-59.0095	2420000000	1890000000	803000000	-270000000
-59.0103	2410000000	1890000000	804000000	-280000000
-59.011	2540000000	1890000000	805000000	-160000000
-59.0118	2800000000	1900000000	806000000	96925961
-59.0125	3130000000	1900000000	807000000	427000000
-59.0133	3440000000	1900000000	808000000	724000000
-59.014	3590000000	1910000000	809000000	875000000
-59.0148	3530000000	1910000000	810000000	809000000
-59.0155	3250000000	1910000000	811000000	524000000
-59.0163	2820000000	1920000000	812000000	92284958
-59.017	2370000000	1920000000	813000000	-370000000
-59.0178	2000000000	1920000000	814000000	-740000000
-59.0185	1810000000	1930000000	815000000	-930000000
-59.0193	1820000000	1930000000	816000000	-930000000
-59.02	1980000000	1930000000	817000000	-770000000
-59.0208	2230000000	1940000000	818000000	-530000000
-59.0215	2500000000	1940000000	819000000	-260000000
-59.0223	2730000000	1950000000	820000000	-35000000
-59.023	2910000000	1950000000	821000000	142000000
-59.0238	3040000000	1950000000	822000000	267000000
-59.0245	3120000000	1960000000	823000000	346000000
-59.0253	3160000000	1960000000	824000000	377000000
-59.026	3140000000	1960000000	826000000	353000000
-59.0268	3060000000	1970000000	827000000	271000000
-59.0275	2940000000	1970000000	828000000	146000000
-59.0283	2820000000	1970000000	829000000	14789885
-59.029	2740000000	1980000000	830000000	-70000000
-59.0298	2750000000	1980000000	831000000	-62000000
-59.0306	2870000000	1980000000	832000000	53870457
-59.0313	3070000000	1990000000	833000000	251000000
-59.0321	3290000000	1990000000	834000000	465000000
-59.0328	3440000000	1990000000	835000000	614000000
-59.0336	3470000000	2000000000	836000000	637000000
-59.0343	3350000000	2000000000	837000000	514000000
-59.0351	3120000000	2010000000	838000000	278000000
-59.0358	2850000000	2010000000	839000000	-1626991
-59.0366	2600000000	2010000000	840000000	-250000000
-59.0373	2450000000	2020000000	841000000	-410000000
-59.0381	2390000000	2020000000	842000000	-480000000
-59.0388	2400000000	2020000000	843000000	-470000000
-59.0396	2430000000	2030000000	845000000	-440000000
-59.0403	2450000000	2030000000	846000000	-430000000
-59.0411	2450000000	2030000000	847000000	-430000000
-59.0418	2450000000	2040000000	848000000	-440000000
-59.0426	2490000000	2040000000	849000000	-410000000
-59.0433	2580000000	2050000000	850000000	-320000000
-59.0441	2720000000	2050000000	851000000	-180000000
-59.0448	2880000000	2050000000	852000000	-29000000
-59.0456	2990000000	2060000000	853000000	77346435
-59.0463	3010000000	2060000000	854000000	93102353
-59.0471	2930000000	2060000000	855000000	5280939
-59.0478	2770000000	2070000000	856000000	-160000000
-59.0486	2590000000	2070000000	858000000	-340000000
-59.0494	2460000000	2080000000	859000000	-470000000
-59.0501	2420000000	2080000000	860000000	-520000000
-59.0509	2480000000	2080000000	861000000	-470000000
-59.0516	2590000000	2090000000	862000000	-360000000
-59.0524	2700000000	2090000000	863000000	-260000000
-59.0531	2760000000	2090000000	864000000	-200000000
-59.0539	2760000000	2100000000	865000000	-210000000
-59.0546	2690000000	2100000000	866000000	-280000000
-59.0554	2600000000	2110000000	868000000	-380000000
-59.0561	2510000000	2110000000	869000000	-470000000
-59.0569	2460000000	2110000000	870000000	-530000000
-59.0576	2460000000	2120000000	871000000	-530000000
-59.0584	2510000000	2120000000	872000000	-480000000
-59.0591	2620000000	2130000000	873000000	-380000000
-59.0599	2770000000	2130000000	874000000	-240000000
-59.0606	2960000000	2130000000	875000000	-53000000
-59.0614	3160000000	2140000000	876000000	146000000
-59.0621	3340000000	2140000000	878000000	325000000
-59.0629	3460000000	2150000000	879000000	431000000
-59.0636	3440000000	2150000000	880000000	410000000
-59.0644	3270000000	2150000000	881000000	232000000
-59.0651	2950000000	2160000000	882000000	-85000000
-59.0659	2570000000	2160000000	883000000	-470000000
-59.0666	2220000000	2170000000	884000000	-830000000
-59.0674	2020000000	2170000000	886000000	-1000000000
-59.0682	2030000000	2170000000	887000000	-1000000000
-59.0689	2250000000	2180000000	888000000	-810000000
-59.0697	2620000000	2180000000	889000000	-450000000
-59.0704	3010000000	2190000000	890000000	-65000000
-59.0712	3290000000	2190000000	891000000	207000000
-59.0719	3370000000	2190000000	892000000	280000000
-59.0727	3230000000	2200000000	894000000	141000000
-59.0734	2950000000	2200000000	895000000	-150000000
-59.0742	2620000000	2210000000	896000000	-480000000
-59.0749	2350000000	2210000000	897000000	-760000000
-59.0757	2210000000	2210000000	898000000	-900000000
-59.0764	2220000000	2220000000	899000000	-900000000
-59.0772	2330000000	2220000000	901000000	-800000000
-59.0779	2470000000	2230000000	902000000	-660000000
-59.0787	2600000000	2230000000	903000000	-530000000
-59.0794	2700000000	2240000000	904000000	-440000000
-59.0802	2770000000	2240000000	905000000	-380000000
-59.0809	2840000000	2240000000	906000000	-310000000
-59.0817	2930000000	2250000000	908000000	-230000000
-59.0824	3030000000	2250000000	909000000	-130000000
-59.0832	3130000000	2260000000	910000000	-41000000
-59.0839	3160000000	2260000000	911000000	-9593544
-59.0847	3120000000	2260000000	912000000	-62000000
-59.0854	2990000000	2270000000	914000000	-200000000
-59.0862	2810000000	2270000000	915000000	-380000000
-59.0869	2640000000	2280000000	916000000	-550000000
-59.0877	2530000000	2280000000	917000000	-670000000
-59.0885	2510000000	2290000000	918000000	-690000000
-59.0892	2580000000	2290000000	920000000	-630000000
-59.09	2710000000	2290000000	921000000	-500000000
-59.0907	2860000000	2300000000	922000000	-370000000
-59.0915	2990000000	2300000000	923000000	-240000000
-59.0922	3090000000	2310000000	924000000	-140000000
-59.093	3170000000	2310000000	926000000	-64000000
-59.0937	3250000000	2320000000	927000000	9116011
-59.0945	3330000000	2320000000	928000000	85594466
-59.0952	3420000000	2330000000	929000000	162000000
-59.096	3480000000	2330000000	930000000	223000000
-59.0967	3520000000	2330000000	932000000	254000000
-59.0975	3520000000	2340000000	933000000	251000000
-59.0982	3500000000	2340000000	934000000	226000000
-59.099	3480000000	2350000000	935000000	198000000
-59.0997	3480000000	2350000000	937000000	188000000
-59.1005	3490000000	2360000000	938000000	198000000
-59.1012	3510000000	2360000000	939000000	210000000
-59.102	3500000000	2370000000	940000000	192000000
-59.1027	3420000000	2370000000	942000000	109000000
-59.1035	3260000000	2370000000	943000000	-58000000
-59.1042	3020000000	2380000000	944000000	-300000000
-59.105	2750000000	2380000000	945000000	-580000000
-59.1057	2480000000	2390000000	947000000	-860000000
-59.1065	2270000000	2390000000	948000000	-1100000000
-59.1073	2150000000	2400000000	949000000	-1200000000
-59.108	2140000000	2400000000	950000000	-1200000000
-59.1088	2220000000	2410000000	952000000	-1100000000
-59.1095	2380000000	2410000000	953000000	-980000000
-59.1103	2610000000	2420000000	954000000	-760000000
-59.111	2890000000	2420000000	955000000	-490000000
-59.1118	3200000000	2430000000	957000000	-180000000
-59.1125	3520000000	2430000000	958000000	130000000
-59.1133	3820000000	2430000000	959000000	423000000
-59.114	4060000000	2440000000	960000000	659000000
-59.1148	4210000000	2440000000	962000000	805000000
-59.1155	4260000000	2450000000	963000000	846000000
-59.1163	4200000000	2450000000	964000000	785000000
-59.117	4070000000	2460000000	966000000	646000000
-59.1178	3890000000	2460000000	967000000	460000000
-59.1185	3690000000	2470000000	968000000	254000000
-59.1193	3480000000	2470000000	969000000	40185528
-59.12	3270000000	2480000000	971000000	-180000000
-59.1208	3060000000	2480000000	972000000	-390000000
-59.1215	2870000000	2490000000	973000000	-590000000
-59.1223	2720000000	2490000000	975000000	-740000000
-59.123	2660000000	2500000000	976000000	-820000000
-59.1238	2700000000	2500000000	977000000	-780000000
-59.1245	2850000000	2510000000	978000000	-640000000
-59.1253	3060000000	2510000000	980000000	-430000000
-59.1261	3260000000	2520000000	981000000	-230000000
-59.1268	3380000000	2520000000	982000000	-120000000
-59.1276	3360000000	2530000000	984000000	-150000000
-59.1283	3210000000	2530000000	985000000	-300000000
-59.1291	2990000000	2540000000	986000000	-530000000
-59.1298	2800000000	2540000000	988000000	-730000000
-59.1306	2720000000	2550000000	989000000	-820000000
-59.1313	2790000000	2550000000	990000000	-750000000
-59.1321	3010000000	2560000000	992000000	-540000000
-59.1328	3280000000	2560000000	993000000	-280000000
-59.1336	3500000000	2570000000	994000000	-59000000
-59.1343	3590000000	2570000000	996000000	26390579
-59.1351	3530000000	2580000000	997000000	-48000000
-59.1358	3330000000	2580000000	998000000	-240000000
-59.1366	3100000000	2590000000	1000000000	-480000000
-59.1373	2920000000	2590000000	1000000000	-670000000
-59.1381	2850000000	2600000000	1000000000	-750000000
-59.1388	2890000000	2600000000	1000000000	-710000000
-59.1396	3000000000	2610000000	1010000000	-610000000
-59.1403	3120000000	2610000000	1010000000	-500000000
-59.1411	3210000000	2620000000	1010000000	-420000000
-59.1418	3260000000	2620000000	1010000000	-370000000
-59.1426	3310000000	2630000000	1010000000	-330000000
-59.1433	3410000000	2630000000	1010000000	-230000000
-59.1441	3590000000	2640000000	1010000000	-57000000
-59.1449	3830000000	2640000000	1010000000	173000000
-59.1456	4060000000	2650000000	1020000000	399000000
-59.1464	4210000000	2650000000	1020000000	539000000
-59.1471	4210000000	2660000000	1020000000	530000000
-59.1479	4050000000	2660000000	1020000000	361000000
-59.1486	3770000000	2670000000	1020000000	84001475
-59.1494	3490000000	2670000000	1020000000	-210000000
-59.1501	3270000000	2680000000	1020000000	-440000000
-59.1509	3180000000	2690000000	1030000000	-540000000
-59.1516	3200000000	2690000000	1030000000	-510000000
-59.1524	3300000000	2700000000	1030000000	-420000000
-59.1531	3390000000	2700000000	1030000000	-340000000
-59.1539	3430000000	2710000000	1030000000	-310000000
-59.1546	3400000000	2710000000	1030000000	-340000000
-59.1554	3360000000	2720000000	1030000000	-400000000
-59.1561	3350000000	2720000000	1040000000	-410000000
-59.1569	3410000000	2730000000	1040000000	-360000000
-59.1576	3530000000	2730000000	1040000000	-240000000
-59.1584	3660000000	2740000000	1040000000	-120000000
-59.1591	3730000000	2750000000	1040000000	-60000000
-59.1599	3670000000	2750000000	1040000000	-130000000
-59.1606	3490000000	2760000000	1040000000	-310000000
-59.1614	3260000000	2760000000	1050000000	-540000000
-59.1621	3100000000	2770000000	1050000000	-720000000
-59.1629	3090000000	2770000000	1050000000	-740000000
-59.1636	3280000000	2780000000	1050000000	-550000000
-59.1644	3630000000	2780000000	1050000000	-210000000
-59.1652	4030000000	2790000000	1050000000	188000000
-59.1659	4340000000	2800000000	1050000000	496000000
-59.1667	4460000000	2800000000	1060000000	607000000
-59.1674	4350000000	2810000000	1060000000	485000000
-59.1682	4050000000	2810000000	1060000000	178000000
-59.1689	3680000000	2820000000	1060000000	-200000000
-59.1697	3360000000	2820000000	1060000000	-530000000
-59.1704	3180000000	2830000000	1060000000	-710000000
-59.1712	3180000000	2840000000	1060000000	-720000000
-59.1719	3310000000	2840000000	1070000000	-590000000
-59.1727	3530000000	2850000000	1070000000	-380000000
-59.1734	3760000000	2850000000	1070000000	-160000000
-59.1742	3960000000	2860000000	1070000000	27718201
-59.1749	4120000000	2860000000	1070000000	180000000
-59.1757	4240000000	2870000000	1070000000	295000000
-59.1764	4320000000	2880000000	1070000000	370000000
-59.1772	4340000000	2880000000	1080000000	380000000
-59.1779	4260000000	2890000000	1080000000	293000000
-59.1787	4060000000	2890000000	1080000000	84588985
-59.1794	3740000000	2900000000	1080000000	-240000000
-59.1802	3370000000	2910000000	1080000000	-610000000
-59.1809	3030000000	2910000000	1080000000	-960000000
-59.1817	2800000000	2920000000	1080000000	-1200000000
-59.1824	2730000000	2920000000	1090000000	-1300000000
-59.1832	2810000000	2930000000	1090000000	-1200000000
-59.184	2980000000	2940000000	1090000000	-1000000000
-59.1847	3170000000	2940000000	1090000000	-860000000
-59.1855	3310000000	2950000000	1090000000	-730000000
-59.1862	3410000000	2950000000	1090000000	-640000000
-59.187	3510000000	2960000000	1100000000	-550000000
-59.1877	3690000000	2970000000	1100000000	-370000000
-59.1885	3990000000	2970000000	1100000000	-80000000
-59.1892	4390000000	2980000000	1100000000	312000000
-59.19	4790000000	2980000000	1100000000	706000000
-59.1907	5060000000	2990000000	1100000000	964000000
-59.1915	5070000000	3000000000	1100000000	969000000
-59.1922	4790000000	3000000000	1110000000	684000000
-59.193	4300000000	3010000000	1110000000	184000000
-59.1937	3760000000	3010000000	1110000000	-370000000
-59.1945	3360000000	3020000000	1110000000	-780000000
-59.1952	3240000000	3030000000	1110000000	-900000000
-59.196	3420000000	3030000000	1110000000	-730000000
-59.1967	3810000000	3040000000	1120000000	-350000000
-59.1975	4200000000	3050000000	1120000000	37658648
-59.1982	4420000000	3050000000	1120000000	245000000
-59.199	4340000000	3060000000	1120000000	164000000
-59.1997	4010000000	3070000000	1120000000	-180000000
-59.2005	3560000000	3070000000	1120000000	-640000000
-59.2012	3190000000	3080000000	1120000000	-1000000000
-59.202	3080000000	3080000000	1130000000	-1100000000
-59.2028	3290000000	3090000000	1130000000	-920000000
-59.2035	3760000000	3100000000	1130000000	-470000000
-59.2043	4300000000	3100000000	1130000000	66088534
-59.205	4730000000	3110000000	1130000000	488000000
-59.2058	4910000000	3120000000	1130000000	657000000
-59.2065	4800000000	3120000000	1140000000	543000000
-59.2073	4500000000	3130000000	1140000000	228000000
-59.208	4140000000	3140000000	1140000000	-140000000
-59.2088	3870000000	3140000000	1140000000	-420000000
-59.2095	3770000000	3150000000	1140000000	-520000000
-59.2103	3840000000	3160000000	1140000000	-460000000
-59.211	4000000000	3160000000	1150000000	-300000000
-59.2118	4170000000	3170000000	1150000000	-150000000
-59.2125	4260000000	3180000000	1150000000	-66000000
-59.2133	4270000000	3180000000	1150000000	-67000000
-59.214	4220000000	3190000000	1150000000	-120000000
-59.2148	4190000000	3200000000	1150000000	-160000000
-59.2155	4190000000	3200000000	1150000000	-170000000
-59.2163	4230000000	3210000000	1160000000	-140000000
-59.217	4280000000	3220000000	1160000000	-100000000
-59.2178	4290000000	3220000000	1160000000	-95000000
-59.2185	4260000000	3230000000	1160000000	-140000000
-59.2193	4210000000	3240000000	1160000000	-190000000
-59.22	4200000000	3240000000	1160000000	-210000000
-59.2208	4300000000	3250000000	1170000000	-120000000
-59.2215	4500000000	3260000000	1170000000	77767706
-59.2223	4780000000	3270000000	1170000000	347000000
-59.2231	5030000000	3270000000	1170000000	587000000
-59.2238	5140000000	3280000000	1170000000	691000000
-59.2246	5050000000	3290000000	1170000000	590000000
-59.2253	4760000000	3290000000	1180000000	294000000
-59.2261	4370000000	3300000000	1180000000	-100000000
-59.2268	4030000000	3310000000	1180000000	-460000000
-59.2276	3850000000	3310000000	1180000000	-640000000
-59.2283	3930000000	3320000000	1180000000	-580000000
-59.2291	4220000000	3330000000	1180000000	-290000000
-59.2298	4620000000	3340000000	1190000000	94072833
-59.2306	4970000000	3340000000	1190000000	436000000
-59.2313	5140000000	3350000000	1190000000	601000000
-59.2321	5080000000	3360000000	1190000000	530000000
-59.2328	4820000000	3360000000	1190000000	258000000
-59.2336	4450000000	3370000000	1190000000	-110000000
-59.2343	4130000000	3380000000	1200000000	-450000000
-59.2351	3940000000	3390000000	1200000000	-650000000
-59.2358	3930000000	3390000000	1200000000	-670000000
-59.2366	4070000000	3400000000	1200000000	-530000000
-59.2373	4300000000	3410000000	1200000000	-310000000
-59.2381	4530000000	3420000000	1210000000	-86000000
-59.2388	4690000000	3420000000	1210000000	64804687
-59.2396	4750000000	3430000000	1210000000	114000000
-59.2403	4720000000	3440000000	1210000000	68690161
-59.2411	4620000000	3440000000	1210000000	-42000000
-59.2419	4490000000	3450000000	1210000000	-180000000
-59.2426	4370000000	3460000000	1220000000	-300000000
-59.2434	4300000000	3470000000	1220000000	-390000000
-59.2441	4280000000	3470000000	1220000000	-410000000
-59.2449	4330000000	3480000000	1220000000	-370000000
-59.2456	4430000000	3490000000	1220000000	-280000000
-59.2464	4570000000	3500000000	1220000000	-150000000
-59.2471	4700000000	3510000000	1230000000	-27000000
-59.2479	4780000000	3510000000	1230000000	36902661
-59.2486	4760000000	3520000000	1230000000	6840622
-59.2494	4630000000	3530000000	1230000000	-130000000
-59.2501	4440000000	3540000000	1230000000	-330000000
-59.2509	4240000000	3540000000	1230000000	-540000000
-59.2516	4110000000	3550000000	1240000000	-680000000
-59.2524	4110000000	3560000000	1240000000	-680000000
-59.2531	4270000000	3570000000	1240000000	-540000000
-59.2539	4540000000	3570000000	1240000000	-280000000
-59.2546	4850000000	3580000000	1240000000	24418810
-59.2554	5130000000	3590000000	1250000000	298000000
-59.2561	5330000000	3600000000	1250000000	482000000
-59.2569	5420000000	3610000000	1250000000	564000000
-59.2576	5430000000	3610000000	1250000000	568000000
-59.2584	5410000000	3620000000	1250000000	540000000
-59.2591	5400000000	3630000000	1250000000	518000000
-59.2599	5410000000	3640000000	1260000000	514000000
-59.2607	5410000000	3650000000	1260000000	511000000
-59.2614	5390000000	3650000000	1260000000	476000000
-59.2622	5310000000	3660000000	1260000000	390000000
-59.2629	5190000000	3670000000	1260000000	259000000
-59.2637	5060000000	3680000000	1270000000	121000000
-59.2644	4970000000	3690000000	1270000000	21496626
-59.2652	4960000000	3690000000	1270000000	-6151558
-59.2659	5010000000	3700000000	1270000000	33154839
-59.2667	5080000000	3710000000	1270000000	97578157
-59.2674	5120000000	3720000000	1270000000	128000000
-59.2682	5080000000	3730000000	1280000000	81224022
-59.2689	4970000000	3740000000	1280000000	-44000000
-59.2697	4830000000	3740000000	1280000000	-200000000
-59.2704	4730000000	3750000000	1280000000	-300000000
-59.2712	4760000000	3760000000	1280000000	-290000000
-59.2719	4930000000	3770000000	1290000000	-130000000
-59.2727	5200000000	3780000000	1290000000	132000000
-59.2734	5480000000	3790000000	1290000000	405000000
-59.2742	5670000000	3790000000	1290000000	589000000
-59.2749	5710000000	3800000000	1290000000	618000000
-59.2757	5600000000	3810000000	1300000000	497000000
-59.2764	5410000000	3820000000	1300000000	296000000
-59.2772	5250000000	3830000000	1300000000	118000000
-59.2779	5190000000	3840000000	1300000000	53352980
-59.2787	5280000000	3850000000	1300000000	130000000
-59.2794	5460000000	3850000000	1300000000	304000000
-59.2802	5650000000	3860000000	1310000000	484000000
-59.281	5750000000	3870000000	1310000000	575000000
-59.2817	5720000000	3880000000	1310000000	525000000
-59.2825	5560000000	3890000000	1310000000	359000000
-59.2832	5370000000	3900000000	1310000000	156000000
-59.284	5240000000	3910000000	1320000000	19083092
-59.2847	5250000000	3920000000	1320000000	15854971
-59.2855	5390000000	3920000000	1320000000	148000000
-59.2862	5600000000	3930000000	1320000000	347000000
-59.287	5780000000	3940000000	1320000000	511000000
-59.2877	5830000000	3950000000	1330000000	553000000
-59.2885	5730000000	3960000000	1330000000	442000000
-59.2892	5520000000	3970000000	1330000000	219000000
-59.29	5280000000	3980000000	1330000000	-26000000
-59.2907	5120000000	3990000000	1330000000	-200000000
-59.2915	5080000000	4000000000	1340000000	-250000000
-59.2922	5150000000	4000000000	1340000000	-190000000
-59.293	5280000000	4010000000	1340000000	-72000000
-59.2937	5390000000	4020000000	1340000000	25867701
-59.2945	5440000000	4030000000	1340000000	62614374
-59.2952	5440000000	4040000000	1350000000	51002227
-59.296	5450000000	4050000000	1350000000	49519985
-59.2967	5540000000	4060000000	1350000000	126000000
-59.2975	5730000000	4070000000	1350000000	313000000
-59.2982	6010000000	4080000000	1350000000	579000000
-59.299	6270000000	4090000000	1360000000	829000000
-59.2998	6410000000	4100000000	1360000000	952000000
-59.3005	6330000000	4110000000	1360000000	866000000
-59.3013	6040000000	4120000000	1360000000	567000000
-59.302	5630000000	4130000000	1360000000	142000000
-59.3028	5230000000	4130000000	1370000000	-270000000
-59.3035	4990000000	4140000000	1370000000	-520000000
-59.3043	4990000000	4150000000	1370000000	-530000000
-59.305	5220000000	4160000000	1370000000	-320000000
-59.3058	5570000000	4170000000	1370000000	23742851
-59.3065	5900000000	4180000000	1380000000	342000000
-59.3073	6080000000	4190000000	1380000000	513000000
-59.308	6060000000	4200000000	1380000000	482000000
-59.3088	5880000000	4210000000	1380000000	284000000
-59.3095	5630000000	4220000000	1380000000	24151460
-59.3103	5440000000	4230000000	1390000000	-170000000
-59.311	5410000000	4240000000	1390000000	-220000000
-59.3118	5560000000	4250000000	1390000000	-85000000
-59.3125	5820000000	4260000000	1390000000	172000000
-59.3133	6120000000	4270000000	1390000000	458000000
-59.314	6350000000	4280000000	1400000000	670000000
-59.3148	6430000000	4290000000	1400000000	739000000
-59.3155	6350000000	4300000000	1400000000	649000000
-59.3163	6140000000	4310000000	1400000000	431000000
-59.317	5870000000	4320000000	1400000000	145000000
-59.3178	5590000000	4330000000	1410000000	-150000000
-59.3186	5360000000	4340000000	1410000000	-390000000
-59.3193	5210000000	4350000000	1410000000	-550000000
-59.3201	5150000000	4360000000	1410000000	-630000000
-59.3208	5180000000	4370000000	1420000000	-600000000
-59.3216	5310000000	4380000000	1420000000	-490000000
-59.3223	5510000000	4390000000	1420000000	-300000000
-59.3231	5760000000	4400000000	1420000000	-59000000
-59.3238	6030000000	4410000000	1420000000	194000000
-59.3246	6260000000	4420000000	1430000000	412000000
-59.3253	6410000000	4430000000	1430000000	551000000
-59.3261	6460000000	4440000000	1430000000	585000000
-59.3268	6400000000	4450000000	1430000000	514000000
-59.3276	6260000000	4460000000	1430000000	359000000
-59.3283	6070000000	4470000000	1440000000	159000000
-59.3291	5880000000	4480000000	1440000000	-44000000
-59.3298	5720000000	4490000000	1440000000	-210000000
-59.3306	5620000000	4510000000	1440000000	-330000000
-59.3313	5580000000	4520000000	1450000000	-380000000
-59.3321	5600000000	4530000000	1450000000	-370000000
-59.3328	5680000000	4540000000	1450000000	-310000000
-59.3336	5770000000	4550000000	1450000000	-230000000
-59.3343	5860000000	4560000000	1450000000	-150000000
-59.3351	5900000000	4570000000	1460000000	-120000000
-59.3358	5870000000	4580000000	1460000000	-170000000
-59.3366	5750000000	4590000000	1460000000	-310000000
-59.3374	5570000000	4600000000	1460000000	-490000000
-59.3381	5410000000	4610000000	1460000000	-670000000
-59.3389	5330000000	4620000000	1470000000	-760000000
-59.3396	5400000000	4630000000	1470000000	-700000000
-59.3404	5660000000	4650000000	1470000000	-460000000
-59.3411	6050000000	4660000000	1470000000	-81000000
-59.3419	6490000000	4670000000	1480000000	343000000
-59.3426	6850000000	4680000000	1480000000	695000000
-59.3434	7050000000	4690000000	1480000000	879000000
-59.3441	7040000000	4700000000	1480000000	854000000
-59.3449	6850000000	4710000000	1480000000	656000000
-59.3456	6590000000	4720000000	1490000000	377000000
-59.3464	6350000000	4740000000	1490000000	130000000
-59.3471	6230000000	4750000000	1490000000	-4918327
-59.3479	6240000000	4760000000	1490000000	-6973737
-59.3486	6350000000	4770000000	1500000000	79852255
-59.3494	6460000000	4780000000	1500000000	176000000
-59.3501	6500000000	4790000000	1500000000	211000000
-59.3509	6470000000	4800000000	1500000000	159000000
-59.3516	6370000000	4820000000	1510000000	48796183
-59.3524	6280000000	4830000000	1510000000	-51000000
-59.3531	6270000000	4840000000	1510000000	-79000000
-59.3539	6350000000	4850000000	1510000000	-12000000
-59.3546	6490000000	4860000000	1510000000	109000000
-59.3554	6600000000	4870000000	1520000000	206000000
-59.3561	6600000000	4890000000	1520000000	194000000
-59.3569	6450000000	4900000000	1520000000	36176378
-59.3577	6200000000	4910000000	1520000000	-240000000
-59.3584	5920000000	4920000000	1530000000	-530000000
-59.3592	5740000000	4930000000	1530000000	-720000000
-59.3599	5740000000	4940000000	1530000000	-740000000
-59.3607	5930000000	4960000000	1530000000	-560000000
-59.3614	6230000000	4970000000	1540000000	-270000000
-59.3622	6530000000	4980000000	1540000000	16370170
-59.3629	6720000000	4990000000	1540000000	185000000
-59.3637	6720000000	5000000000	1540000000	176000000
-59.3644	6570000000	5020000000	1550000000	11931884
-59.3652	6360000000	5030000000	1550000000	-220000000
-59.3659	6190000000	5040000000	1550000000	-400000000
-59.3667	6160000000	5050000000	1550000000	-440000000
-59.3674	6280000000	5070000000	1550000000	-340000000
-59.3682	6490000000	5080000000	1560000000	-150000000
-59.3689	6710000000	5090000000	1560000000	61795662
-59.3697	6860000000	5100000000	1560000000	199000000
-59.3704	6910000000	5120000000	1560000000	232000000
-59.3712	6880000000	5130000000	1570000000	185000000
-59.3719	6830000000	5140000000	1570000000	119000000
-59.3727	6820000000	5150000000	1570000000	92373952
-59.3734	6870000000	5170000000	1570000000	129000000
-59.3742	6960000000	5180000000	1580000000	204000000
-59.3749	7030000000	5190000000	1580000000	259000000
-59.3757	7020000000	5200000000	1580000000	239000000
-59.3765	6930000000	5220000000	1580000000	126000000
-59.3772	6770000000	5230000000	1590000000	-48000000
-59.378	6620000000	5240000000	1590000000	-210000000
-59.3787	6550000000	5260000000	1590000000	-300000000
-59.3795	6590000000	5270000000	1590000000	-270000000
-59.3802	6730000000	5280000000	1600000000	-140000000
-59.381	6900000000	5290000000	1600000000	3238262
-59.3817	6990000000	5310000000	1600000000	85287428
-59.3825	6960000000	5320000000	1600000000	40805805
-59.3832	6800000000	5330000000	1610000000	-140000000
-59.384	6550000000	5350000000	1610000000	-400000000
-59.3847	6300000000	5360000000	1610000000	-670000000
-59.3855	6120000000	5370000000	1610000000	-860000000
-59.3862	6070000000	5390000000	1620000000	-930000000
-59.387	6130000000	5400000000	1620000000	-890000000
-59.3877	6270000000	5410000000	1620000000	-760000000
-59.3885	6440000000	5430000000	1620000000	-610000000
-59.3892	6610000000	5440000000	1630000000	-460000000
-59.39	6760000000	5450000000	1630000000	-320000000
-59.3907	6920000000	5470000000	1630000000	-180000000
-59.3915	7090000000	5480000000	1630000000	-29000000
-59.3922	7260000000	5490000000	1640000000	130000000
-59.393	7420000000	5510000000	1640000000	268000000
-59.3937	7510000000	5520000000	1640000000	349000000
-59.3945	7530000000	5540000000	1640000000	350000000
-59.3953	7480000000	5550000000	1650000000	284000000
-59.396	7400000000	5560000000	1650000000	192000000
-59.3968	7360000000	5580000000	1650000000	128000000
-59.3975	7380000000	5590000000	1650000000	130000000
-59.3983	7460000000	5610000000	1660000000	193000000
-59.399	7550000000	5620000000	1660000000	270000000
-59.3998	7590000000	5630000000	1660000000	293000000
-59.4005	7520000000	5650000000	1660000000	211000000
-59.4013	7350000000	5660000000	1670000000	23512796
-59.402	7130000000	5680000000	1670000000	-210000000
-59.4028	6960000000	5690000000	1670000000	-410000000
-59.4035	6910000000	5710000000	1670000000	-470000000
-59.4043	7020000000	5720000000	1680000000	-380000000
-59.405	7250000000	5730000000	1680000000	-160000000
-59.4058	7510000000	5750000000	1680000000	78473345
-59.4065	7680000000	5760000000	1690000000	232000000
-59.4073	7700000000	5780000000	1690000000	236000000
-59.408	7590000000	5790000000	1690000000	107000000
-59.4088	7440000000	5810000000	1690000000	-63000000
-59.4095	7360000000	5820000000	1700000000	-150000000
-59.4103	7460000000	5840000000	1700000000	-70000000
-59.411	7740000000	5850000000	1700000000	191000000
-59.4118	8110000000	5870000000	1700000000	543000000
-59.4125	8420000000	5880000000	1710000000	832000000
-59.4133	8520000000	5900000000	1710000000	914000000
-59.414	8340000000	5910000000	1710000000	721000000
-59.4148	7940000000	5930000000	1710000000	300000000
-59.4156	7460000000	5940000000	1720000000	-200000000
-59.4163	7080000000	5960000000	1720000000	-600000000
-59.4171	6950000000	5970000000	1720000000	-750000000
-59.4178	7120000000	5990000000	1730000000	-600000000
-59.4186	7510000000	6000000000	1730000000	-220000000
-59.4193	7970000000	6020000000	1730000000	224000000
-59.4201	8350000000	6030000000	1730000000	585000000
-59.4208	8550000000	6050000000	1740000000	767000000
-59.4216	8580000000	6060000000	1740000000	773000000
-59.4223	8510000000	6080000000	1740000000	689000000
-59.4231	8470000000	6090000000	1740000000	627000000
-59.4238	8510000000	6110000000	1750000000	656000000
-59.4246	8640000000	6130000000	1750000000	762000000
-59.4253	8750000000	6140000000	1750000000	850000000
-59.4261	8710000000	6160000000	1760000000	800000000
-59.4268	8460000000	6170000000	1760000000	530000000
-59.4276	8010000000	6190000000	1760000000	57874999
-59.4283	7480000000	6210000000	1760000000	-490000000
-59.4291	7050000000	6220000000	1770000000	-940000000
-59.4298	6890000000	6240000000	1770000000	-1100000000
-59.4306	7080000000	6250000000	1770000000	-950000000
-59.4313	7560000000	6270000000	1780000000	-490000000
-59.4321	8160000000	6290000000	1780000000	92783645
-59.4328	8670000000	6300000000	1780000000	584000000
-59.4336	8920000000	6320000000	1780000000	817000000
-59.4344	8850000000	6330000000	1790000000	733000000
-59.4351	8550000000	6350000000	1790000000	404000000
-59.4359	8150000000	6370000000	1790000000	-9355878
-59.4366	7850000000	6380000000	1800000000	-330000000
-59.4374	7740000000	6400000000	1800000000	-460000000
-59.4381	7830000000	6420000000	1800000000	-390000000
-59.4389	8040000000	6430000000	1800000000	-200000000
-59.4396	8210000000	6450000000	1810000000	-45000000
-59.4404	8250000000	6470000000	1810000000	-26000000
-59.4411	8130000000	6480000000	1810000000	-170000000
-59.4419	7920000000	6500000000	1820000000	-390000000
-59.4426	7760000000	6520000000	1820000000	-580000000
-59.4434	7760000000	6540000000	1820000000	-600000000
-59.4441	7990000000	6550000000	1820000000	-390000000
-59.4449	8410000000	6570000000	1830000000	12506016
-59.4456	8890000000	6590000000	1830000000	475000000
-59.4464	9290000000	6600000000	1830000000	851000000
-59.4471	9480000000	6620000000	1840000000	1030000000
-59.4479	9450000000	6640000000	1840000000	976000000
-59.4486	9270000000	6660000000	1840000000	767000000
-59.4494	9050000000	6670000000	1850000000	533000000
-59.4501	8940000000	6690000000	1850000000	404000000
-59.4509	9010000000	6710000000	1850000000	452000000
-59.4516	9240000000	6730000000	1850000000	661000000
-59.4524	9530000000	6740000000	1860000000	931000000
-59.4532	9750000000	6760000000	1860000000	1130000000
-59.4539	9790000000	6780000000	1860000000	1150000000
-59.4547	9620000000	6800000000	1870000000	958000000
-59.4554	9290000000	6820000000	1870000000	607000000
-59.4562	8920000000	6830000000	1870000000	213000000
-59.4569	8640000000	6850000000	1880000000	-91000000
-59.4577	8530000000	6870000000	1880000000	-220000000
-59.4584	8620000000	6890000000	1880000000	-140000000
-59.4592	8850000000	6910000000	1880000000	61597120
-59.4599	9110000000	6920000000	1890000000	296000000
-59.4607	9290000000	6940000000	1890000000	454000000
-59.4614	9330000000	6960000000	1890000000	475000000
-59.4622	9230000000	6980000000	1900000000	359000000
-59.4629	9060000000	7000000000	1900000000	165000000
-59.4637	8890000000	7020000000	1900000000	-28000000
-59.4644	8790000000	7030000000	1910000000	-150000000
-59.4652	8780000000	7050000000	1910000000	-180000000
-59.4659	8860000000	7070000000	1910000000	-120000000
-59.4667	8980000000	7090000000	1920000000	-29000000
-59.4674	9090000000	7110000000	1920000000	58388952
-59.4682	9160000000	7130000000	1920000000	111000000
-59.4689	9200000000	7150000000	1920000000	127000000
-59.4697	9220000000	7170000000	1930000000	124000000
-59.4704	9230000000	7190000000	1930000000	118000000
-59.4712	9250000000	7200000000	1930000000	111000000
-59.472	9250000000	7220000000	1940000000	85005361
-59.4727	9200000000	7240000000	1940000000	15741220
-59.4735	9100000000	7260000000	1940000000	-110000000
-59.4742	8960000000	7280000000	1950000000	-270000000
-59.475	8830000000	7300000000	1950000000	-420000000
-59.4757	8780000000	7320000000	1950000000	-500000000
-59.4765	8850000000	7340000000	1960000000	-440000000
-59.4772	9070000000	7360000000	1960000000	-250000000
-59.478	9380000000	7380000000	1960000000	39014509
-59.4787	9710000000	7400000000	1970000000	344000000
-59.4795	9960000000	7420000000	1970000000	570000000
-59.4802	10100000000	7440000000	1970000000	656000000
-59.481	10000000000	7460000000	1980000000	593000000
[truncated: 5,980 more rows]

## Sheet: Figure 4d
ppm	raw data	fit curve 1	fit curve 2	fit curve 3	fit curve 4	residuals
-57.9688	523000000	-17000000	-11000000	66143651	179000000	306000000
-57.9695	585000000	-17000000	-11000000	66234028	179000000	367000000
-57.9703	413000000	-17000000	-11000000	66324510	179000000	195000000
-57.971	56523443	-17000000	-11000000	66415098	180000000	-160000000
-57.9718	-370000000	-17000000	-11000000	66505791	180000000	-580000000
-57.9725	-720000000	-17000000	-11000000	66596591	180000000	-940000000
-57.9733	-900000000	-17000000	-11000000	66687496	180000000	-1100000000
-57.974	-870000000	-17000000	-11000000	66778508	180000000	-1100000000
-57.9748	-690000000	-17000000	-11000000	66869627	180000000	-910000000
-57.9755	-450000000	-17000000	-11000000	66960851	180000000	-670000000
-57.9763	-260000000	-17000000	-11000000	67052183	180000000	-480000000
-57.977	-190000000	-17000000	-11000000	67143622	181000000	-410000000
-57.9778	-240000000	-17000000	-11000000	67235167	181000000	-460000000
-57.9785	-350000000	-17000000	-11000000	67326820	181000000	-570000000
-57.9793	-430000000	-17000000	-11000000	67418580	181000000	-650000000
-57.98	-430000000	-17000000	-11000000	67510448	181000000	-650000000
-57.9808	-310000000	-17000000	-11000000	67602423	181000000	-530000000
-57.9816	-140000000	-17000000	-11000000	67694507	181000000	-360000000
-57.9823	8324275	-17000000	-11000000	67786698	181000000	-210000000
-57.9831	36931763	-17000000	-11000000	67878997	182000000	-180000000
-57.9838	-100000000	-17000000	-11000000	67971404	182000000	-320000000
-57.9846	-390000000	-17000000	-11000000	68063920	182000000	-610000000
-57.9853	-730000000	-17000000	-11000000	68156545	182000000	-950000000
-57.9861	-1000000000	-17000000	-11000000	68249278	182000000	-1200000000
-57.9868	-1100000000	-17000000	-11000000	68342120	182000000	-1300000000
-57.9876	-1000000000	-17000000	-11000000	68435072	182000000	-1200000000
-57.9883	-700000000	-17000000	-11000000	68528132	182000000	-920000000
-57.9891	-300000000	-17000000	-11000000	68621302	183000000	-520000000
-57.9898	72343219	-17000000	-11000000	68714581	183000000	-150000000
-57.9906	288000000	-17000000	-11000000	68807970	183000000	64042271
-57.9913	297000000	-17000000	-11000000	68901469	183000000	72853192
-57.9921	127000000	-17000000	-11000000	68995078	183000000	-97000000
-57.9928	-120000000	-17000000	-11000000	69088797	183000000	-350000000
-57.9936	-330000000	-17000000	-11000000	69182626	183000000	-560000000
-57.9943	-390000000	-17000000	-11000000	69276566	183000000	-620000000
-57.9951	-260000000	-17000000	-11000000	69370616	184000000	-490000000
-57.9958	20017331	-17000000	-11000000	69464778	184000000	-210000000
-57.9966	358000000	-17000000	-11000000	69559050	184000000	133000000
-57.9973	629000000	-17000000	-11000000	69653433	184000000	403000000
-57.9981	735000000	-17000000	-11000000	69747928	184000000	509000000
-57.9988	639000000	-17000000	-11000000	69842533	184000000	412000000
-57.9996	377000000	-17000000	-11000000	69937251	184000000	151000000
-58.0004	45164723	-17000000	-11000000	70032080	184000000	-180000000
-58.0011	-240000000	-17000000	-11000000	70127021	185000000	-470000000
-58.0019	-400000000	-17000000	-11000000	70222075	185000000	-630000000
-58.0026	-390000000	-17000000	-11000000	70317240	185000000	-620000000
-58.0034	-240000000	-17000000	-11000000	70412518	185000000	-460000000
-58.0041	-7137613	-17000000	-11000000	70507909	185000000	-230000000
-58.0049	207000000	-17000000	-11000000	70603412	185000000	-21000000
-58.0056	342000000	-17000000	-11000000	70699028	185000000	114000000
-58.0064	372000000	-17000000	-11000000	70794757	185000000	144000000
-58.0071	319000000	-17000000	-11000000	70890599	186000000	90038168
-58.0079	230000000	-17000000	-11000000	70986555	186000000	1010105
-58.0086	159000000	-17000000	-11000000	71082624	186000000	-70000000
-58.0094	139000000	-17000000	-11000000	71178807	186000000	-90000000
-58.0101	172000000	-17000000	-11000000	71275103	186000000	-57000000
-58.0109	233000000	-17000000	-11000000	71371514	186000000	3646265
-58.0116	284000000	-17000000	-11000000	71468039	186000000	54098134
-58.0124	293000000	-17000000	-11000000	71564679	186000000	63375243
-58.0131	252000000	-17000000	-11000000	71661432	187000000	21422424
-58.0139	173000000	-17000000	-11000000	71758301	187000000	-58000000
-58.0146	85383347	-17000000	-11000000	71855284	187000000	-150000000
-58.0154	21123251	-17000000	-11000000	71952383	187000000	-210000000
-58.0161	-1231693	-17000000	-11000000	72049596	187000000	-230000000
-58.0169	19002547	-17000000	-11000000	72146925	187000000	-210000000
-58.0176	66619571	-17000000	-11000000	72244370	187000000	-170000000
-58.0184	120000000	-17000000	-11000000	72341930	187000000	-110000000
-58.0191	160000000	-17000000	-11000000	72439606	188000000	-73000000
-58.0199	178000000	-17000000	-11000000	72537398	188000000	-54000000
-58.0207	179000000	-17000000	-11000000	72635306	188000000	-54000000
-58.0214	169000000	-17000000	-11000000	72733331	188000000	-64000000
-58.0222	155000000	-17000000	-11000000	72831472	188000000	-78000000
-58.0229	136000000	-17000000	-11000000	72929730	188000000	-97000000
-58.0237	106000000	-17000000	-11000000	73028104	188000000	-130000000
-58.0244	54490803	-17000000	-11000000	73126596	188000000	-180000000
-58.0252	-21000000	-17000000	-11000000	73225205	189000000	-250000000
-58.0259	-110000000	-17000000	-11000000	73323931	189000000	-350000000
-58.0267	-200000000	-17000000	-11000000	73422775	189000000	-430000000
-58.0274	-260000000	-17000000	-11000000	73521737	189000000	-490000000
-58.0282	-260000000	-17000000	-11000000	73620816	189000000	-490000000
-58.0289	-190000000	-17000000	-11000000	73720014	189000000	-430000000
-58.0297	-57000000	-17000000	-11000000	73819330	189000000	-290000000
-58.0304	125000000	-17000000	-11000000	73918764	189000000	-110000000
-58.0312	324000000	-17000000	-11000000	74018317	190000000	88463110
-58.0319	511000000	-17000000	-11000000	74117988	190000000	275000000
-58.0327	662000000	-17000000	-11000000	74217779	190000000	425000000
-58.0334	765000000	-17000000	-11000000	74317688	190000000	528000000
-58.0342	824000000	-17000000	-11000000	74417717	190000000	587000000
-58.0349	854000000	-17000000	-11000000	74517865	190000000	617000000
-58.0357	875000000	-17000000	-11000000	74618133	190000000	638000000
-58.0364	903000000	-17000000	-11000000	74718521	191000000	666000000
-58.0372	945000000	-17000000	-11000000	74819029	191000000	708000000
-58.0379	996000000	-17000000	-11000000	74919657	191000000	758000000
-58.0387	1040000000	-17000000	-11000000	75020405	191000000	800000000
-58.0395	1040000000	-17000000	-11000000	75121273	191000000	806000000
-58.0402	993000000	-17000000	-11000000	75222263	191000000	755000000
-58.041	867000000	-17000000	-11000000	75323373	191000000	628000000
-58.0417	667000000	-17000000	-11000000	75424604	191000000	428000000
-58.0425	408000000	-17000000	-11000000	75525957	192000000	169000000
-58.0432	123000000	-17000000	-11000000	75627431	192000000	-120000000
-58.044	-150000000	-17000000	-11000000	75729026	192000000	-390000000
-58.0447	-380000000	-17000000	-11000000	75830743	192000000	-620000000
-58.0455	-550000000	-17000000	-11000000	75932582	192000000	-790000000
-58.0462	-640000000	-17000000	-11000000	76034543	192000000	-880000000
-58.047	-670000000	-17000000	-11000000	76136627	192000000	-910000000
-58.0477	-650000000	-17000000	-11000000	76238833	193000000	-890000000
-58.0485	-590000000	-17000000	-11000000	76341161	193000000	-830000000
-58.0492	-500000000	-17000000	-11000000	76443613	193000000	-740000000
-58.05	-400000000	-17000000	-11000000	76546187	193000000	-640000000
-58.0507	-290000000	-17000000	-11000000	76648885	193000000	-530000000
-58.0515	-180000000	-17000000	-11000000	76751706	193000000	-420000000
-58.0522	-76000000	-17000000	-11000000	76854650	193000000	-320000000
-58.053	-12000000	-17000000	-11000000	76957718	193000000	-250000000
-58.0537	854194	-17000000	-11000000	77060910	194000000	-240000000
-58.0545	-40000000	-17000000	-11000000	77164226	194000000	-280000000
-58.0552	-120000000	-17000000	-11000000	77267667	194000000	-360000000
-58.056	-190000000	-17000000	-11000000	77371232	194000000	-440000000
-58.0567	-220000000	-17000000	-11000000	77474921	194000000	-470000000
-58.0575	-170000000	-17000000	-11000000	77578736	194000000	-410000000
-58.0583	-22000000	-17000000	-11000000	77682675	194000000	-270000000
-58.059	198000000	-17000000	-11000000	77786740	195000000	-46000000
-58.0598	436000000	-17000000	-11000000	77890930	195000000	191000000
-58.0605	619000000	-17000000	-11000000	77995245	195000000	374000000
-58.0613	688000000	-17000000	-11000000	78099686	195000000	443000000
-58.062	614000000	-17000000	-11000000	78204253	195000000	369000000
-58.0628	418000000	-17000000	-11000000	78308947	195000000	172000000
-58.0635	160000000	-17000000	-11000000	78413766	195000000	-85000000
-58.0643	-75000000	-17000000	-11000000	78518712	195000000	-320000000
-58.065	-210000000	-17000000	-11000000	78623785	196000000	-460000000
-58.0658	-210000000	-17000000	-11000000	78728985	196000000	-460000000
-58.0665	-84000000	-17000000	-11000000	78834312	196000000	-330000000
-58.0673	108000000	-17000000	-11000000	78939765	196000000	-140000000
-58.068	283000000	-17000000	-11000000	79045347	196000000	35993650
-58.0688	367000000	-17000000	-11000000	79151056	196000000	119000000
-58.0695	323000000	-17000000	-11000000	79256893	196000000	74893209
-58.0703	170000000	-17000000	-11000000	79362857	197000000	-78000000
-58.071	-26000000	-17000000	-11000000	79468950	197000000	-270000000
-58.0718	-180000000	-17000000	-11000000	79575172	197000000	-430000000
-58.0725	-210000000	-17000000	-11000000	79681521	197000000	-450000000
-58.0733	-79000000	-17000000	-11000000	79788000	197000000	-330000000
-58.074	180000000	-17000000	-11000000	79894608	197000000	-70000000
-58.0748	495000000	-17000000	-11000000	80001344	197000000	246000000
-58.0755	769000000	-17000000	-11000000	80108211	197000000	520000000
-58.0763	912000000	-17000000	-11000000	80215206	198000000	662000000
-58.0771	873000000	-17000000	-11000000	80322331	198000000	623000000
-58.0778	658000000	-17000000	-11000000	80429587	198000000	407000000
-58.0786	319000000	-17000000	-11000000	80536972	198000000	68106083
-58.0793	-63000000	-17000000	-11000000	80644488	198000000	-310000000
-58.0801	-410000000	-17000000	-11000000	80752134	198000000	-660000000
-58.0808	-670000000	-17000000	-11000000	80859910	198000000	-920000000
-58.0816	-820000000	-17000000	-11000000	80967818	199000000	-1100000000
-58.0823	-870000000	-17000000	-11000000	81075857	199000000	-1100000000
-58.0831	-850000000	-17000000	-11000000	81184027	199000000	-1100000000
-58.0838	-790000000	-17000000	-11000000	81292328	199000000	-1000000000
-58.0846	-680000000	-17000000	-11000000	81400761	199000000	-940000000
-58.0853	-540000000	-17000000	-11000000	81509326	199000000	-790000000
-58.0861	-360000000	-17000000	-11000000	81618023	199000000	-610000000
-58.0868	-150000000	-17000000	-11000000	81726853	200000000	-410000000
-58.0876	28858547	-17000000	-11000000	81835814	200000000	-220000000
-58.0883	144000000	-17000000	-11000000	81944909	200000000	-110000000
-58.0891	150000000	-17000000	-11000000	82054136	200000000	-100000000
-58.0898	37258931	-17000000	-11000000	82163496	200000000	-220000000
-58.0906	-160000000	-17000000	-11000000	82272990	200000000	-420000000
-58.0913	-380000000	-17000000	-11000000	82382617	200000000	-630000000
-58.0921	-510000000	-17000000	-11000000	82492377	201000000	-770000000
-58.0928	-500000000	-17000000	-11000000	82602272	201000000	-750000000
-58.0936	-310000000	-17000000	-11000000	82712300	201000000	-570000000
-58.0943	8128691	-17000000	-11000000	82822463	201000000	-250000000
-58.0951	373000000	-17000000	-11000000	82932760	201000000	117000000
-58.0958	669000000	-17000000	-11000000	83043192	201000000	413000000
-58.0966	805000000	-17000000	-11000000	83153758	201000000	548000000
-58.0974	743000000	-17000000	-11000000	83264460	202000000	486000000
-58.0981	513000000	-17000000	-11000000	83375297	202000000	255000000
-58.0989	194000000	-17000000	-11000000	83486269	202000000	-63000000
-58.0996	-110000000	-17000000	-11000000	83597377	202000000	-370000000
-58.1004	-330000000	-17000000	-11000000	83708621	202000000	-590000000
-58.1011	-420000000	-17000000	-11000000	83820001	202000000	-680000000
-58.1019	-410000000	-17000000	-11000000	83931517	202000000	-670000000
-58.1026	-340000000	-17000000	-11000000	84043170	203000000	-600000000
-58.1034	-260000000	-17000000	-11000000	84154959	203000000	-520000000
-58.1041	-200000000	-17000000	-11000000	84266885	203000000	-460000000
-58.1049	-160000000	-17000000	-11000000	84378949	203000000	-420000000
-58.1056	-100000000	-17000000	-11000000	84491149	203000000	-360000000
-58.1064	3336371	-17000000	-11000000	84603487	203000000	-260000000
-58.1071	155000000	-17000000	-11000000	84715963	203000000	-100000000
-58.1079	329000000	-17000000	-11000000	84828577	204000000	68089235
-58.1086	470000000	-17000000	-11000000	84941328	204000000	209000000
-58.1094	527000000	-17000000	-11000000	85054219	204000000	266000000
-58.1101	473000000	-17000000	-11000000	85167247	204000000	212000000
-58.1109	324000000	-17000000	-11000000	85280415	204000000	62503933
-58.1116	133000000	-17000000	-11000000	85393721	204000000	-130000000
-58.1124	-30000000	-17000000	-11000000	85507167	204000000	-290000000
-58.1131	-110000000	-17000000	-10000000	85620752	205000000	-370000000
-58.1139	-92000000	-17000000	-10000000	85734476	205000000	-350000000
-58.1146	-1501005	-17000000	-10000000	85848340	205000000	-260000000
-58.1154	105000000	-17000000	-10000000	85962345	205000000	-160000000
-58.1162	169000000	-17000000	-10000000	86076489	205000000	-94000000
-58.1169	162000000	-17000000	-10000000	86190774	205000000	-100000000
-58.1177	89987251	-17000000	-10000000	86305200	205000000	-170000000
-58.1184	-5238093	-17000000	-10000000	86419766	206000000	-270000000
-58.1192	-72000000	-17000000	-10000000	86534474	206000000	-340000000
-58.1199	-73000000	-17000000	-10000000	86649323	206000000	-340000000
-58.1207	-3907405	-17000000	-10000000	86764313	206000000	-270000000
-58.1214	107000000	-17000000	-10000000	86879445	206000000	-160000000
-58.1222	212000000	-17000000	-10000000	86994719	206000000	-54000000
-58.1229	268000000	-17000000	-10000000	87110135	206000000	2720752
-58.1237	256000000	-17000000	-10000000	87225693	207000000	-9687970
-58.1244	182000000	-17000000	-10000000	87341394	207000000	-84000000
-58.1252	72996019	-17000000	-10000000	87457238	207000000	-190000000
-58.1259	-40000000	-17000000	-10000000	87573225	207000000	-310000000
-58.1267	-130000000	-17000000	-10000000	87689355	207000000	-400000000
-58.1274	-200000000	-17000000	-10000000	87805628	207000000	-470000000
-58.1282	-230000000	-17000000	-10000000	87922045	207000000	-500000000
-58.1289	-240000000	-17000000	-10000000	88038606	208000000	-510000000
-58.1297	-200000000	-17000000	-10000000	88155311	208000000	-470000000
-58.1304	-110000000	-17000000	-10000000	88272161	208000000	-380000000
-58.1312	46768819	-17000000	-10000000	88389155	208000000	-220000000
-58.1319	250000000	-17000000	-10000000	88506293	208000000	-19000000
-58.1327	462000000	-17000000	-10000000	88623577	208000000	193000000
-58.1334	625000000	-17000000	-10000000	88741006	208000000	355000000
-58.1342	685000000	-17000000	-10000000	88858580	209000000	416000000
-58.135	622000000	-17000000	-10000000	88976300	209000000	352000000
-58.1357	458000000	-17000000	-10000000	89094165	209000000	188000000
-58.1365	260000000	-17000000	-10000000	89212177	209000000	-11000000
-58.1372	110000000	-17000000	-10000000	89330335	209000000	-160000000
-58.138	74801331	-17000000	-10000000	89448640	209000000	-200000000
-58.1387	174000000	-17000000	-10000000	89567091	209000000	-97000000
-58.1395	368000000	-17000000	-10000000	89685690	210000000	96028119
-58.1402	574000000	-17000000	-10000000	89804435	210000000	302000000
-58.141	703000000	-17000000	-10000000	89923328	210000000	431000000
-58.1417	698000000	-17000000	-10000000	90042369	210000000	425000000
-58.1425	557000000	-17000000	-10000000	90161557	210000000	285000000
-58.1432	336000000	-17000000	-10000000	90280893	210000000	63252300
-58.144	118000000	-17000000	-10000000	90400378	210000000	-160000000
-58.1447	-23000000	-17000000	-10000000	90520012	211000000	-300000000
-58.1455	-56000000	-17000000	-10000000	90639794	211000000	-330000000
-58.1462	-950605	-17000000	-10000000	90759725	211000000	-270000000
-58.147	84010163	-17000000	-10000000	90879806	211000000	-190000000
-58.1477	136000000	-17000000	-10000000	91000035	211000000	-140000000
-58.1485	119000000	-17000000	-10000000	91120415	211000000	-160000000
-58.1492	43667635	-17000000	-10000000	91240944	212000000	-230000000
-58.15	-46000000	-17000000	-10000000	91361624	212000000	-320000000
-58.1507	-94000000	-17000000	-10000000	91482454	212000000	-370000000
-58.1515	-68000000	-17000000	-10000000	91603435	212000000	-340000000
-58.1522	21772467	-17000000	-10000000	91724566	212000000	-250000000
-58.153	130000000	-17000000	-10000000	91845849	212000000	-150000000
-58.1537	197000000	-17000000	-10000000	91967283	212000000	-80000000
-58.1545	178000000	-17000000	-10000000	92088868	213000000	-99000000
-58.1553	73609395	-17000000	-10000000	92210605	213000000	-200000000
-58.156	-77000000	-17000000	-10000000	92332494	213000000	-350000000
-58.1568	-210000000	-17000000	-10000000	92454536	213000000	-490000000
-58.1575	-280000000	-17000000	-10000000	92576729	213000000	-550000000
-58.1583	-260000000	-17000000	-10000000	92699076	213000000	-540000000
-58.159	-180000000	-17000000	-10000000	92821575	214000000	-460000000
-58.1598	-120000000	-17000000	-10000000	92944228	214000000	-390000000
-58.1605	-100000000	-17000000	-10000000	93067034	214000000	-380000000
-58.1613	-160000000	-17000000	-10000000	93189994	214000000	-440000000
-58.162	-260000000	-17000000	-10000000	93313107	214000000	-540000000
-58.1628	-340000000	-17000000	-10000000	93436375	214000000	-620000000
-58.1635	-330000000	-17000000	-10000000	93559797	214000000	-610000000
-58.1643	-190000000	-17000000	-10000000	93683374	215000000	-470000000
-58.165	68069043	-17000000	-10000000	93807105	215000000	-210000000
-58.1658	371000000	-17000000	-10000000	93930992	215000000	89756186
-58.1665	620000000	-17000000	-10000000	94055034	215000000	339000000
-58.1673	728000000	-17000000	-10000000	94179231	215000000	447000000
-58.168	652000000	-17000000	-10000000	94303585	215000000	370000000
-58.1688	410000000	-17000000	-10000000	94428094	215000000	128000000
-58.1695	73325747	-17000000	-10000000	94552759	216000000	-210000000
-58.1703	-260000000	-17000000	-10000000	94677581	216000000	-540000000
-58.171	-500000000	-17000000	-10000000	94802560	216000000	-790000000
-58.1718	-600000000	-17000000	-10000000	94927696	216000000	-880000000
-58.1725	-530000000	-17000000	-10000000	95052989	216000000	-820000000
-58.1733	-340000000	-17000000	-10000000	95178440	216000000	-620000000
-58.1741	-62000000	-17000000	-10000000	95304048	217000000	-350000000
-58.1748	228000000	-17000000	-10000000	95429814	217000000	-56000000
-58.1756	479000000	-17000000	-10000000	95555739	217000000	194000000
-58.1763	644000000	-17000000	-10000000	95681822	217000000	359000000
-58.1771	695000000	-17000000	-10000000	95808063	217000000	410000000
-58.1778	628000000	-17000000	-10000000	95934464	217000000	342000000
-58.1786	466000000	-17000000	-10000000	96061024	217000000	180000000
-58.1793	265000000	-17000000	-10000000	96187743	218000000	-21000000
-58.1801	103000000	-17000000	-10000000	96314622	218000000	-180000000
-58.1808	62088371	-17000000	-10000000	96441661	218000000	-220000000
-58.1816	198000000	-17000000	-10000000	96568860	218000000	-89000000
-58.1823	515000000	-17000000	-10000000	96696219	218000000	228000000
-58.1831	955000000	-17000000	-10000000	96823740	218000000	667000000
-58.1838	1410000000	-17000000	-10000000	96951421	219000000	1120000000
-58.1846	1740000000	-17000000	-10000000	97079263	219000000	1450000000
-58.1853	1860000000	-17000000	-10000000	97207267	219000000	1570000000
-58.1861	1720000000	-17000000	-10000000	97335433	219000000	1430000000
-58.1868	1350000000	-17000000	-10000000	97463760	219000000	1070000000
-58.1876	881000000	-17000000	-10000000	97592250	219000000	592000000
-58.1883	425000000	-17000000	-10000000	97720902	220000000	135000000
-58.1891	93991091	-17000000	-10000000	97849717	220000000	-200000000
-58.1898	-60000000	-17000000	-10000000	97978694	220000000	-350000000
-58.1906	-55000000	-17000000	-10000000	98107835	220000000	-350000000
-58.1913	40570035	-17000000	-10000000	98237140	220000000	-250000000
-58.1921	142000000	-17000000	-10000000	98366608	220000000	-150000000
-58.1929	183000000	-17000000	-10000000	98496240	220000000	-110000000
-58.1936	142000000	-17000000	-10000000	98626037	221000000	-150000000
-58.1944	39330995	-17000000	-10000000	98755998	221000000	-250000000
-58.1951	-78000000	-17000000	-10000000	98886123	221000000	-370000000
-58.1959	-160000000	-17000000	-10000000	99016414	221000000	-450000000
-58.1966	-180000000	-17000000	-10000000	99146870	221000000	-470000000
-58.1974	-120000000	-17000000	-10000000	99277491	221000000	-420000000
-58.1981	-2780493	-17000000	-10000000	99408279	222000000	-300000000
-58.1989	164000000	-17000000	-10000000	99539232	222000000	-130000000
-58.1996	359000000	-17000000	-10000000	99670351	222000000	64942534
-58.2004	560000000	-17000000	-10000000	99801638	222000000	265000000
-58.2011	738000000	-17000000	-10000000	99933091	222000000	443000000
-58.2019	854000000	-17000000	-10000000	100000000	222000000	559000000
-58.2026	864000000	-17000000	-10000000	100000000	223000000	569000000
-58.2034	736000000	-17000000	-10000000	100000000	223000000	441000000
-58.2041	474000000	-17000000	-10000000	100000000	223000000	179000000
-58.2049	128000000	-17000000	-10000000	101000000	223000000	-170000000
-58.2056	-210000000	-17000000	-10000000	101000000	223000000	-510000000
-58.2064	-440000000	-17000000	-10000000	101000000	223000000	-730000000
-58.2071	-470000000	-17000000	-10000000	101000000	224000000	-760000000
-58.2079	-280000000	-17000000	-10000000	101000000	224000000	-580000000
-58.2086	55295667	-17000000	-10000000	101000000	224000000	-240000000
-58.2094	429000000	-17000000	-10000000	101000000	224000000	131000000
-58.2101	696000000	-17000000	-10000000	102000000	224000000	398000000
-58.2109	754000000	-17000000	-10000000	102000000	224000000	455000000
-58.2117	575000000	-17000000	-10000000	102000000	224000000	277000000
-58.2124	226000000	-17000000	-10000000	102000000	225000000	-73000000
-58.2132	-170000000	-17000000	-10000000	102000000	225000000	-460000000
-58.2139	-450000000	-17000000	-10000000	102000000	225000000	-750000000
-58.2147	-540000000	-17000000	-10000000	102000000	225000000	-840000000
-58.2154	-410000000	-17000000	-10000000	102000000	225000000	-710000000
-58.2162	-110000000	-17000000	-10000000	103000000	225000000	-410000000
-58.2169	225000000	-17000000	-10000000	103000000	226000000	-76000000
-58.2177	483000000	-17000000	-10000000	103000000	226000000	182000000
-58.2184	587000000	-17000000	-10000000	103000000	226000000	286000000
-58.2192	527000000	-17000000	-10000000	103000000	226000000	226000000
-58.2199	355000000	-17000000	-10000000	103000000	226000000	52661260
-58.2207	150000000	-17000000	-10000000	103000000	226000000	-150000000
-58.2214	-12000000	-17000000	-10000000	104000000	227000000	-310000000
-58.2222	-95000000	-17000000	-10000000	104000000	227000000	-400000000
-58.2229	-100000000	-17000000	-10000000	104000000	227000000	-410000000
-58.2237	-65000000	-17000000	-10000000	104000000	227000000	-370000000
-58.2244	-15000000	-17000000	-10000000	104000000	227000000	-320000000
-58.2252	35970739	-17000000	-10000000	104000000	227000000	-270000000
-58.2259	99843251	-17000000	-10000000	104000000	228000000	-200000000
-58.2267	204000000	-17000000	-10000000	105000000	228000000	-100000000
-58.2274	368000000	-17000000	-10000000	105000000	228000000	62832693
-58.2282	585000000	-17000000	-10000000	105000000	228000000	279000000
-58.2289	815000000	-17000000	-10000000	105000000	228000000	509000000
-58.2297	997000000	-17000000	-10000000	105000000	228000000	691000000
-58.2304	1070000000	-17000000	-10000000	105000000	229000000	765000000
-58.2312	1010000000	-17000000	-10000000	105000000	229000000	700000000
-58.232	814000000	-17000000	-10000000	105000000	229000000	507000000
-58.2327	548000000	-17000000	-10000000	106000000	229000000	240000000
-58.2335	287000000	-17000000	-10000000	106000000	229000000	-21000000
-58.2342	112000000	-17000000	-10000000	106000000	229000000	-200000000
-58.235	78770355	-17000000	-10000000	106000000	230000000	-230000000
-58.2357	202000000	-17000000	-10000000	106000000	230000000	-110000000
-58.2365	454000000	-17000000	-10000000	106000000	230000000	145000000
-58.2372	775000000	-17000000	-10000000	106000000	230000000	466000000
-58.238	1090000000	-17000000	-10000000	107000000	230000000	780000000
-58.2387	1330000000	-17000000	-10000000	107000000	230000000	1020000000
-58.2395	1440000000	-17000000	-10000000	107000000	231000000	1130000000
-58.2402	1400000000	-17000000	-10000000	107000000	231000000	1090000000
-58.241	1230000000	-17000000	-10000000	107000000	231000000	922000000
-58.2417	969000000	-17000000	-10000000	107000000	231000000	658000000
-58.2425	667000000	-17000000	-10000000	107000000	231000000	356000000
-58.2432	388000000	-17000000	-10000000	108000000	231000000	76174187
-58.244	175000000	-17000000	-10000000	108000000	232000000	-140000000
-58.2447	48298675	-17000000	-10000000	108000000	232000000	-260000000
-58.2455	-6316365	-17000000	-10000000	108000000	232000000	-320000000
-58.2462	-27000000	-17000000	-10000000	108000000	232000000	-340000000
-58.247	-62000000	-17000000	-10000000	108000000	232000000	-380000000
-58.2477	-150000000	-17000000	-10000000	108000000	232000000	-460000000
-58.2485	-300000000	-17000000	-10000000	109000000	233000000	-610000000
-58.2492	-480000000	-17000000	-10000000	109000000	233000000	-800000000
-58.25	-650000000	-17000000	-10000000	109000000	233000000	-960000000
-58.2508	-730000000	-17000000	-10000000	109000000	233000000	-1000000000
-58.2515	-680000000	-17000000	-10000000	109000000	233000000	-1000000000
-58.2523	-500000000	-17000000	-10000000	109000000	233000000	-820000000
-58.253	-220000000	-17000000	-10000000	109000000	234000000	-530000000
-58.2538	97498803	-17000000	-10000000	110000000	234000000	-220000000
-58.2545	363000000	-17000000	-10000000	110000000	234000000	46540006
-58.2553	514000000	-17000000	-10000000	110000000	234000000	197000000
-58.256	523000000	-17000000	-10000000	110000000	234000000	207000000
-58.2568	408000000	-17000000	-10000000	110000000	235000000	91270193
-58.2575	222000000	-17000000	-10000000	110000000	235000000	-95000000
-58.2583	32590003	-17000000	-10000000	110000000	235000000	-290000000
-58.259	-100000000	-17000000	-10000000	111000000	235000000	-420000000
-58.2598	-150000000	-17000000	-10000000	111000000	235000000	-470000000
-58.2605	-120000000	-17000000	-10000000	111000000	235000000	-440000000
-58.2613	-51000000	-17000000	-10000000	111000000	236000000	-370000000
-58.262	11637427	-17000000	-10000000	111000000	236000000	-310000000
-58.2628	22534835	-17000000	-10000000	111000000	236000000	-300000000
-58.2635	-39000000	-17000000	-10000000	111000000	236000000	-360000000
-58.2643	-160000000	-17000000	-10000000	112000000	236000000	-480000000
-58.265	-310000000	-17000000	-10000000	112000000	236000000	-630000000
-58.2658	-420000000	-17000000	-10000000	112000000	237000000	-740000000
-58.2665	-450000000	-17000000	-10000000	112000000	237000000	-770000000
-58.2673	-370000000	-17000000	-10000000	112000000	237000000	-690000000
-58.268	-190000000	-17000000	-10000000	112000000	237000000	-510000000
-58.2688	65462451	-17000000	-10000000	112000000	237000000	-260000000
-58.2696	330000000	-17000000	-10000000	113000000	237000000	7753083
-58.2703	547000000	-17000000	-10000000	113000000	238000000	224000000
-58.2711	673000000	-17000000	-10000000	113000000	238000000	350000000
-58.2718	705000000	-17000000	-10000000	113000000	238000000	381000000
-58.2726	671000000	-17000000	-10000000	113000000	238000000	347000000
-58.2733	623000000	-17000000	-10000000	113000000	238000000	298000000
-58.2741	612000000	-17000000	-10000000	114000000	238000000	287000000
-58.2748	666000000	-17000000	-10000000	114000000	239000000	341000000
-58.2756	773000000	-17000000	-10000000	114000000	239000000	447000000
-58.2763	886000000	-17000000	-10000000	114000000	239000000	560000000
-58.2771	944000000	-17000000	-10000000	114000000	239000000	618000000
-58.2778	902000000	-17000000	-10000000	114000000	239000000	575000000
-58.2786	753000000	-17000000	-10000000	114000000	240000000	426000000
-58.2793	540000000	-17000000	-10000000	115000000	240000000	213000000
-58.2801	337000000	-17000000	-10000000	115000000	240000000	9589286
-58.2808	220000000	-17000000	-10000000	115000000	240000000	-110000000
-58.2816	232000000	-17000000	-10000000	115000000	240000000	-96000000
-58.2823	354000000	-17000000	-10000000	115000000	240000000	25951213
-58.2831	516000000	-17000000	-10000000	115000000	241000000	188000000
-58.2838	619000000	-17000000	-10000000	115000000	241000000	290000000
-58.2846	583000000	-17000000	-10000000	116000000	241000000	253000000
-58.2853	382000000	-17000000	-10000000	116000000	241000000	52066855
-58.2861	64719539	-17000000	-10000000	116000000	241000000	-270000000
-58.2868	-260000000	-17000000	-10000000	116000000	242000000	-590000000
-58.2876	-480000000	-17000000	-10000000	116000000	242000000	-810000000
-58.2883	-500000000	-17000000	-10000000	116000000	242000000	-830000000
-58.2891	-320000000	-17000000	-10000000	117000000	242000000	-650000000
-58.2899	-7113549	-17000000	-10000000	117000000	242000000	-340000000
-58.2906	322000000	-17000000	-10000000	117000000	242000000	-10000000
-58.2914	543000000	-17000000	-10000000	117000000	243000000	211000000
-58.2921	589000000	-17000000	-10000000	117000000	243000000	257000000
-58.2929	472000000	-17000000	-10000000	117000000	243000000	139000000
-58.2936	278000000	-17000000	-10000000	117000000	243000000	-55000000
-58.2944	130000000	-17000000	-10000000	118000000	243000000	-200000000
-58.2951	130000000	-17000000	-10000000	118000000	243000000	-200000000
-58.2959	315000000	-17000000	-10000000	118000000	244000000	-19000000
-58.2966	639000000	-17000000	-10000000	118000000	244000000	305000000
-58.2974	992000000	-17000000	-10000000	118000000	244000000	657000000
-58.2981	1240000000	-17000000	-10000000	118000000	244000000	905000000
-58.2989	1280000000	-17000000	-10000000	119000000	244000000	948000000
-58.2996	1090000000	-17000000	-10000000	119000000	245000000	754000000
-58.3004	705000000	-17000000	-10000000	119000000	245000000	369000000
-58.3011	235000000	-17000000	-10000000	119000000	245000000	-100000000
-58.3019	-200000000	-17000000	-10000000	119000000	245000000	-540000000
-58.3026	-500000000	-17000000	-10000000	119000000	245000000	-840000000
-58.3034	-620000000	-17000000	-10000000	119000000	245000000	-950000000
-58.3041	-570000000	-17000000	-10000000	120000000	246000000	-910000000
-58.3049	-410000000	-17000000	-10000000	120000000	246000000	-740000000
-58.3056	-200000000	-17000000	-10000000	120000000	246000000	-540000000
-58.3064	-14000000	-17000000	-10000000	120000000	246000000	-350000000
-58.3071	122000000	-17000000	-10000000	120000000	246000000	-220000000
-58.3079	204000000	-17000000	-10000000	120000000	247000000	-140000000
-58.3087	251000000	-17000000	-10000000	121000000	247000000	-89000000
-58.3094	292000000	-17000000	-10000000	121000000	247000000	-49000000
-58.3102	351000000	-17000000	-10000000	121000000	247000000	10433799
-58.3109	443000000	-17000000	-10000000	121000000	247000000	101000000
-58.3117	564000000	-17000000	-10000000	121000000	247000000	223000000
-58.3124	702000000	-17000000	-10000000	121000000	248000000	360000000
-58.3132	829000000	-17000000	-10000000	122000000	248000000	487000000
-58.3139	918000000	-17000000	-10000000	122000000	248000000	575000000
-58.3147	945000000	-17000000	-10000000	122000000	248000000	602000000
-58.3154	901000000	-17000000	-10000000	122000000	248000000	557000000
-58.3162	791000000	-17000000	-10000000	122000000	249000000	448000000
-58.3169	642000000	-17000000	-10000000	122000000	249000000	298000000
-58.3177	488000000	-17000000	-10000000	123000000	249000000	144000000
-58.3184	366000000	-17000000	-10000000	123000000	249000000	21112311
-58.3192	297000000	-17000000	-10000000	123000000	249000000	-48000000
-58.3199	286000000	-17000000	-10000000	123000000	250000000	-60000000
-58.3207	313000000	-17000000	-10000000	123000000	250000000	-32000000
-58.3214	352000000	-17000000	-10000000	123000000	250000000	6396914
-58.3222	377000000	-17000000	-10000000	123000000	250000000	30883825
-58.3229	375000000	-17000000	-10000000	124000000	250000000	28698196
-58.3237	351000000	-17000000	-10000000	124000000	250000000	4220701
-58.3244	321000000	-17000000	-10000000	124000000	251000000	-27000000
-58.3252	299000000	-17000000	-10000000	124000000	251000000	-49000000
-58.3259	293000000	-17000000	-10000000	124000000	251000000	-56000000
-58.3267	294000000	-17000000	-10000000	124000000	251000000	-54000000
-58.3275	289000000	-17000000	-10000000	125000000	251000000	-60000000
-58.3282	268000000	-17000000	-10000000	125000000	252000000	-82000000
-58.329	233000000	-17000000	-10000000	125000000	252000000	-120000000
-58.3297	204000000	-17000000	-10000000	125000000	252000000	-150000000
-58.3305	204000000	-17000000	-10000000	125000000	252000000	-150000000
-58.3312	248000000	-17000000	-10000000	125000000	252000000	-100000000
-58.332	323000000	-17000000	-10000000	126000000	253000000	-28000000
-58.3327	395000000	-17000000	-10000000	126000000	253000000	44015681
-58.3335	418000000	-17000000	-10000000	126000000	253000000	66436076
-58.3342	359000000	-17000000	-10000000	126000000	253000000	7073267
-58.335	223000000	-17000000	-10000000	126000000	253000000	-130000000
-58.3357	58814131	-17000000	-10000000	126000000	253000000	-290000000
-58.3365	-55000000	-17000000	-10000000	127000000	254000000	-410000000
-58.3372	-43000000	-17000000	-10000000	127000000	254000000	-400000000
-58.338	124000000	-17000000	-10000000	127000000	254000000	-230000000
-58.3387	409000000	-17000000	-10000000	127000000	254000000	54629252
-58.3395	711000000	-17000000	-10000000	127000000	254000000	356000000
-58.3402	901000000	-17000000	-10000000	127000000	255000000	546000000
-58.341	875000000	-17000000	-10000000	128000000	255000000	520000000
-58.3417	605000000	-17000000	-10000000	128000000	255000000	249000000
-58.3425	158000000	-17000000	-10000000	128000000	255000000	-200000000
-58.3432	-320000000	-17000000	-10000000	128000000	255000000	-680000000
-58.344	-660000000	-17000000	-10000000	128000000	256000000	-1000000000
-58.3447	-740000000	-17000000	-10000000	128000000	256000000	-1100000000
-58.3455	-510000000	-17000000	-10000000	129000000	256000000	-870000000
-58.3462	-54000000	-17000000	-10000000	129000000	256000000	-410000000
-58.347	478000000	-17000000	-10000000	129000000	256000000	119000000
-58.3478	910000000	-17000000	-10000000	129000000	257000000	552000000
-58.3485	1110000000	-17000000	-10000000	129000000	257000000	755000000
-58.3493	1050000000	-17000000	-10000000	129000000	257000000	687000000
-58.35	763000000	-17000000	-10000000	130000000	257000000	403000000
-58.3508	383000000	-17000000	-10000000	130000000	257000000	23262309
-58.3515	41263283	-17000000	-10000000	130000000	258000000	-320000000
-58.3523	-170000000	-17000000	-10000000	130000000	258000000	-530000000
-58.353	-210000000	-17000000	-10000000	130000000	258000000	-570000000
-58.3538	-110000000	-17000000	-10000000	130000000	258000000	-470000000
-58.3545	63740595	-17000000	-10000000	131000000	258000000	-300000000
-58.3553	241000000	-17000000	-10000000	131000000	259000000	-120000000
-58.356	376000000	-17000000	-10000000	131000000	259000000	13782990
-58.3568	454000000	-17000000	-10000000	131000000	259000000	90686323
-58.3575	475000000	-17000000	-9998001	131000000	259000000	111000000
-58.3583	448000000	-17000000	-9995861	132000000	259000000	83813780
-58.359	376000000	-17000000	-9993717	132000000	259000000	11609102
-58.3598	261000000	-17000000	-9991569	132000000	260000000	-100000000
-58.3605	115000000	-17000000	-9989416	132000000	260000000	-250000000
-58.3613	-36000000	-17000000	-9987259	132000000	260000000	-400000000
-58.362	-150000000	-17000000	-9985098	132000000	260000000	-510000000
-58.3628	-170000000	-17000000	-9982932	133000000	260000000	-530000000
-58.3635	-74000000	-17000000	-9980762	133000000	261000000	-440000000
-58.3643	123000000	-17000000	-9978588	133000000	261000000	-240000000
-58.365	367000000	-17000000	-9976409	133000000	261000000	-520314
-58.3658	575000000	-17000000	-9974226	133000000	261000000	207000000
-58.3666	671000000	-17000000	-9972039	133000000	261000000	303000000
-58.3673	620000000	-17000000	-9969847	134000000	262000000	251000000
-58.3681	441000000	-17000000	-9967651	134000000	262000000	72289896
-58.3688	208000000	-17000000	-9965451	134000000	262000000	-160000000
-58.3696	14987443	-17000000	-9963246	134000000	262000000	-350000000
-58.3703	-58000000	-17000000	-9961037	134000000	262000000	-430000000
-58.3711	18401459	-17000000	-9958824	134000000	263000000	-350000000
-58.3718	217000000	-17000000	-9956606	135000000	263000000	-150000000
-58.3726	469000000	-17000000	-9954383	135000000	263000000	97636593
-58.3733	692000000	-17000000	-9952156	135000000	263000000	320000000
-58.3741	831000000	-17000000	-9949925	135000000	263000000	459000000
-58.3748	871000000	-17000000	-9947690	135000000	264000000	499000000
-58.3756	840000000	-17000000	-9945450	136000000	264000000	467000000
-58.3763	781000000	-17000000	-9943205	136000000	264000000	408000000
-58.3771	732000000	-17000000	-9940956	136000000	264000000	359000000
-58.3778	703000000	-17000000	-9938703	136000000	264000000	329000000
-58.3786	676000000	-17000000	-9936445	136000000	265000000	302000000
-58.3793	626000000	-17000000	-9934183	136000000	265000000	251000000
-58.3801	533000000	-17000000	-9931916	137000000	265000000	159000000
-58.3808	407000000	-17000000	-9929645	137000000	265000000	31896144
-58.3816	278000000	-17000000	-9927369	137000000	265000000	-98000000
-58.3823	185000000	-17000000	-9925089	137000000	266000000	-190000000
-58.3831	149000000	-17000000	-9922805	137000000	266000000	-230000000
-58.3838	161000000	-17000000	-9920515	138000000	266000000	-220000000
-58.3846	180000000	-17000000	-9918222	138000000	266000000	-200000000
-58.3854	151000000	-17000000	-9915923	138000000	266000000	-230000000
-58.3861	37774515	-17000000	-9913621	138000000	267000000	-340000000
-58.3869	-160000000	-17000000	-9911313	138000000	267000000	-540000000
-58.3876	-400000000	-17000000	-9909002	138000000	267000000	-780000000
-58.3884	-600000000	-17000000	-9906685	139000000	267000000	-980000000
-58.3891	-690000000	-17000000	-9904364	139000000	268000000	-1100000000
-58.3899	-640000000	-17000000	-9902039	139000000	268000000	-1000000000
-58.3906	-460000000	-17000000	-9899709	139000000	268000000	-840000000
-58.3914	-190000000	-17000000	-9897374	139000000	268000000	-570000000
-58.3921	71799987	-17000000	-9895035	140000000	268000000	-310000000
-58.3929	261000000	-17000000	-9892691	140000000	269000000	-120000000
-58.3936	338000000	-17000000	-9890343	140000000	269000000	-44000000
-58.3944	310000000	-17000000	-9887990	140000000	269000000	-72000000
-58.3951	217000000	-17000000	-9885633	140000000	269000000	-170000000
-58.3959	109000000	-17000000	-9883270	140000000	269000000	-270000000
-58.3966	27554995	-17000000	-9880904	141000000	270000000	-360000000
-58.3974	-13000000	-17000000	-9878532	141000000	270000000	-400000000
-58.3981	-20000000	-17000000	-9876156	141000000	270000000	-400000000
-58.3989	-10000000	-17000000	-9873776	141000000	270000000	-400000000
-58.3996	160946	-17000000	-9871390	141000000	270000000	-380000000
-58.4004	10346675	-17000000	-9869000	142000000	271000000	-380000000
-58.4011	28971187	-17000000	-9866606	142000000	271000000	-360000000
-58.4019	66334387	-17000000	-9864206	142000000	271000000	-320000000
-58.4026	124000000	-17000000	-9861802	142000000	271000000	-260000000
-58.4034	188000000	-17000000	-9859394	142000000	271000000	-200000000
-58.4042	239000000	-17000000	-9856980	143000000	272000000	-150000000
-58.4049	256000000	-17000000	-9854562	143000000	272000000	-130000000
-58.4057	233000000	-17000000	-9852139	143000000	272000000	-160000000
-58.4064	180000000	-17000000	-9849712	143000000	272000000	-210000000
-58.4072	121000000	-17000000	-9847280	143000000	272000000	-270000000
-58.4079	77261491	-17000000	-9844843	143000000	273000000	-310000000
-58.4087	57671347	-17000000	-9842401	144000000	273000000	-330000000
-58.4094	49993395	-17000000	-9839954	144000000	273000000	-340000000
-58.4102	27102899	-17000000	-9837503	144000000	273000000	-360000000
-58.4109	-39000000	-17000000	-9835047	144000000	274000000	-430000000
-58.4117	-160000000	-17000000	-9832587	144000000	274000000	-550000000
-58.4124	-330000000	-17000000	-9830121	145000000	274000000	-720000000
-58.4132	-510000000	-17000000	-9827651	145000000	274000000	-900000000
-58.4139	-650000000	-17000000	-9825176	145000000	274000000	-1000000000
-58.4147	-720000000	-17000000	-9822696	145000000	275000000	-1100000000
-58.4154	-690000000	-17000000	-9820211	145000000	275000000	-1100000000
-58.4162	-590000000	-17000000	-9817722	146000000	275000000	-990000000
-58.4169	-450000000	-17000000	-9815228	146000000	275000000	-840000000
-58.4177	-280000000	-17000000	-9812729	146000000	275000000	-670000000
-58.4184	-110000000	-17000000	-9810225	146000000	276000000	-510000000
-58.4192	50324659	-17000000	-9807716	146000000	276000000	-350000000
-58.4199	224000000	-17000000	-9805202	147000000	276000000	-170000000
-58.4207	423000000	-17000000	-9802684	147000000	276000000	26672885
-58.4214	650000000	-17000000	-9800161	147000000	276000000	253000000
-58.4222	887000000	-17000000	-9797632	147000000	277000000	490000000
-58.4229	1100000000	-17000000	-9795099	147000000	277000000	700000000
-58.4237	1240000000	-17000000	-9792561	148000000	277000000	844000000
-58.4245	1290000000	-17000000	-9790019	148000000	277000000	889000000
-58.4252	1230000000	-17000000	-9787471	148000000	278000000	826000000
-58.426	1070000000	-17000000	-9784918	148000000	278000000	667000000
-58.4267	841000000	-17000000	-9782361	148000000	278000000	441000000
-58.4275	578000000	-17000000	-9779798	148000000	278000000	178000000
-58.4282	304000000	-17000000	-9777231	149000000	278000000	-96000000
-58.429	30197427	-17000000	-9774659	149000000	279000000	-370000000
-58.4297	-240000000	-17000000	-9772081	149000000	279000000	-640000000
-58.4305	-480000000	-17000000	-9769499	149000000	279000000	-880000000
-58.4312	-690000000	-17000000	-9766912	149000000	279000000	-1100000000
-58.432	-810000000	-17000000	-9764320	150000000	280000000	-1200000000
-58.4327	-810000000	-17000000	-9761723	150000000	280000000	-1200000000
-58.4335	-670000000	-17000000	-9759121	150000000	280000000	-1100000000
-58.4342	-370000000	-17000000	-9756514	150000000	280000000	-780000000
-58.435	28921011	-17000000	-9753902	150000000	280000000	-380000000
-58.4357	470000000	-17000000	-9751284	151000000	281000000	65760069
-58.4365	863000000	-17000000	-9748662	151000000	281000000	458000000
-58.4372	1130000000	-17000000	-9746035	151000000	281000000	726000000
-58.438	1230000000	-17000000	-9743403	151000000	281000000	824000000
-58.4387	1170000000	-17000000	-9740766	151000000	281000000	760000000
-58.4395	990000000	-17000000	-9738124	152000000	282000000	583000000
-58.4402	782000000	-17000000	-9735476	152000000	282000000	375000000
-58.441	626000000	-17000000	-9732824	152000000	282000000	218000000
-58.4417	578000000	-17000000	-9730167	152000000	282000000	170000000
-58.4425	650000000	-17000000	-9727504	152000000	283000000	241000000
-58.4433	799000000	-17000000	-9724837	153000000	283000000	390000000
-58.444	949000000	-17000000	-9722164	153000000	283000000	540000000
-58.4448	1010000000	-17000000	-9719486	153000000	283000000	603000000
-58.4455	923000000	-17000000	-9716804	153000000	283000000	513000000
-58.4463	665000000	-17000000	-9714116	153000000	284000000	254000000
-58.447	285000000	-17000000	-9711423	154000000	284000000	-130000000
-58.4478	-120000000	-17000000	-9708724	154000000	284000000	-530000000
-58.4485	-430000000	-17000000	-9706021	154000000	284000000	-840000000
-58.4493	-540000000	-17000000	-9703313	154000000	285000000	-950000000
-58.45	-390000000	-17000000	-9700599	154000000	285000000	-810000000
-58.4508	-34000000	-17000000	-9697880	155000000	285000000	-450000000
-58.4515	442000000	-17000000	-9695156	155000000	285000000	27898261
-58.4523	884000000	-17000000	-9692427	155000000	285000000	470000000
-58.453	1150000000	-17000000	-9689693	155000000	286000000	736000000
-58.4538	1150000000	-17000000	-9686953	156000000	286000000	733000000
-58.4545	872000000	-17000000	-9684209	156000000	286000000	456000000
-58.4553	408000000	-17000000	-9681459	156000000	286000000	-7831083
-58.456	-97000000	-17000000	-9678703	156000000	287000000	-510000000
-58.4568	-480000000	-17000000	-9675943	156000000	287000000	-900000000
-58.4575	-640000000	-17000000	-9673178	157000000	287000000	-1100000000
-58.4583	-530000000	-17000000	-9670407	157000000	287000000	-950000000
-58.459	-230000000	-17000000	-9667631	157000000	287000000	-650000000
-58.4598	139000000	-17000000	-9664849	157000000	288000000	-280000000
-58.4605	428000000	-17000000	-9662063	157000000	288000000	9526128
-58.4613	523000000	-17000000	-9659271	158000000	288000000	104000000
-58.4621	384000000	-17000000	-9656474	158000000	288000000	-35000000
-58.4628	56803507	-17000000	-9653671	158000000	289000000	-360000000
-58.4636	-350000000	-17000000	-9650863	158000000	289000000	-770000000
-58.4643	-720000000	-17000000	-9648050	158000000	289000000	-1100000000
-58.4651	-960000000	-17000000	-9645232	159000000	289000000	-1400000000
-58.4658	-1000000000	-17000000	-9642408	159000000	289000000	-1400000000
-58.4666	-920000000	-17000000	-9639579	159000000	290000000	-1300000000
-58.4673	-740000000	-17000000	-9636745	159000000	290000000	-1200000000
-58.4681	-550000000	-17000000	-9633905	160000000	290000000	-970000000
-58.4688	-400000000	-17000000	-9631060	160000000	290000000	-830000000
-58.4696	-320000000	-17000000	-9628210	160000000	291000000	-750000000
-58.4703	-280000000	-17000000	-9625354	160000000	291000000	-700000000
-58.4711	-230000000	-17000000	-9622493	160000000	291000000	-660000000
-58.4718	-150000000	-17000000	-9619626	161000000	291000000	-580000000
-58.4726	-51000000	-17000000	-9616754	161000000	292000000	-480000000
-58.4733	47944883	-17000000	-9613877	161000000	292000000	-380000000
-58.4741	95962803	-17000000	-9610994	161000000	292000000	-330000000
-58.4748	57125555	-17000000	-9608106	161000000	292000000	-370000000
-58.4756	-70000000	-17000000	-9605212	162000000	292000000	-500000000
-58.4763	-240000000	-17000000	-9602313	162000000	293000000	-670000000
-58.4771	-390000000	-17000000	-9599409	162000000	293000000	-820000000
-58.4778	-430000000	-17000000	-9596499	162000000	293000000	-860000000
-58.4786	-310000000	-17000000	-9593583	162000000	293000000	-740000000
-58.4793	-46000000	-17000000	-9590662	163000000	294000000	-480000000
-58.4801	315000000	-17000000	-9587736	163000000	294000000	-120000000
-58.4808	669000000	-17000000	-9584804	163000000	294000000	238000000
-58.4816	909000000	-17000000	-9581867	163000000	294000000	478000000
-58.4824	963000000	-17000000	-9578924	164000000	295000000	531000000
-58.4831	819000000	-17000000	-9575975	164000000	295000000	387000000
-58.4839	535000000	-17000000	-9573022	164000000	295000000	103000000
-58.4846	215000000	-17000000	-9570062	164000000	295000000	-220000000
-58.4854	-27000000	-17000000	-9567097	164000000	295000000	-460000000
-58.4861	-110000000	-17000000	-9564126	165000000	296000000	-540000000
-58.4869	-5605709	-17000000	-9561150	165000000	296000000	-440000000
-58.4876	234000000	-17000000	-9558169	165000000	296000000	-200000000
-58.4884	515000000	-17000000	-9555181	165000000	296000000	79536846
-58.4891	729000000	-17000000	-9552189	166000000	297000000	293000000
-58.4899	796000000	-17000000	-9549190	166000000	297000000	359000000
-58.4906	690000000	-17000000	-9546186	166000000	297000000	253000000
-58.4914	447000000	-17000000	-9543176	166000000	297000000	9444406
-58.4921	147000000	-17000000	-9540161	166000000	298000000	-290000000
-58.4929	-120000000	-17000000	-9537140	167000000	298000000	-560000000
-58.4936	-290000000	-17000000	-9534114	167000000	298000000	-730000000
-58.4944	-350000000	-17000000	-9531082	167000000	298000000	-790000000
-58.4951	-330000000	-17000000	-9528044	167000000	299000000	-770000000
-58.4959	-280000000	-17000000	-9525000	168000000	299000000	-720000000
-58.4966	-270000000	-17000000	-9521951	168000000	299000000	-710000000
-58.4974	-310000000	-17000000	-9518896	168000000	299000000	-750000000
-58.4981	-380000000	-17000000	-9515836	168000000	299000000	-830000000
-58.4989	-450000000	-17000000	-9512769	168000000	300000000	-890000000
-58.4996	-450000000	-17000000	-9509698	169000000	300000000	-890000000
-58.5004	-350000000	-17000000	-9506620	169000000	300000000	-790000000
-58.5012	-150000000	-17000000	-9503536	169000000	300000000	-590000000
-58.5019	91594419	-17000000	-9500447	169000000	301000000	-350000000
-58.5027	305000000	-17000000	-9497352	170000000	301000000	-140000000
-58.5034	427000000	-17000000	-9494252	170000000	301000000	-18000000
-58.5042	425000000	-17000000	-9491145	170000000	301000000	-20000000
-58.5049	311000000	-17000000	-9488033	170000000	302000000	-130000000
-58.5057	132000000	-17000000	-9484915	170000000	302000000	-310000000
-58.5064	-55000000	-17000000	-9481792	171000000	302000000	-500000000
-58.5072	-200000000	-17000000	-9478662	171000000	302000000	-650000000
-58.5079	-300000000	-17000000	-9475527	171000000	303000000	-750000000
-58.5087	-370000000	-17000000	-9472386	171000000	303000000	-820000000
-58.5094	-420000000	-17000000	-9469239	172000000	303000000	-870000000
-58.5102	-480000000	-17000000	-9466086	172000000	303000000	-930000000
-58.5109	-510000000	-17000000	-9462927	172000000	304000000	-960000000
-58.5117	-470000000	-17000000	-9459763	172000000	304000000	-920000000
-58.5124	-310000000	-17000000	-9456592	173000000	304000000	-760000000
-58.5132	14406323	-17000000	-9453416	173000000	304000000	-440000000
-58.5139	471000000	-17000000	-9450234	173000000	305000000	19950123
-58.5147	977000000	-17000000	-9447046	173000000	305000000	525000000
-58.5154	1400000000	-17000000	-9443852	173000000	305000000	950000000
-58.5162	1630000000	-17000000	-9440652	174000000	305000000	1170000000
-58.5169	1570000000	-17000000	-9437447	174000000	306000000	1120000000
-58.5177	1250000000	-17000000	-9434235	174000000	306000000	796000000
-58.5184	760000000	-17000000	-9431017	174000000	306000000	306000000
-58.5192	258000000	-17000000	-9427794	175000000	306000000	-200000000
-58.52	-100000000	-17000000	-9424564	175000000	306000000	-550000000
-58.5207	-210000000	-17000000	-9421329	175000000	307000000	-660000000
-58.5215	-59000000	-17000000	-9418087	175000000	307000000	-520000000
-58.5222	271000000	-17000000	-9414840	176000000	307000000	-190000000
-58.523	640000000	-17000000	-9411587	176000000	307000000	183000000
-58.5237	909000000	-17000000	-9408327	176000000	308000000	452000000
-58.5245	988000000	-17000000	-9405062	176000000	308000000	529000000
-58.5252	866000000	-17000000	-9401790	177000000	308000000	408000000
-58.526	614000000	-17000000	-9398513	177000000	308000000	155000000
-58.5267	341000000	-17000000	-9395229	177000000	309000000	-120000000
-58.5275	149000000	-17000000	-9391940	177000000	309000000	-310000000
-58.5282	91784371	-17000000	-9388644	177000000	309000000	-370000000
-58.529	152000000	-17000000	-9385343	178000000	309000000	-310000000
-58.5297	258000000	-17000000	-9382035	178000000	310000000	-200000000
-58.5305	320000000	-17000000	-9378721	178000000	310000000	-140000000
-58.5312	273000000	-17000000	-9375401	178000000	310000000	-190000000
-58.532	106000000	-17000000	-9372075	179000000	310000000	-360000000
-58.5327	-140000000	-17000000	-9368743	179000000	311000000	-600000000
-58.5335	-370000000	-17000000	-9365405	179000000	311000000	-830000000
-58.5342	-500000000	-17000000	-9362060	179000000	311000000	-970000000
-58.535	-500000000	-17000000	-9358710	180000000	311000000	-960000000
-58.5357	-360000000	-17000000	-9355353	180000000	312000000	-820000000
-58.5365	-130000000	-16000000	-9351990	180000000	312000000	-590000000
-58.5372	101000000	-16000000	-9348621	180000000	312000000	-370000000
-58.538	263000000	-16000000	-9345246	181000000	312000000	-200000000
-58.5388	318000000	-16000000	-9341864	181000000	313000000	-150000000
-58.5395	273000000	-16000000	-9338477	181000000	313000000	-190000000
-58.5403	166000000	-16000000	-9335083	181000000	313000000	-300000000
-58.541	44846771	-16000000	-9331683	182000000	313000000	-420000000
-58.5418	-54000000	-16000000	-9328277	182000000	314000000	-520000000
-58.5425	-120000000	-16000000	-9324864	182000000	314000000	-590000000
-58.5433	-160000000	-16000000	-9321445	182000000	314000000	-640000000
-58.544	-210000000	-16000000	-9318020	183000000	314000000	-680000000
-58.5448	-280000000	-16000000	-9314589	183000000	315000000	-750000000
-58.5455	-350000000	-16000000	-9311151	183000000	315000000	-830000000
-58.5463	-410000000	-16000000	-9307707	183000000	315000000	-880000000
-58.547	-410000000	-16000000	-9304257	184000000	315000000	-880000000
-58.5478	-330000000	-16000000	-9300801	184000000	316000000	-800000000
-58.5485	-170000000	-16000000	-9297338	184000000	316000000	-650000000
-58.5493	19257011	-16000000	-9293869	184000000	316000000	-460000000
-58.55	188000000	-16000000	-9290393	185000000	317000000	-290000000
-58.5508	275000000	-16000000	-9286911	185000000	317000000	-200000000
-58.5515	244000000	-16000000	-9283423	185000000	317000000	-230000000
-58.5523	104000000	-16000000	-9279928	185000000	317000000	-370000000
-58.553	-97000000	-16000000	-9276427	186000000	318000000	-570000000
-58.5538	-280000000	-16000000	-9272920	186000000	318000000	-760000000
-58.5545	-370000000	-16000000	-9269406	186000000	318000000	-850000000
-58.5553	-320000000	-16000000	-9265886	186000000	318000000	-800000000
-58.556	-130000000	-16000000	-9262360	187000000	319000000	-610000000
-58.5568	169000000	-16000000	-9258826	187000000	319000000	-310000000
-58.5575	487000000	-16000000	-9255287	187000000	319000000	6477728
-58.5583	734000000	-16000000	-9251741	187000000	319000000	253000000
-58.5591	840000000	-16000000	-9248189	188000000	320000000	359000000
-58.5598	776000000	-16000000	-9244630	188000000	320000000	294000000
-58.5606	564000000	-16000000	-9241064	188000000	320000000	81911886
-58.5613	273000000	-16000000	-9237493	188000000	320000000	-210000000
-58.5621	-5105997	-16000000	-9233914	189000000	321000000	-490000000
-58.5628	-180000000	-16000000	-9230329	189000000	321000000	-670000000
-58.5636	-200000000	-16000000	-9226738	189000000	321000000	-690000000
-58.5643	-60000000	-16000000	-9223140	189000000	321000000	-550000000
-58.5651	207000000	-16000000	-9219536	190000000	322000000	-280000000
-58.5658	518000000	-16000000	-9215925	190000000	322000000	31854833
-58.5666	784000000	-16000000	-9212307	190000000	322000000	297000000
-58.5673	935000000	-16000000	-9208683	190000000	322000000	447000000
-58.5681	945000000	-16000000	-9205052	191000000	323000000	457000000
-58.5688	839000000	-16000000	-9201415	191000000	323000000	351000000
-58.5696	684000000	-16000000	-9197771	191000000	323000000	195000000
-58.5703	561000000	-16000000	-9194120	191000000	324000000	71819538
-58.5711	535000000	-16000000	-9190463	192000000	324000000	44717321
-58.5718	624000000	-16000000	-9186799	192000000	324000000	133000000
-58.5726	793000000	-16000000	-9183129	192000000	324000000	303000000
-58.5733	967000000	-16000000	-9179451	192000000	325000000	476000000
-58.5741	1060000000	-16000000	-9175768	193000000	325000000	565000000
-58.5748	999000000	-16000000	-9172077	193000000	325000000	507000000
-58.5756	785000000	-16000000	-9168380	193000000	325000000	292000000
-58.5763	467000000	-16000000	-9164676	193000000	326000000	-26000000
-58.5771	141000000	-16000000	-9160965	194000000	326000000	-350000000
-58.5779	-88000000	-16000000	-9157248	194000000	326000000	-580000000
-58.5786	-150000000	-16000000	-9153524	194000000	326000000	-640000000
-58.5794	-31000000	-16000000	-9149793	194000000	327000000	-530000000
-58.5801	210000000	-16000000	-9146055	195000000	327000000	-290000000
-58.5809	481000000	-16000000	-9142311	195000000	327000000	-16000000
-58.5816	681000000	-16000000	-9138560	195000000	327000000	184000000
-58.5824	748000000	-16000000	-9134802	196000000	328000000	250000000
-58.5831	676000000	-16000000	-9131037	196000000	328000000	177000000
-58.5839	513000000	-16000000	-9127266	196000000	328000000	14521945
-58.5846	339000000	-16000000	-9123487	196000000	329000000	-160000000
-58.5854	221000000	-16000000	-9119702	197000000	329000000	-280000000
-58.5861	194000000	-16000000	-9115910	197000000	329000000	-310000000
-58.5869	248000000	-16000000	-9112111	197000000	329000000	-250000000
-58.5876	339000000	-16000000	-9108305	197000000	330000000	-160000000
-58.5884	420000000	-16000000	-9104493	198000000	330000000	-82000000
-58.5891	470000000	-16000000	-9100673	198000000	330000000	-33000000
-58.5899	495000000	-16000000	-9096847	198000000	330000000	-7848871
-58.5906	531000000	-16000000	-9093013	198000000	331000000	27618496
-58.5914	609000000	-16000000	-9089173	199000000	331000000	104000000
-58.5921	730000000	-16000000	-9085326	199000000	331000000	225000000
-58.5929	855000000	-16000000	-9081472	199000000	332000000	350000000
-58.5936	916000000	-16000000	-9077611	200000000	332000000	410000000
-58.5944	844000000	-16000000	-9073743	200000000	332000000	337000000
-58.5951	611000000	-16000000	-9069868	200000000	332000000	104000000
-58.5959	253000000	-16000000	-9065986	200000000	333000000	-250000000
-58.5967	-130000000	-16000000	-9062097	201000000	333000000	-640000000
-58.5974	-410000000	-16000000	-9058200	201000000	333000000	-920000000
-58.5982	-470000000	-16000000	-9054297	201000000	333000000	-980000000
-58.5989	-280000000	-16000000	-9050387	201000000	334000000	-790000000
-58.5997	115000000	-16000000	-9046470	202000000	334000000	-400000000
-58.6004	586000000	-16000000	-9042546	202000000	334000000	74819093
-58.6012	974000000	-16000000	-9038615	202000000	335000000	462000000
-58.6019	1150000000	-16000000	-9034676	203000000	335000000	639000000
-58.6027	1070000000	-16000000	-9030731	203000000	335000000	555000000
-58.6034	773000000	-16000000	-9026778	203000000	335000000	260000000
-58.6042	393000000	-16000000	-9022819	203000000	336000000	-120000000
-58.6049	76225715	-16000000	-9018852	204000000	336000000	-440000000
-58.6057	-62000000	-16000000	-9014878	204000000	336000000	-580000000
-58.6064	11464883	-16000000	-9010897	204000000	336000000	-500000000
-58.6072	243000000	-16000000	-9006909	205000000	337000000	-270000000
-58.6079	514000000	-16000000	-9002914	205000000	337000000	-2206885
-58.6087	699000000	-16000000	-8998911	205000000	337000000	182000000
-58.6094	710000000	-16000000	-8994901	205000000	338000000	192000000
-58.6102	535000000	-16000000	-8990884	206000000	338000000	16676120
-58.6109	239000000	-16000000	-8986860	206000000	338000000	-280000000
-58.6117	-68000000	-16000000	-8982829	206000000	338000000	-590000000
-58.6124	-280000000	-16000000	-8978790	206000000	339000000	-800000000
-58.6132	-320000000	-16000000	-8974744	207000000	339000000	-840000000
-58.6139	-200000000	-16000000	-8970691	207000000	339000000	-720000000
-58.6147	19120819	-16000000	-8966631	207000000	340000000	-500000000
-58.6154	242000000	-16000000	-8962563	208000000	340000000	-280000000
-58.6162	377000000	-16000000	-8958488	208000000	340000000	-150000000
-58.617	376000000	-16000000	-8954406	208000000	340000000	-150000000
-58.6177	249000000	-16000000	-8950316	208000000	341000000	-270000000
-58.6185	60801715	-16000000	-8946219	209000000	341000000	-460000000
-58.6192	-100000000	-16000000	-8942115	209000000	341000000	-630000000
-58.62	-150000000	-16000000	-8938003	209000000	342000000	-680000000
-58.6207	-53000000	-16000000	-8933884	210000000	342000000	-580000000
-58.6215	180000000	-16000000	-8929758	210000000	342000000	-350000000
-58.6222	481000000	-16000000	-8925624	210000000	342000000	-47000000
-58.623	751000000	-16000000	-8921483	210000000	343000000	223000000
-58.6237	898000000	-16000000	-8917334	211000000	343000000	369000000
-58.6245	867000000	-16000000	-8913178	211000000	343000000	338000000
-58.6252	663000000	-16000000	-8909014	211000000	344000000	134000000
-58.626	350000000	-16000000	-8904843	212000000	344000000	-180000000
-58.6267	28362931	-16000000	-8900665	212000000	344000000	-500000000
-58.6275	-190000000	-16000000	-8896479	212000000	344000000	-720000000
-58.6282	-240000000	-16000000	-8892286	212000000	345000000	-770000000
-58.629	-93000000	-16000000	-8888085	213000000	345000000	-630000000
-58.6297	198000000	-16000000	-8883876	213000000	345000000	-340000000
-58.6305	542000000	-16000000	-8879660	213000000	346000000	8130295
-58.6312	839000000	-16000000	-8875437	214000000	346000000	304000000
-58.632	1010000000	-16000000	-8871206	214000000	346000000	479000000
-58.6327	1050000000	-16000000	-8866967	214000000	346000000	511000000
-58.6335	971000000	-16000000	-8862721	215000000	347000000	434000000
-58.6342	855000000	-16000000	-8858468	215000000	347000000	318000000
-58.635	770000000	-16000000	-8854206	215000000	347000000	232000000
-58.6358	755000000	-16000000	-8849937	215000000	348000000	217000000
-58.6365	804000000	-16000000	-8845661	216000000	348000000	265000000
-58.6373	869000000	-16000000	-8841377	216000000	348000000	329000000
-58.638	893000000	-16000000	-8837085	216000000	348000000	353000000
-58.6388	838000000	-16000000	-8832785	217000000	349000000	298000000
-58.6395	711000000	-16000000	-8828478	217000000	349000000	170000000
-58.6403	560000000	-16000000	-8824163	217000000	349000000	18378842
-58.641	455000000	-16000000	-8819841	217000000	350000000	-87000000
-58.6418	451000000	-16000000	-8815510	218000000	350000000	-92000000
-58.6425	556000000	-16000000	-8811172	218000000	350000000	12893528
-58.6433	725000000	-16000000	-8806827	218000000	350000000	181000000
-58.644	872000000	-16000000	-8802473	219000000	351000000	328000000
-58.6448	912000000	-16000000	-8798112	219000000	351000000	366000000
-58.6455	795000000	-16000000	-8793743	219000000	351000000	249000000
-58.6463	537000000	-16000000	-8789366	220000000	352000000	-9882557
-58.647	211000000	-16000000	-8784982	220000000	352000000	-340000000
-58.6478	-76000000	-16000000	-8780589	220000000	352000000	-620000000
-58.6485	-230000000	-16000000	-8776189	220000000	353000000	-780000000
-58.6493	-230000000	-16000000	-8771781	221000000	353000000	-770000000
-58.65	-75000000	-16000000	-8767365	221000000	353000000	-620000000
-58.6508	138000000	-16000000	-8762941	221000000	353000000	-410000000
-58.6515	317000000	-16000000	-8758510	222000000	354000000	-230000000
-58.6523	393000000	-16000000	-8754070	222000000	354000000	-160000000
-58.653	346000000	-16000000	-8749623	222000000	354000000	-210000000
-58.6538	215000000	-16000000	-8745167	223000000	355000000	-340000000
-58.6546	70504627	-16000000	-8740704	223000000	355000000	-480000000
-58.6553	-13000000	-16000000	-8736233	223000000	355000000	-570000000
-58.6561	8039603	-16000000	-8731754	224000000	355000000	-550000000
-58.6568	133000000	-16000000	-8727266	224000000	356000000	-420000000
-58.6576	325000000	-16000000	-8722771	224000000	356000000	-230000000
-58.6583	529000000	-16000000	-8718268	224000000	356000000	-27000000
-58.6591	697000000	-16000000	-8713757	225000000	357000000	140000000
-58.6598	803000000	-16000000	-8709238	225000000	357000000	245000000
-58.6606	844000000	-16000000	-8704711	225000000	357000000	286000000
-58.6613	834000000	-16000000	-8700176	226000000	358000000	276000000
-58.6621	793000000	-16000000	-8695632	226000000	358000000	233000000
-58.6628	734000000	-16000000	-8691081	226000000	358000000	174000000
-58.6636	668000000	-16000000	-8686522	227000000	358000000	108000000
-58.6643	609000000	-16000000	-8681954	227000000	359000000	48210420
-58.6651	573000000	-16000000	-8677379	227000000	359000000	10980615
-58.6658	574000000	-16000000	-8672795	228000000	359000000	11523268
-58.6666	618000000	-16000000	-8668203	228000000	360000000	55274282
-58.6673	691000000	-16000000	-8663603	228000000	360000000	127000000
-58.6681	755000000	-16000000	-8658995	229000000	360000000	191000000
-58.6688	761000000	-16000000	-8654379	229000000	361000000	196000000
-58.6696	669000000	-16000000	-8649754	229000000	361000000	104000000
-58.6703	474000000	-16000000	-8645121	229000000	361000000	-92000000
-58.6711	217000000	-16000000	-8640480	230000000	362000000	-350000000
-58.6718	-23000000	-16000000	-8635831	230000000	362000000	-590000000
-58.6726	-150000000	-16000000	-8631174	230000000	362000000	-720000000
-58.6734	-110000000	-16000000	-8626508	231000000	362000000	-670000000
-58.6741	125000000	-16000000	-8621834	231000000	363000000	-440000000
-58.6749	481000000	-16000000	-8617152	231000000	363000000	-89000000
-58.6756	849000000	-16000000	-8612461	232000000	363000000	278000000
-58.6764	1110000000	-16000000	-8607762	232000000	364000000	535000000
-58.6771	1160000000	-16000000	-8603055	232000000	364000000	590000000
-58.6779	993000000	-16000000	-8598340	233000000	364000000	420000000
-58.6786	646000000	-16000000	-8593616	233000000	365000000	72928298
-58.6794	223000000	-16000000	-8588884	233000000	365000000	-350000000
-58.6801	-160000000	-16000000	-8584143	234000000	365000000	-740000000
-58.6809	-430000000	-16000000	-8579394	234000000	366000000	-1000000000
-58.6816	-520000000	-16000000	-8574637	234000000	366000000	-1100000000
-58.6824	-450000000	-16000000	-8569871	235000000	366000000	-1000000000
-58.6831	-260000000	-16000000	-8565097	235000000	366000000	-840000000
-58.6839	-5462861	-16000000	-8560314	235000000	367000000	-580000000
-58.6846	277000000	-16000000	-8555523	236000000	367000000	-300000000
-58.6854	552000000	-16000000	-8550723	236000000	367000000	-27000000
-58.6861	793000000	-16000000	-8545915	236000000	368000000	213000000
-58.6869	977000000	-16000000	-8541098	237000000	368000000	397000000
-58.6876	1090000000	-16000000	-8536273	237000000	368000000	504000000
-58.6884	1110000000	-16000000	-8531440	237000000	369000000	529000000
-58.6891	1070000000	-16000000	-8526597	238000000	369000000	485000000
-58.6899	997000000	-16000000	-8521747	238000000	369000000	414000000
-58.6906	951000000	-16000000	-8516887	238000000	370000000	367000000
-58.6914	973000000	-16000000	-8512019	239000000	370000000	388000000
-58.6921	1070000000	-16000000	-8507143	239000000	370000000	481000000
-58.6929	1180000000	-16000000	-8502258	239000000	371000000	596000000
-58.6937	1230000000	-16000000	-8497364	240000000	371000000	646000000
-58.6944	1120000000	-16000000	-8492461	240000000	371000000	536000000
-58.6952	798000000	-16000000	-8487550	240000000	371000000	211000000
-58.6959	285000000	-16000000	-8482630	241000000	372000000	-300000000
-58.6967	-310000000	-16000000	-8477702	241000000	372000000	-900000000
-58.6974	-820000000	-16000000	-8472765	241000000	372000000	-1400000000
-58.6982	-1100000000	-16000000	-8467819	242000000	373000000	-1700000000
-58.6989	-1000000000	-16000000	-8462864	242000000	373000000	-1600000000
-58.6997	-660000000	-16000000	-8457901	242000000	373000000	-1300000000
-58.7004	-130000000	-16000000	-8452929	243000000	374000000	-720000000
-58.7012	397000000	-16000000	-8447948	243000000	374000000	-200000000
-58.7019	747000000	-16000000	-8442958	243000000	374000000	154000000
-58.7027	833000000	-16000000	-8437960	244000000	375000000	239000000
-58.7034	673000000	-16000000	-8432952	244000000	375000000	78426430
-58.7042	376000000	-16000000	-8427936	244000000	375000000	-220000000
-58.7049	82052787	-16000000	-8422911	245000000	376000000	-510000000
-58.7057	-97000000	-16000000	-8417877	245000000	376000000	-690000000
-58.7064	-120000000	-16000000	-8412835	245000000	376000000	-720000000
-58.7072	-35000000	-16000000	-8407783	246000000	377000000	-630000000
-58.7079	87616179	-16000000	-8402723	246000000	377000000	-510000000
-58.7087	172000000	-16000000	-8397653	246000000	377000000	-430000000
-58.7094	192000000	-16000000	-8392575	247000000	378000000	-410000000
-58.7102	180000000	-16000000	-8387488	247000000	378000000	-420000000
-58.7109	202000000	-16000000	-8382391	247000000	378000000	-400000000
-58.7117	311000000	-16000000	-8377286	248000000	379000000	-290000000
-58.7125	511000000	-16000000	-8372172	248000000	379000000	-92000000
-58.7132	747000000	-16000000	-8367048	248000000	379000000	143000000
-58.714	932000000	-15000000	-8361916	249000000	380000000	327000000
-58.7147	987000000	-15000000	-8356775	249000000	380000000	382000000
-58.7155	890000000	-15000000	-8351624	249000000	380000000	284000000
-58.7162	684000000	-15000000	-8346465	250000000	381000000	77358997
-58.717	462000000	-15000000	-8341296	250000000	381000000	-150000000
-58.7177	318000000	-15000000	-8336119	251000000	381000000	-290000000
-58.7185	299000000	-15000000	-8330932	251000000	381000000	-310000000
-58.7192	378000000	-15000000	-8325736	251000000	382000000	-230000000
-58.72	475000000	-15000000	-8320531	252000000	382000000	-140000000
-58.7207	494000000	-15000000	-8315317	252000000	382000000	-120000000
-58.7215	386000000	-15000000	-8310094	252000000	383000000	-230000000
-58.7222	174000000	-15000000	-8304861	253000000	383000000	-440000000
-58.723	-48000000	-15000000	-8299619	253000000	383000000	-660000000
-58.7237	-160000000	-15000000	-8294368	253000000	384000000	-780000000
-58.7245	-98000000	-15000000	-8289108	254000000	384000000	-710000000
-58.7252	140000000	-15000000	-8283839	254000000	384000000	-480000000
-58.726	447000000	-15000000	-8278560	254000000	385000000	-170000000
-58.7267	670000000	-15000000	-8273272	255000000	385000000	54047838
-58.7275	678000000	-15000000	-8267975	255000000	385000000	61262184
-58.7282	426000000	-15000000	-8262668	255000000	386000000	-190000000
-58.729	-14000000	-15000000	-8257352	256000000	386000000	-630000000
-58.7297	-470000000	-15000000	-8252027	256000000	386000000	-1100000000
-58.7305	-760000000	-15000000	-8246692	257000000	387000000	-1400000000
-58.7313	-740000000	-15000000	-8241348	257000000	387000000	-1400000000
-58.732	-390000000	-15000000	-8235994	257000000	387000000	-1000000000
-58.7328	189000000	-15000000	-8230632	258000000	388000000	-430000000
-58.7335	793000000	-15000000	-8225259	258000000	388000000	170000000
-58.7343	1230000000	-15000000	-8219878	258000000	388000000	608000000
-58.735	1380000000	-15000000	-8214487	259000000	389000000	752000000
-58.7358	1220000000	-15000000	-8209086	259000000	389000000	591000000
-58.7365	841000000	-15000000	-8203676	259000000	389000000	216000000
-58.7373	405000000	-15000000	-8198256	260000000	390000000	-220000000
-58.738	51776691	-15000000	-8192827	260000000	390000000	-580000000
-58.7388	-130000000	-15000000	-8187388	261000000	390000000	-760000000
-58.7395	-130000000	-15000000	-8181940	261000000	391000000	-760000000
-58.7403	579762	-15000000	-8176482	261000000	391000000	-630000000
-58.741	204000000	-15000000	-8171015	262000000	392000000	-430000000
-58.7418	426000000	-15000000	-8165538	262000000	392000000	-200000000
-58.7425	645000000	-15000000	-8160051	262000000	392000000	14116985
-58.7433	862000000	-15000000	-8154555	263000000	393000000	231000000
-58.744	1070000000	-15000000	-8149049	263000000	393000000	440000000
-58.7448	1250000000	-15000000	-8143534	264000000	393000000	614000000
-58.7455	1330000000	-15000000	-8138009	264000000	394000000	697000000
-58.7463	1260000000	-15000000	-8132474	264000000	394000000	630000000
-58.747	1020000000	-15000000	-8126929	265000000	394000000	380000000
-58.7478	605000000	-15000000	-8121375	265000000	395000000	-31000000
-58.7485	115000000	-15000000	-8115811	265000000	395000000	-520000000
-58.7493	-340000000	-15000000	-8110237	266000000	395000000	-970000000
-58.75	-630000000	-15000000	-8104653	266000000	396000000	-1300000000
-58.7508	-710000000	-15000000	-8099060	267000000	396000000	-1300000000
-58.7516	-560000000	-15000000	-8093457	267000000	396000000	-1200000000
-58.7523	-240000000	-15000000	-8087844	267000000	397000000	-880000000
-58.7531	146000000	-15000000	-8082221	268000000	397000000	-500000000
-58.7538	513000000	-15000000	-8076588	268000000	397000000	-130000000
-58.7546	798000000	-15000000	-8070945	268000000	398000000	156000000
-58.7553	985000000	-15000000	-8065293	269000000	398000000	342000000
-58.7561	1090000000	-15000000	-8059630	269000000	398000000	441000000
-58.7568	1120000000	-15000000	-8053958	270000000	399000000	475000000
-58.7576	1100000000	-15000000	-8048276	270000000	399000000	453000000
-58.7583	1020000000	-15000000	-8042584	270000000	399000000	373000000
-58.7591	872000000	-15000000	-8036881	271000000	400000000	225000000
-58.7598	661000000	-15000000	-8031169	271000000	400000000	13210052
-58.7606	415000000	-15000000	-8025447	271000000	400000000	-230000000
-58.7613	185000000	-15000000	-8019715	272000000	401000000	-460000000
-58.7621	26432179	-15000000	-8013972	272000000	401000000	-620000000
-58.7628	-22000000	-15000000	-8008220	273000000	402000000	-670000000
-58.7636	41526451	-15000000	-8002458	273000000	402000000	-610000000
-58.7643	182000000	-15000000	-7996685	273000000	402000000	-470000000
-58.7651	339000000	-15000000	-7990903	274000000	403000000	-310000000
-58.7658	457000000	-15000000	-7985110	274000000	403000000	-200000000
-58.7666	504000000	-15000000	-7979307	275000000	403000000	-150000000
-58.7673	482000000	-15000000	-7973494	275000000	404000000	-170000000
-58.7681	421000000	-15000000	-7967671	275000000	404000000	-240000000
-58.7688	355000000	-15000000	-7961837	276000000	404000000	-300000000
-58.7696	307000000	-15000000	-7955994	276000000	405000000	-350000000
-58.7704	279000000	-15000000	-7950140	277000000	405000000	-380000000
-58.7711	254000000	-15000000	-7944276	277000000	405000000	-410000000
-58.7719	213000000	-15000000	-7938401	277000000	406000000	-450000000
-58.7726	156000000	-15000000	-7932516	278000000	406000000	-510000000
-58.7734	99773107	-15000000	-7926621	278000000	406000000	-560000000
-58.7741	78408883	-15000000	-7920716	279000000	407000000	-580000000
-58.7749	118000000	-15000000	-7914801	279000000	407000000	-550000000
-58.7756	221000000	-15000000	-7908875	279000000	408000000	-440000000
-58.7764	359000000	-15000000	-7902938	280000000	408000000	-310000000
-58.7771	480000000	-15000000	-7896991	280000000	408000000	-190000000
-58.7779	536000000	-15000000	-7891034	281000000	409000000	-130000000
-58.7786	505000000	-15000000	-7885067	281000000	409000000	-160000000
-58.7794	407000000	-15000000	-7879089	281000000	409000000	-260000000
-58.7801	298000000	-15000000	-7873100	282000000	410000000	-370000000
-58.7809	243000000	-15000000	-7867101	282000000	410000000	-430000000
-58.7816	292000000	-15000000	-7861092	283000000	410000000	-380000000
-58.7824	450000000	-15000000	-7855072	283000000	411000000	-220000000
-58.7831	678000000	-15000000	-7849042	283000000	411000000	6770289
-58.7839	908000000	-15000000	-7843000	284000000	412000000	235000000
-58.7846	1070000000	-15000000	-7836949	284000000	412000000	399000000
-58.7854	1140000000	-15000000	-7830887	285000000	412000000	462000000
-58.7861	1110000000	-15000000	-7824814	285000000	413000000	436000000
-58.7869	1040000000	-15000000	-7818731	285000000	413000000	368000000
-58.7876	993000000	-15000000	-7812637	286000000	413000000	316000000
-58.7884	1000000000	-15000000	-7806532	286000000	414000000	322000000
-58.7892	1070000000	-15000000	-7800417	287000000	414000000	390000000
-58.7899	1160000000	-15000000	-7794290	287000000	414000000	483000000
-58.7907	1230000000	-15000000	-7788154	287000000	415000000	548000000
-58.7914	1220000000	-15000000	-7782006	288000000	415000000	539000000
-58.7922	1120000000	-15000000	-7775848	288000000	416000000	440000000
-58.7929	960000000	-15000000	-7769679	289000000	416000000	278000000
-58.7937	789000000	-15000000	-7763499	289000000	416000000	106000000
-58.7944	669000000	-15000000	-7757309	289000000	417000000	-14000000
-58.7952	640000000	-15000000	-7751107	290000000	417000000	-44000000
-58.7959	706000000	-15000000	-7744895	290000000	417000000	21187141
-58.7967	833000000	-15000000	-7738672	291000000	418000000	147000000
-58.7974	966000000	-15000000	-7732438	291000000	418000000	279000000
-58.7982	1050000000	-15000000	-7726193	292000000	419000000	359000000
-58.7989	1040000000	-15000000	-7719937	292000000	419000000	349000000
-58.7997	931000000	-15000000	-7713671	292000000	419000000	242000000
-58.8004	746000000	-15000000	-7707393	293000000	420000000	56317787
-58.8012	522000000	-15000000	-7701104	293000000	420000000	-170000000
-58.8019	303000000	-15000000	-7694805	294000000	420000000	-390000000
-58.8027	128000000	-15000000	-7688494	294000000	421000000	-560000000
-58.8034	20798643	-15000000	-7682173	295000000	421000000	-670000000
-58.8042	-9164621	-15000000	-7675840	295000000	421000000	-700000000
-58.8049	29942451	-15000000	-7669496	295000000	422000000	-660000000
-58.8057	117000000	-15000000	-7663141	296000000	422000000	-580000000
-58.8064	223000000	-15000000	-7656775	296000000	423000000	-470000000
-58.8072	318000000	-15000000	-7650398	297000000	423000000	-380000000
-58.8079	384000000	-15000000	-7644010	297000000	423000000	-310000000
-58.8087	414000000	-15000000	-7637611	297000000	424000000	-280000000
-58.8095	422000000	-15000000	-7631200	298000000	424000000	-280000000
-58.8102	432000000	-15000000	-7624779	298000000	425000000	-270000000
-58.811	467000000	-15000000	-7618346	299000000	425000000	-230000000
-58.8117	533000000	-15000000	-7611902	299000000	425000000	-170000000
-58.8125	615000000	-15000000	-7605446	300000000	426000000	-88000000
-58.8132	677000000	-15000000	-7598980	300000000	426000000	-27000000
-58.814	676000000	-15000000	-7592502	301000000	426000000	-29000000
-58.8147	587000000	-15000000	-7586012	301000000	427000000	-120000000
-58.8155	420000000	-15000000	-7579512	301000000	427000000	-290000000
-58.8162	223000000	-15000000	-7573000	302000000	428000000	-480000000
-58.817	67049651	-15000000	-7566476	302000000	428000000	-640000000
-58.8177	20338355	-15000000	-7559942	303000000	428000000	-690000000
-58.8185	113000000	-15000000	-7553396	303000000	429000000	-600000000
-58.8192	320000000	-15000000	-7546838	304000000	429000000	-390000000
-58.82	567000000	-15000000	-7540269	304000000	429000000	-140000000
-58.8207	759000000	-15000000	-7533689	304000000	430000000	46338539
-58.8215	817000000	-15000000	-7527097	305000000	430000000	104000000
-58.8222	722000000	-15000000	-7520493	305000000	431000000	8413776
-58.823	520000000	-15000000	-7513878	306000000	431000000	-190000000
-58.8237	307000000	-15000000	-7507252	306000000	431000000	-410000000
-58.8245	190000000	-15000000	-7500614	307000000	432000000	-530000000
-58.8252	235000000	-15000000	-7493964	307000000	432000000	-480000000
-58.826	440000000	-15000000	-7487303	308000000	433000000	-280000000
-58.8267	727000000	-15000000	-7480630	308000000	433000000	8270791
-58.8275	981000000	-15000000	-7473945	308000000	433000000	262000000
-58.8283	1090000000	-14000000	-7467249	309000000	434000000	374000000
-58.829	1010000000	-14000000	-7460541	309000000	434000000	293000000
-58.8298	768000000	-14000000	-7453822	310000000	435000000	45313848
-58.8305	448000000	-14000000	-7447090	310000000	435000000	-280000000
-58.8313	174000000	-14000000	-7440347	311000000	435000000	-550000000
-58.832	38438579	-14000000	-7433592	311000000	436000000	-690000000
-58.8328	67734195	-14000000	-7426826	312000000	436000000	-660000000
-58.8335	215000000	-14000000	-7420047	312000000	436000000	-510000000
-58.8343	383000000	-14000000	-7413257	313000000	437000000	-340000000
-58.835	469000000	-14000000	-7406455	313000000	437000000	-260000000
-58.8358	413000000	-14000000	-7399641	313000000	438000000	-320000000
-58.8365	221000000	-14000000	-7392815	314000000	438000000	-510000000
-58.8373	-35000000	-14000000	-7385977	314000000	438000000	-770000000
-58.838	-250000000	-14000000	-7379128	315000000	439000000	-980000000
-58.8388	-340000000	-14000000	-7372266	315000000	439000000	-1100000000
-58.8395	-240000000	-14000000	-7365392	316000000	440000000	-970000000
-58.8403	15223987	-14000000	-7358507	316000000	440000000	-720000000
-58.841	369000000	-14000000	-7351609	317000000	440000000	-370000000
-58.8418	734000000	-14000000	-7344699	317000000	441000000	-2323273
-58.8425	1040000000	-14000000	-7337778	318000000	441000000	302000000
-58.8433	1250000000	-14000000	-7330844	318000000	442000000	514000000
-58.844	1380000000	-14000000	-7323898	319000000	442000000	638000000
-58.8448	1450000000	-14000000	-7316940	319000000	442000000	709000000
-58.8455	1510000000	-14000000	-7309970	319000000	443000000	767000000
-58.8463	1580000000	-14000000	-7302987	320000000	443000000	835000000
-58.8471	1660000000	-14000000	-7295993	320000000	444000000	913000000
-58.8478	1720000000	-14000000	-7288986	321000000	444000000	980000000
-58.8486	1750000000	-14000000	-7281967	321000000	444000000	1010000000
-58.8493	1710000000	-14000000	-7274936	322000000	445000000	966000000
-58.8501	1600000000	-14000000	-7267893	322000000	445000000	856000000
-58.8508	1430000000	-14000000	-7260837	323000000	446000000	687000000
-58.8516	1230000000	-14000000	-7253769	323000000	446000000	487000000
-58.8523	1040000000	-14000000	-7246689	324000000	446000000	289000000
-58.8531	872000000	-14000000	-7239596	324000000	447000000	123000000
-58.8538	761000000	-14000000	-7232491	325000000	447000000	10534149
-58.8546	710000000	-14000000	-7225373	325000000	448000000	-41000000
-58.8553	713000000	-14000000	-7218244	326000000	448000000	-39000000
-58.8561	746000000	-14000000	-7211101	326000000	448000000	-7112749
-58.8568	776000000	-14000000	-7203947	327000000	449000000	22038894
-58.8576	767000000	-14000000	-7196779	327000000	449000000	12307375
-58.8583	692000000	-14000000	-7189600	327000000	450000000	-64000000
-58.8591	542000000	-14000000	-7182407	328000000	450000000	-210000000
-58.8598	337000000	-14000000	-7175202	328000000	451000000	-420000000
-58.8606	118000000	-14000000	-7167985	329000000	451000000	-640000000
-58.8613	-58000000	-14000000	-7160755	329000000	451000000	-820000000
-58.8621	-140000000	-14000000	-7153512	330000000	452000000	-900000000
-58.8628	-97000000	-14000000	-7146257	330000000	452000000	-860000000
-58.8636	63292595	-14000000	-7138989	331000000	453000000	-700000000
-58.8643	304000000	-14000000	-7131709	331000000	453000000	-460000000
-58.8651	569000000	-14000000	-7124416	332000000	453000000	-190000000
-58.8659	803000000	-14000000	-7117110	332000000	454000000	37727842
-58.8666	966000000	-14000000	-7109791	333000000	454000000	200000000
-58.8674	1050000000	-14000000	-7102459	333000000	455000000	282000000
-58.8681	1060000000	-14000000	-7095115	334000000	455000000	293000000
-58.8689	1030000000	-14000000	-7087758	334000000	455000000	258000000
-58.8696	967000000	-14000000	-7080388	335000000	456000000	197000000
-58.8704	896000000	-14000000	-7073005	335000000	456000000	125000000
-58.8711	817000000	-14000000	-7065610	336000000	457000000	45631329
-58.8719	736000000	-14000000	-7058201	336000000	457000000	-37000000
-58.8726	662000000	-14000000	-7050780	337000000	458000000	-110000000
-58.8734	614000000	-14000000	-7043345	337000000	458000000	-160000000
-58.8741	609000000	-14000000	-7035898	338000000	458000000	-170000000
-58.8749	652000000	-14000000	-7028438	338000000	459000000	-120000000
-58.8756	725000000	-14000000	-7020964	339000000	459000000	-52000000
-58.8764	789000000	-14000000	-7013478	339000000	460000000	11490364
-58.8771	798000000	-14000000	-7005978	340000000	460000000	18630051
-58.8779	718000000	-14000000	-6998466	340000000	460000000	-61000000
-58.8786	557000000	-14000000	-6990940	341000000	461000000	-220000000
-58.8794	358000000	-14000000	-6983401	341000000	461000000	-420000000
-58.8801	198000000	-14000000	-6975849	342000000	462000000	-580000000
-58.8809	147000000	-14000000	-6968284	342000000	462000000	-640000000
-58.8816	242000000	-14000000	-6960706	343000000	463000000	-540000000
-58.8824	458000000	-14000000	-6953114	343000000	463000000	-330000000
-58.8831	718000000	-14000000	-6945510	344000000	463000000	-68000000
-58.8839	921000000	-14000000	-6937891	344000000	464000000	133000000
-58.8846	983000000	-14000000	-6930260	345000000	464000000	194000000
-58.8854	878000000	-14000000	-6922615	345000000	465000000	88989224
-58.8862	657000000	-14000000	-6914957	346000000	465000000	-130000000
-58.8869	421000000	-14000000	-6907286	346000000	466000000	-370000000
-58.8877	287000000	-14000000	-6899601	347000000	466000000	-500000000
-58.8884	330000000	-14000000	-6891903	347000000	466000000	-460000000
-58.8892	547000000	-14000000	-6884192	348000000	467000000	-250000000
-58.8899	861000000	-14000000	-6876467	348000000	467000000	66246886
-58.8907	1150000000	-14000000	-6868728	349000000	468000000	352000000
-58.8914	1290000000	-14000000	-6860976	350000000	468000000	496000000
-58.8922	1240000000	-14000000	-6853211	350000000	469000000	444000000
-58.8929	1020000000	-14000000	-6845432	351000000	469000000	225000000
-58.8937	738000000	-14000000	-6837639	351000000	469000000	-62000000
-58.8944	507000000	-14000000	-6829833	352000000	470000000	-290000000
-58.8952	424000000	-14000000	-6822013	352000000	470000000	-380000000
-58.8959	509000000	-14000000	-6814179	353000000	471000000	-290000000
-58.8967	707000000	-14000000	-6806332	353000000	471000000	-97000000
-58.8974	910000000	-14000000	-6798471	354000000	472000000	105000000
-58.8982	1010000000	-14000000	-6790597	354000000	472000000	208000000
-58.8989	964000000	-14000000	-6782708	355000000	473000000	157000000
-58.8997	780000000	-14000000	-6774806	355000000	473000000	-28000000
-58.9004	543000000	-14000000	-6766890	356000000	473000000	-270000000
-58.9012	358000000	-14000000	-6758960	356000000	474000000	-450000000
-58.9019	301000000	-14000000	-6751017	357000000	474000000	-510000000
-58.9027	391000000	-14000000	-6743059	357000000	475000000	-420000000
-58.9034	583000000	-14000000	-6735088	358000000	475000000	-230000000
-58.9042	793000000	-14000000	-6727103	358000000	476000000	-21000000
-58.905	943000000	-14000000	-6719104	359000000	476000000	128000000
-58.9057	998000000	-14000000	-6711091	360000000	476000000	182000000
-58.9065	976000000	-14000000	-6703064	360000000	477000000	160000000
-58.9072	936000000	-14000000	-6695022	361000000	477000000	118000000
-58.908	936000000	-14000000	-6686967	361000000	478000000	117000000
-58.9087	1000000000	-14000000	-6678898	362000000	478000000	182000000
-58.9095	1100000000	-14000000	-6670815	362000000	479000000	283000000
-58.9102	1170000000	-14000000	-6662717	363000000	479000000	351000000
-58.911	1130000000	-14000000	-6654606	363000000	480000000	302000000
-58.9117	912000000	-14000000	-6646480	364000000	480000000	88484197
-58.9125	546000000	-14000000	-6638340	364000000	480000000	-280000000
-58.9132	100000000	-13000000	-6630186	365000000	481000000	-730000000
-58.914	-310000000	-13000000	-6622018	366000000	481000000	-1100000000
-58.9147	-580000000	-13000000	-6613835	366000000	482000000	-1400000000
-58.9155	-660000000	-13000000	-6605638	367000000	482000000	-1500000000
-58.9162	-540000000	-13000000	-6597427	367000000	483000000	-1400000000
-58.917	-290000000	-13000000	-6589201	368000000	483000000	-1100000000
-58.9177	-21000000	-13000000	-6580961	368000000	484000000	-850000000
-58.9185	188000000	-13000000	-6572707	369000000	484000000	-650000000
-58.9192	282000000	-13000000	-6564438	369000000	484000000	-550000000
-58.92	261000000	-13000000	-6556155	370000000	485000000	-570000000
-58.9207	162000000	-13000000	-6547857	371000000	485000000	-670000000
-58.9215	39086771	-13000000	-6539545	371000000	486000000	-800000000
-58.9222	-60000000	-13000000	-6531219	372000000	486000000	-900000000
-58.923	-110000000	-13000000	-6522878	372000000	487000000	-950000000
-58.9238	-110000000	-13000000	-6514522	373000000	487000000	-950000000
-58.9245	-57000000	-13000000	-6506151	373000000	488000000	-900000000
-58.9253	28546739	-13000000	-6497766	374000000	488000000	-810000000
-58.926	143000000	-13000000	-6489367	374000000	489000000	-700000000
-58.9268	280000000	-13000000	-6480952	375000000	489000000	-560000000
-58.9275	431000000	-13000000	-6472523	376000000	489000000	-410000000
-58.9283	578000000	-13000000	-6464080	376000000	490000000	-270000000
-58.929	696000000	-13000000	-6455621	377000000	490000000	-150000000
-58.9298	768000000	-13000000	-6447148	377000000	491000000	-80000000
-58.9305	793000000	-13000000	-6438660	378000000	491000000	-56000000
-58.9313	793000000	-13000000	-6430157	378000000	492000000	-57000000
-58.932	805000000	-13000000	-6421639	379000000	492000000	-47000000
-58.9328	865000000	-13000000	-6413106	380000000	493000000	12305400
-58.9335	989000000	-13000000	-6404559	380000000	493000000	135000000
-58.9343	1160000000	-13000000	-6395996	381000000	494000000	304000000
-58.935	1320000000	-13000000	-6387419	381000000	494000000	466000000
-58.9358	1420000000	-13000000	-6378826	382000000	495000000	559000000
-58.9365	1390000000	-13000000	-6370219	383000000	495000000	533000000
-58.9373	1240000000	-13000000	-6361596	383000000	495000000	378000000
-58.938	994000000	-13000000	-6352959	384000000	496000000	134000000
-58.9388	737000000	-13000000	-6344306	384000000	496000000	-120000000
-58.9395	547000000	-13000000	-6335638	385000000	497000000	-320000000
-58.9403	479000000	-13000000	-6326955	385000000	497000000	-380000000
-58.941	541000000	-13000000	-6318257	386000000	498000000	-320000000
-58.9418	689000000	-13000000	-6309544	387000000	498000000	-180000000
-58.9425	850000000	-13000000	-6300815	387000000	499000000	-16000000
-58.9433	956000000	-13000000	-6292071	388000000	499000000	88087651
-58.9441	968000000	-13000000	-6283312	388000000	500000000	99004484
-58.9448	895000000	-13000000	-6274538	389000000	500000000	25012066
-58.9456	782000000	-13000000	-6265748	390000000	501000000	-89000000
-58.9463	687000000	-13000000	-6256943	390000000	501000000	-190000000
-58.9471	648000000	-13000000	-6248122	391000000	502000000	-230000000
-58.9478	669000000	-13000000	-6239286	391000000	502000000	-210000000
-58.9486	720000000	-13000000	-6230434	392000000	503000000	-160000000
-58.9493	753000000	-13000000	-6221567	393000000	503000000	-120000000
-58.9501	734000000	-13000000	-6212685	393000000	503000000	-140000000
-58.9508	658000000	-13000000	-6203787	394000000	504000000	-220000000
-58.9516	555000000	-13000000	-6194873	394000000	504000000	-320000000
-58.9523	476000000	-13000000	-6185944	395000000	505000000	-400000000
-58.9531	466000000	-13000000	-6176999	396000000	505000000	-420000000
-58.9538	540000000	-13000000	-6168039	396000000	506000000	-340000000
-58.9546	670000000	-13000000	-6159062	397000000	506000000	-210000000
-58.9553	802000000	-13000000	-6150071	397000000	507000000	-83000000
-58.9561	873000000	-13000000	-6141063	398000000	507000000	-13000000
-58.9568	845000000	-13000000	-6132040	399000000	508000000	-42000000
-58.9576	718000000	-13000000	-6123000	399000000	508000000	-170000000
-58.9583	533000000	-13000000	-6113945	400000000	509000000	-360000000
-58.9591	351000000	-13000000	-6104875	400000000	509000000	-540000000
-58.9598	229000000	-13000000	-6095788	401000000	510000000	-660000000
-58.9606	194000000	-13000000	-6086685	402000000	510000000	-700000000
-58.9613	235000000	-13000000	-6077567	402000000	511000000	-660000000
-58.9621	312000000	-13000000	-6068432	403000000	511000000	-580000000
-58.9629	380000000	-13000000	-6059282	403000000	512000000	-520000000
-58.9636	409000000	-13000000	-6050115	404000000	512000000	-490000000
-58.9644	402000000	-13000000	-6040932	405000000	513000000	-500000000
-58.9651	391000000	-13000000	-6031734	405000000	513000000	-510000000
-58.9659	424000000	-13000000	-6022519	406000000	514000000	-480000000
-58.9666	540000000	-13000000	-6013288	407000000	514000000	-360000000
-58.9674	750000000	-13000000	-6004041	407000000	515000000	-150000000
-58.9681	1030000000	-13000000	-5994777	408000000	515000000	129000000
-58.9689	1330000000	-13000000	-5985498	408000000	516000000	429000000
-58.9696	1590000000	-13000000	-5976202	409000000	516000000	685000000
-58.9704	1750000000	-13000000	-5966890	410000000	517000000	838000000
-58.9711	1770000000	-13000000	-5957561	410000000	517000000	857000000
-58.9719	1650000000	-13000000	-5948217	411000000	518000000	739000000
-58.9726	1420000000	-13000000	-5938856	412000000	518000000	512000000
-58.9734	1140000000	-13000000	-5929478	412000000	519000000	223000000
-58.9741	844000000	-13000000	-5920084	413000000	519000000	-69000000
-58.9749	604000000	-13000000	-5910674	414000000	520000000	-310000000
-58.9756	459000000	-13000000	-5901247	414000000	520000000	-460000000
-58.9764	429000000	-13000000	-5891803	415000000	521000000	-490000000
-58.9771	510000000	-13000000	-5882343	415000000	521000000	-410000000
-58.9779	668000000	-13000000	-5872866	416000000	522000000	-250000000
-58.9786	848000000	-13000000	-5863373	417000000	522000000	-72000000
-58.9794	986000000	-13000000	-5853863	417000000	522000000	64863722
-58.9801	1030000000	-13000000	-5844337	418000000	523000000	111000000
-58.9809	971000000	-13000000	-5834793	419000000	523000000	47160352
-58.9817	823000000	-12000000	-5825233	419000000	524000000	-100000000
-58.9824	652000000	-12000000	-5815657	420000000	525000000	-270000000
-58.9832	539000000	-12000000	-5806063	421000000	525000000	-390000000
-58.9839	552000000	-12000000	-5796453	421000000	526000000	-380000000
-58.9847	719000000	-12000000	-5786825	422000000	526000000	-210000000
-58.9854	1010000000	-12000000	-5777181	423000000	527000000	81158235
-58.9862	1350000000	-12000000	-5767520	423000000	527000000	421000000
-58.9869	1640000000	-12000000	-5757842	424000000	528000000	707000000
-58.9877	1790000000	-12000000	-5748147	425000000	528000000	853000000
-58.9884	1750000000	-12000000	-5738435	425000000	529000000	817000000
-58.9892	1560000000	-12000000	-5728706	426000000	529000000	622000000
-58.9899	1280000000	-12000000	-5718960	427000000	530000000	343000000
-58.9907	1010000000	-12000000	-5709196	427000000	530000000	75549685
-58.9914	842000000	-12000000	-5699416	428000000	531000000	-98000000
-58.9922	800000000	-12000000	-5689618	429000000	531000000	-140000000
-58.9929	872000000	-12000000	-5679804	429000000	532000000	-71000000
-58.9937	1000000000	-12000000	-5669972	430000000	532000000	58114920
-58.9944	1130000000	-12000000	-5660122	431000000	533000000	183000000
-58.9952	1210000000	-12000000	-5650256	431000000	533000000	261000000
-58.9959	1240000000	-12000000	-5640372	432000000	534000000	293000000
-58.9967	1260000000	-12000000	-5630470	433000000	534000000	309000000
-58.9974	1300000000	-12000000	-5620552	433000000	535000000	353000000
-58.9982	1400000000	-12000000	-5610616	434000000	535000000	451000000
-58.9989	1540000000	-12000000	-5600662	435000000	536000000	589000000
-58.9997	1670000000	-12000000	-5590691	435000000	536000000	716000000
-59.0005	1720000000	-12000000	-5580702	436000000	537000000	762000000
-59.0012	1630000000	-12000000	-5570696	437000000	537000000	675000000
-59.002	1400000000	-12000000	-5560673	437000000	538000000	443000000
-59.0027	1070000000	-12000000	-5550631	438000000	538000000	110000000
-59.0035	722000000	-12000000	-5540572	439000000	539000000	-240000000
-59.0042	454000000	-12000000	-5530496	439000000	539000000	-510000000
-59.005	333000000	-12000000	-5520401	440000000	540000000	-630000000
-59.0057	372000000	-12000000	-5510289	441000000	540000000	-590000000
-59.0065	525000000	-12000000	-5500159	442000000	541000000	-440000000
-59.0072	712000000	-12000000	-5490011	442000000	541000000	-250000000
-59.008	851000000	-12000000	-5479846	443000000	542000000	-120000000
-59.0087	888000000	-12000000	-5469662	444000000	542000000	-80000000
-59.0095	821000000	-12000000	-5459461	444000000	543000000	-150000000
-59.0102	688000000	-12000000	-5449242	445000000	544000000	-280000000
-59.011	550000000	-12000000	-5439004	446000000	544000000	-420000000
-59.0117	456000000	-12000000	-5428749	446000000	545000000	-520000000
-59.0125	423000000	-12000000	-5418476	447000000	545000000	-550000000
-59.0132	434000000	-12000000	-5408184	448000000	546000000	-540000000
-59.014	452000000	-12000000	-5397875	449000000	546000000	-520000000
-59.0147	444000000	-12000000	-5387547	449000000	547000000	-530000000
-59.0155	403000000	-12000000	-5377201	450000000	547000000	-580000000
-59.0162	355000000	-12000000	-5366837	451000000	548000000	-630000000
-59.017	345000000	-12000000	-5356455	451000000	548000000	-640000000
-59.0177	415000000	-12000000	-5346054	452000000	549000000	-570000000
-59.0185	577000000	-12000000	-5335635	453000000	549000000	-410000000
-59.0192	801000000	-12000000	-5325198	453000000	550000000	-190000000
-59.02	1020000000	-12000000	-5314742	454000000	550000000	33590625
-59.0208	1160000000	-12000000	-5304268	455000000	551000000	175000000
-59.0215	1170000000	-12000000	-5293776	456000000	551000000	185000000
-59.0223	1050000000	-12000000	-5283265	456000000	552000000	56089930
-59.023	822000000	-12000000	-5272735	457000000	553000000	-170000000
-59.0238	573000000	-12000000	-5262187	458000000	553000000	-420000000
-59.0245	377000000	-12000000	-5251621	459000000	554000000	-620000000
-59.0253	281000000	-12000000	-5241035	459000000	554000000	-720000000
-59.026	289000000	-12000000	-5230431	460000000	555000000	-710000000
-59.0268	363000000	-12000000	-5219809	461000000	555000000	-640000000
-59.0275	449000000	-12000000	-5209167	461000000	556000000	-550000000
-59.0283	504000000	-12000000	-5198507	462000000	556000000	-500000000
-59.029	518000000	-12000000	-5187828	463000000	557000000	-490000000
-59.0298	519000000	-12000000	-5177131	464000000	557000000	-480000000
-59.0305	559000000	-12000000	-5166414	464000000	558000000	-450000000
-59.0313	680000000	-12000000	-5155679	465000000	559000000	-330000000
-59.032	890000000	-12000000	-5144924	466000000	559000000	-120000000
-59.0328	1150000000	-12000000	-5134151	467000000	560000000	142000000
-59.0335	1390000000	-12000000	-5123358	467000000	560000000	379000000
-59.0343	1520000000	-12000000	-5112547	468000000	561000000	512000000
-59.035	1500000000	-12000000	-5101716	469000000	561000000	487000000
-59.0358	1320000000	-12000000	-5090867	470000000	562000000	302000000
-59.0365	1030000000	-12000000	-5079998	470000000	562000000	13746716
-59.0373	733000000	-12000000	-5069110	471000000	563000000	-280000000
-59.038	526000000	-12000000	-5058203	472000000	563000000	-490000000
-59.0388	471000000	-11000000	-5047276	473000000	564000000	-550000000
-59.0396	577000000	-11000000	-5036331	473000000	565000000	-440000000
-59.0403	799000000	-11000000	-5025366	474000000	565000000	-220000000
-59.0411	1050000000	-11000000	-5014381	475000000	566000000	30908458
-59.0418	1270000000	-11000000	-5003377	476000000	566000000	240000000
-59.0426	1380000000	-11000000	-4992354	476000000	567000000	354000000
-59.0433	1400000000	-11000000	-4981311	477000000	567000000	370000000
-59.0441	1360000000	-11000000	-4970249	478000000	568000000	326000000
-59.0448	1310000000	-11000000	-4959167	479000000	568000000	280000000
-59.0456	1310000000	-11000000	-4948066	479000000	569000000	278000000
-59.0463	1370000000	-11000000	-4936945	480000000	570000000	338000000
-59.0471	1480000000	-11000000	-4925804	481000000	570000000	440000000
-59.0478	1580000000	-11000000	-4914644	482000000	571000000	540000000
-59.0486	1630000000	-11000000	-4903464	483000000	571000000	590000000
-59.0493	1600000000	-11000000	-4892264	483000000	572000000	564000000
-59.0501	1510000000	-11000000	-4881044	484000000	572000000	469000000
-59.0508	1380000000	-11000000	-4869805	485000000	573000000	340000000
-59.0516	1270000000	-11000000	-4858546	486000000	574000000	227000000
-59.0523	1210000000	-11000000	-4847266	486000000	574000000	169000000
-59.0531	1220000000	-11000000	-4835967	487000000	575000000	177000000
-59.0538	1270000000	-11000000	-4824648	488000000	575000000	227000000
-59.0546	1320000000	-11000000	-4813309	489000000	576000000	271000000
-59.0553	1300000000	-11000000	-4801949	490000000	576000000	249000000
-59.0561	1170000000	-11000000	-4790570	490000000	577000000	121000000
-59.0568	930000000	-11000000	-4779170	491000000	578000000	-120000000
-59.0576	603000000	-11000000	-4767751	492000000	578000000	-450000000
-59.0584	254000000	-11000000	-4756311	493000000	579000000	-800000000
-59.0591	-45000000	-11000000	-4744851	493000000	579000000	-1100000000
-59.0599	-230000000	-11000000	-4733370	494000000	580000000	-1300000000
-59.0606	-260000000	-11000000	-4721869	495000000	580000000	-1300000000
-59.0614	-150000000	-11000000	-4710348	496000000	581000000	-1200000000
-59.0621	70464179	-11000000	-4698807	497000000	582000000	-990000000
-59.0629	347000000	-11000000	-4687245	497000000	582000000	-720000000
-59.0636	617000000	-11000000	-4675662	498000000	583000000	-450000000
-59.0644	838000000	-11000000	-4664059	499000000	583000000	-230000000
-59.0651	990000000	-11000000	-4652435	500000000	584000000	-78000000
-59.0659	1080000000	-11000000	-4640791	501000000	584000000	9164467
-59.0666	1120000000	-11000000	-4629126	502000000	585000000	53693276
-59.0674	1150000000	-11000000	-4617441	502000000	586000000	79838820
-59.0681	1180000000	-11000000	-4605735	503000000	586000000	102000000
-59.0689	1200000000	-11000000	-4594008	504000000	587000000	121000000
-59.0696	1200000000	-11000000	-4582260	505000000	587000000	126000000
-59.0704	1180000000	-11000000	-4570491	506000000	588000000	102000000
-59.0711	1120000000	-11000000	-4558702	506000000	588000000	44365399
-59.0719	1050000000	-11000000	-4546891	507000000	589000000	-35000000
-59.0726	970000000	-11000000	-4535060	508000000	590000000	-110000000
-59.0734	924000000	-11000000	-4523208	509000000	590000000	-160000000
-59.0741	922000000	-11000000	-4511334	510000000	591000000	-160000000
-59.0749	962000000	-11000000	-4499440	511000000	591000000	-120000000
-59.0756	1010000000	-11000000	-4487524	511000000	592000000	-73000000
-59.0764	1040000000	-11000000	-4475588	512000000	593000000	-45000000
-59.0771	1020000000	-11000000	-4463630	513000000	593000000	-69000000
-59.0779	944000000	-11000000	-4451651	514000000	594000000	-150000000
-59.0787	843000000	-11000000	-4439650	515000000	594000000	-250000000
-59.0794	771000000	-11000000	-4427628	516000000	595000000	-320000000
-59.0802	783000000	-11000000	-4415585	516000000	596000000	-310000000
-59.0809	907000000	-11000000	-4403521	517000000	596000000	-190000000
-59.0817	1120000000	-11000000	-4391435	518000000	597000000	20099807
-59.0824	1350000000	-11000000	-4379328	519000000	597000000	254000000
-59.0832	1520000000	-11000000	-4367199	520000000	598000000	417000000
-59.0839	1540000000	-11000000	-4355048	521000000	599000000	433000000
-59.0847	1380000000	-11000000	-4342876	521000000	599000000	276000000
-59.0854	1090000000	-11000000	-4330683	522000000	600000000	-13000000
-59.0862	777000000	-11000000	-4318467	523000000	600000000	-330000000
-59.0869	551000000	-11000000	-4306230	524000000	601000000	-560000000
-59.0877	508000000	-11000000	-4293971	525000000	602000000	-600000000
-59.0884	667000000	-10000000	-4281691	526000000	602000000	-450000000
-59.0892	964000000	-10000000	-4269388	527000000	603000000	-150000000
-59.0899	1270000000	-10000000	-4257064	527000000	603000000	158000000
-59.0907	1460000000	-10000000	-4244717	528000000	604000000	343000000
-59.0914	1430000000	-10000000	-4232349	529000000	605000000	316000000
-59.0922	1190000000	-10000000	-4219959	530000000	605000000	71019934
-59.0929	817000000	-10000000	-4207546	531000000	606000000	-310000000
-59.0937	451000000	-10000000	-4195112	532000000	606000000	-670000000
-59.0944	236000000	-10000000	-4182655	533000000	607000000	-890000000
-59.0952	256000000	-10000000	-4170176	534000000	608000000	-870000000
-59.0959	506000000	-10000000	-4157675	534000000	608000000	-620000000
-59.0967	899000000	-10000000	-4145152	535000000	609000000	-230000000
-59.0975	1300000000	-10000000	-4132607	536000000	609000000	169000000
-59.0982	1590000000	-10000000	-4120039	537000000	610000000	452000000
-59.099	1680000000	-10000000	-4107448	538000000	611000000	545000000
-59.0997	1580000000	-10000000	-4094835	539000000	611000000	445000000
-59.1005	1350000000	-10000000	-4082200	540000000	612000000	212000000
-59.1012	1070000000	-10000000	-4069542	541000000	613000000	-66000000
-59.102	831000000	-10000000	-4056862	542000000	613000000	-310000000
-59.1027	671000000	-10000000	-4044159	542000000	614000000	-470000000
-59.1035	601000000	-10000000	-4031433	543000000	614000000	-540000000
-59.1042	606000000	-10000000	-4018685	544000000	615000000	-540000000
-59.105	666000000	-10000000	-4005914	545000000	616000000	-480000000
-59.1057	765000000	-10000000	-3993120	546000000	616000000	-380000000
-59.1065	893000000	-10000000	-3980304	547000000	617000000	-260000000
-59.1072	1030000000	-10000000	-3967464	548000000	617000000	-120000000
-59.108	1160000000	-10000000	-3954602	549000000	618000000	9728947
-59.1087	1240000000	-10000000	-3941716	550000000	619000000	80827287
-59.1095	1210000000	-10000000	-3928808	551000000	619000000	58299014
-59.1102	1090000000	-9998963	-3915876	552000000	620000000	-70000000
-59.111	884000000	-9981522	-3902922	552000000	621000000	-270000000
-59.1117	680000000	-9964043	-3889944	553000000	621000000	-480000000
-59.1125	567000000	-9946527	-3876943	554000000	622000000	-600000000
-59.1132	622000000	-9928974	-3863919	555000000	623000000	-540000000
-59.114	868000000	-9911382	-3850872	556000000	623000000	-300000000
-59.1147	1260000000	-9893754	-3837801	557000000	624000000	89591322
-59.1155	1680000000	-9876087	-3824707	558000000	624000000	516000000
-59.1163	2030000000	-9858383	-3811589	559000000	625000000	861000000
-59.117	2210000000	-9840641	-3798449	560000000	626000000	1040000000
-59.1178	2200000000	-9822861	-3785284	561000000	626000000	1020000000
-59.1185	2040000000	-9805043	-3772096	562000000	627000000	862000000
-59.1193	1820000000	-9787187	-3758885	563000000	628000000	646000000
-59.12	1640000000	-9769292	-3745649	564000000	628000000	458000000
-59.1208	1520000000	-9751360	-3732391	565000000	629000000	339000000
-59.1215	1450000000	-9733388	-3719108	565000000	629000000	267000000
-59.1223	1360000000	-9715379	-3705802	566000000	630000000	182000000
-59.123	1210000000	-9697331	-3692471	567000000	631000000	25321472
-59.1238	971000000	-9679244	-3679117	568000000	631000000	-220000000
-59.1245	700000000	-9661119	-3665740	569000000	632000000	-490000000
-59.1253	498000000	-9642954	-3652338	570000000	633000000	-690000000
-59.126	469000000	-9624751	-3638912	571000000	633000000	-720000000
-59.1268	664000000	-9606509	-3625462	572000000	634000000	-530000000
-59.1275	1050000000	-9588228	-3611988	573000000	635000000	-150000000
-59.1283	1500000000	-9569907	-3598490	574000000	635000000	300000000
-59.129	1860000000	-9551548	-3584967	575000000	636000000	661000000
-59.1298	2010000000	-9533149	-3571421	576000000	637000000	807000000
-59.1305	1900000000	-9514710	-3557850	577000000	637000000	701000000
-59.1313	1610000000	-9496233	-3544254	578000000	638000000	406000000
-59.132	1270000000	-9477715	-3530635	579000000	639000000	64572716
-59.1328	1040000000	-9459158	-3516991	580000000	639000000	-170000000
-59.1335	1010000000	-9440561	-3503322	581000000	640000000	-190000000
-59.1343	1200000000	-9421924	-3489629	582000000	641000000	-14000000
-59.1351	1480000000	-9403248	-3475912	583000000	641000000	270000000
-59.1358	1720000000	-9384531	-3462170	584000000	642000000	506000000
-59.1366	1780000000	-9365774	-3448403	585000000	642000000	564000000
-59.1373	1610000000	-9346977	-3434611	586000000	643000000	389000000
-59.1381	1250000000	-9328140	-3420795	587000000	644000000	29945247
-59.1388	828000000	-9309262	-3406954	588000000	644000000	-390000000
-59.1396	492000000	-9290344	-3393088	589000000	645000000	-730000000
-59.1403	344000000	-9271385	-3379197	590000000	646000000	-880000000
-59.1411	408000000	-9252386	-3365281	591000000	646000000	-820000000
-59.1418	631000000	-9233345	-3351340	592000000	647000000	-590000000
-59.1426	916000000	-9214264	-3337374	593000000	648000000	-310000000
-59.1433	1170000000	-9195142	-3323383	594000000	648000000	-61000000
-59.1441	1330000000	-9175979	-3309367	595000000	649000000	102000000
-59.1448	1410000000	-9156775	-3295326	596000000	650000000	178000000
-59.1456	1430000000	-9137530	-3281259	597000000	650000000	196000000
-59.1463	1430000000	-9118243	-3267167	598000000	651000000	191000000
-59.1471	1410000000	-9098915	-3253050	599000000	652000000	172000000
-59.1478	1360000000	-9079546	-3238908	600000000	652000000	121000000
-59.1486	1250000000	-9060135	-3224739	601000000	653000000	12266360
-59.1493	1080000000	-9040682	-3210546	602000000	654000000	-160000000
-59.1501	885000000	-9021187	-3196327	603000000	654000000	-360000000
-59.1508	733000000	-9001651	-3182082	604000000	655000000	-510000000
-59.1516	713000000	-8982072	-3167812	605000000	656000000	-540000000
-59.1523	875000000	-8962452	-3153516	606000000	656000000	-370000000
-59.1531	1200000000	-8942790	-3139194	607000000	657000000	-49000000
-59.1538	1610000000	-8923085	-3124846	608000000	658000000	354000000
-59.1546	1960000000	-8903338	-3110473	609000000	659000000	702000000
-59.1554	2120000000	-8883548	-3096074	610000000	659000000	868000000
-59.1561	2040000000	-8863716	-3081648	611000000	660000000	783000000
-59.1569	1730000000	-8843841	-3067197	612000000	661000000	465000000
-59.1576	1270000000	-8823924	-3052720	613000000	661000000	10628497
-59.1584	818000000	-8803964	-3038216	614000000	662000000	-450000000
-59.1591	482000000	-8783961	-3023687	615000000	663000000	-780000000
-59.1599	327000000	-8763914	-3009131	616000000	663000000	-940000000
-59.1606	345000000	-8743825	-2994549	617000000	664000000	-920000000
-59.1614	474000000	-8723693	-2979941	618000000	665000000	-800000000
-59.1621	637000000	-8703517	-2965306	619000000	665000000	-640000000
-59.1629	779000000	-8683298	-2950645	621000000	666000000	-500000000
-59.1636	884000000	-8663035	-2935957	622000000	667000000	-390000000
-59.1644	972000000	-8642729	-2921243	623000000	667000000	-310000000
-59.1651	1070000000	-8622379	-2906503	624000000	668000000	-210000000
-59.1659	1200000000	-8601986	-2891736	625000000	669000000	-79000000
-59.1666	1340000000	-8581548	-2876942	626000000	669000000	58220664
-59.1674	1450000000	-8561067	-2862121	627000000	670000000	163000000
-59.1681	1480000000	-8540541	-2847273	628000000	671000000	194000000
-59.1689	1420000000	-8519971	-2832399	629000000	672000000	132000000
-59.1696	1290000000	-8499357	-2817498	630000000	672000000	-2979225
-59.1704	1130000000	-8478699	-2802570	631000000	673000000	-160000000
-59.1711	1010000000	-8457996	-2787615	632000000	674000000	-280000000
-59.1719	969000000	-8437248	-2772633	633000000	674000000	-330000000
-59.1726	1010000000	-8416456	-2757624	635000000	675000000	-290000000
-59.1734	1100000000	-8395619	-2742587	636000000	676000000	-200000000
-59.1742	1200000000	-8374737	-2727524	637000000	676000000	-98000000
-59.1749	1290000000	-8353810	-2712433	638000000	677000000	-11000000
-59.1757	1360000000	-8332838	-2697315	639000000	678000000	58530111
-59.1764	1440000000	-8311821	-2682169	640000000	679000000	132000000
-59.1772	1550000000	-8290758	-2666996	641000000	679000000	239000000
-59.1779	1700000000	-8269650	-2651796	642000000	680000000	392000000
-59.1787	1880000000	-8248497	-2636568	643000000	681000000	570000000
-59.1794	2040000000	-8227298	-2621312	644000000	681000000	725000000
-59.1802	2120000000	-8206053	-2606029	646000000	682000000	801000000
-59.1809	2080000000	-8184763	-2590718	647000000	683000000	762000000
-59.1817	1940000000	-8163426	-2575380	648000000	684000000	616000000
-59.1824	1730000000	-8142044	-2560013	649000000	684000000	411000000
-59.1832	1540000000	-8120615	-2544619	650000000	685000000	218000000
-59.1839	1420000000	-8099140	-2529197	651000000	686000000	95266140
-59.1847	1390000000	-8077619	-2513747	652000000	686000000	64642788
-59.1854	1430000000	-8056051	-2498269	653000000	687000000	101000000
-59.1862	1480000000	-8034437	-2482762	655000000	688000000	149000000
-59.1869	1490000000	-8012776	-2467228	656000000	689000000	154000000
-59.1877	1430000000	-7991068	-2451666	657000000	689000000	89306319
-59.1884	1310000000	-7969314	-2436075	658000000	690000000	-23000000
-59.1892	1210000000	-7947512	-2420456	659000000	691000000	-130000000
-59.1899	1170000000	-7925664	-2404808	660000000	691000000	-170000000
-59.1907	1220000000	-7903768	-2389132	661000000	692000000	-120000000
-59.1914	1350000000	-7881825	-2373428	663000000	693000000	6585618
-59.1922	1490000000	-7859834	-2357695	664000000	694000000	140000000
-59.193	1550000000	-7837796	-2341933	665000000	694000000	197000000
-59.1937	1470000000	-7815711	-2326143	666000000	695000000	119000000
-59.1945	1250000000	-7793577	-2310324	667000000	696000000	-100000000
-59.1952	938000000	-7771396	-2294477	668000000	697000000	-420000000
-59.196	630000000	-7749167	-2278600	670000000	697000000	-730000000
-59.1967	422000000	-7726890	-2262695	671000000	698000000	-940000000
-59.1975	378000000	-7704564	-2246761	672000000	699000000	-980000000
-59.1982	502000000	-7682190	-2230797	673000000	700000000	-860000000
-59.199	745000000	-7659768	-2214805	674000000	700000000	-620000000
-59.1997	1030000000	-7637298	-2198784	676000000	701000000	-340000000
-59.2005	1280000000	-7614778	-2182733	677000000	702000000	-88000000
-59.2012	1460000000	-7592210	-2166653	678000000	702000000	88109341
-59.202	1560000000	-7569594	-2150544	679000000	703000000	191000000
-59.2027	1630000000	-7546928	-2134406	680000000	704000000	253000000
-59.2035	1690000000	-7524213	-2118238	681000000	705000000	312000000
-59.2042	1770000000	-7501449	-2102041	683000000	705000000	393000000
-59.205	1880000000	-7478635	-2085814	684000000	706000000	497000000
-59.2057	1980000000	-7455773	-2069557	685000000	707000000	600000000
-59.2065	2060000000	-7432860	-2053271	686000000	708000000	673000000
-59.2072	2080000000	-7409898	-2036956	687000000	708000000	692000000
-59.208	2040000000	-7386887	-2020610	689000000	709000000	650000000
-59.2087	1950000000	-7363825	-2004235	690000000	710000000	555000000
-59.2095	1810000000	-7340713	-1987830	691000000	711000000	422000000
-59.2102	1660000000	-7317552	-1971395	692000000	711000000	267000000
-59.211	1490000000	-7294340	-1954929	694000000	712000000	95830742
-59.2117	1310000000	-7271078	-1938434	695000000	713000000	-85000000
-59.2125	1130000000	-7247765	-1921909	696000000	714000000	-270000000
-59.2133	970000000	-7224402	-1905354	697000000	714000000	-430000000
-59.214	850000000	-7200988	-1888768	699000000	715000000	-550000000
-59.2148	802000000	-7177523	-1872152	700000000	716000000	-600000000
-59.2155	840000000	-7154007	-1855505	701000000	717000000	-570000000
-59.2163	962000000	-7130441	-1838829	702000000	717000000	-450000000
-59.217	1140000000	-7106823	-1822121	703000000	718000000	-270000000
-59.2178	1330000000	-7083154	-1805383	705000000	719000000	-85000000
-59.2185	1490000000	-7059433	-1788615	706000000	720000000	71458510
-59.2193	1580000000	-7035661	-1771816	707000000	721000000	160000000
-59.22	1580000000	-7011837	-1754986	708000000	721000000	163000000
-59.2208	1510000000	-6987962	-1738125	710000000	722000000	83501153
-59.2215	1360000000	-6964035	-1721234	711000000	723000000	-61000000
-59.2223	1190000000	-6940055	-1704311	712000000	724000000	-240000000
-59.223	1010000000	-6916024	-1687358	714000000	724000000	-420000000
-59.2238	868000000	-6891940	-1670373	715000000	725000000	-560000000
-59.2245	804000000	-6867804	-1653358	716000000	726000000	-630000000
-59.2253	844000000	-6843616	-1636311	717000000	727000000	-590000000
-59.226	1000000000	-6819375	-1619233	719000000	727000000	-440000000
-59.2268	1260000000	-6795081	-1602124	720000000	728000000	-180000000
-59.2275	1560000000	-6770734	-1584983	721000000	729000000	123000000
-59.2283	1860000000	-6746335	-1567811	723000000	730000000	411000000
-59.229	2050000000	-6721882	-1550608	724000000	731000000	609000000
-59.2298	2110000000	-6697376	-1533372	725000000	731000000	666000000
-59.2305	2030000000	-6672817	-1516106	726000000	732000000	578000000
-59.2313	1840000000	-6648204	-1498807	728000000	733000000	390000000
-59.2321	1640000000	-6623537	-1481477	729000000	734000000	181000000
-59.2328	1490000000	-6598817	-1464115	730000000	734000000	36693211
-59.2336	1470000000	-6574043	-1446721	732000000	735000000	9472386
-59.2343	1560000000	-6549216	-1429295	733000000	736000000	99183015
-59.2351	1710000000	-6524334	-1411838	734000000	737000000	251000000
-59.2358	1850000000	-6499397	-1394348	736000000	738000000	381000000
-59.2366	1880000000	-6474407	-1376826	737000000	738000000	409000000
-59.2373	1770000000	-6449362	-1359272	738000000	739000000	301000000
-59.2381	1550000000	-6424262	-1341685	740000000	740000000	77164875
-59.2388	1280000000	-6399108	-1324066	741000000	741000000	-190000000
-59.2396	1060000000	-6373899	-1306415	742000000	742000000	-410000000
-59.2403	957000000	-6348634	-1288731	744000000	742000000	-520000000
-59.2411	995000000	-6323315	-1271015	745000000	743000000	-490000000
-59.2418	1150000000	-6297940	-1253266	746000000	744000000	-330000000
-59.2426	1370000000	-6272510	-1235485	748000000	745000000	-120000000
-59.2433	1590000000	-6247025	-1217671	749000000	746000000	98097721
-59.2441	1750000000	-6221484	-1199823	750000000	746000000	261000000
-59.2448	1850000000	-6195887	-1181944	752000000	747000000	356000000
-59.2456	1880000000	-6170234	-1164031	753000000	748000000	385000000
-59.2463	1850000000	-6144525	-1146085	754000000	749000000	359000000
-59.2471	1780000000	-6118760	-1128106	756000000	750000000	284000000
-59.2478	1660000000	-6092939	-1110094	757000000	750000000	158000000
-59.2486	1490000000	-6067061	-1092049	758000000	751000000	-14000000
-59.2493	1290000000	-6041127	-1073970	760000000	752000000	-210000000
-59.2501	1120000000	-6015136	-1055858	761000000	753000000	-380000000
-59.2509	1030000000	-5989088	-1037713	763000000	754000000	-480000000
-59.2516	1070000000	-5962983	-1019534	764000000	754000000	-450000000
-59.2524	1230000000	-5936821	-1001322	765000000	755000000	-280000000
-59.2531	1480000000	-5910602	-983076	767000000	756000000	-36000000
-59.2539	1710000000	-5884325	-964796	768000000	757000000	190000000
-59.2546	1810000000	-5857991	-946483	770000000	758000000	291000000
-59.2554	1730000000	-5831600	-928136	771000000	759000000	206000000
-59.2561	1470000000	-5805150	-909755	772000000	759000000	-50000000
-59.2569	1150000000	-5778643	-891340	774000000	760000000	-370000000
-59.2576	925000000	-5752077	-872891	775000000	761000000	-600000000
-59.2584	928000000	-5725454	-854407	777000000	762000000	-600000000
-59.2591	1230000000	-5698772	-835890	778000000	763000000	-300000000
-59.2599	1790000000	-5672031	-817338	779000000	763000000	255000000
-59.2606	2450000000	-5645232	-798753	781000000	764000000	910000000
-59.2614	3000000000	-5618374	-780132	782000000	765000000	1460000000
-59.2621	3260000000	-5591458	-761477	784000000	766000000	1720000000
-59.2629	3160000000	-5564482	-742788	785000000	767000000	1610000000
-59.2636	2740000000	-5537447	-724064	787000000	768000000	1190000000
-59.2644	2160000000	-5510353	-705306	788000000	768000000	607000000
-59.2651	1600000000	-5483199	-686512	790000000	769000000	49588831
-59.2659	1230000000	-5455986	-667684	791000000	770000000	-320000000
-59.2666	1100000000	-5428713	-648821	792000000	771000000	-450000000
-59.2674	1170000000	-5401380	-629923	794000000	772000000	-390000000
-59.2681	1320000000	-5373987	-610990	795000000	773000000	-240000000
-59.2689	1410000000	-5346534	-592022	797000000	773000000	-150000000
-59.2696	1370000000	-5319021	-573019	798000000	774000000	-190000000
-59.2704	1200000000	-5291447	-553980	800000000	775000000	-370000000
-59.2712	973000000	-5263813	-534906	801000000	776000000	-600000000
-59.2719	809000000	-5236118	-515797	803000000	777000000	-760000000
-59.2727	798000000	-5208361	-496652	804000000	778000000	-780000000
-59.2734	974000000	-5180544	-477472	806000000	778000000	-600000000
-59.2742	1300000000	-5152666	-458256	807000000	779000000	-280000000
-59.2749	1680000000	-5124727	-439004	809000000	780000000	97585650
-59.2757	2030000000	-5096726	-419717	810000000	781000000	442000000
-59.2764	2260000000	-5068663	-400394	812000000	782000000	677000000
-59.2772	2370000000	-5040539	-381034	813000000	783000000	776000000
-59.2779	2350000000	-5012352	-361639	815000000	784000000	754000000
-59.2787	2240000000	-4984104	-342208	816000000	784000000	649000000
-59.2794	2100000000	-4955793	-322741	818000000	785000000	497000000
-59.2802	1920000000	-4927420	-303237	819000000	786000000	324000000
-59.2809	1740000000	-4898985	-283697	821000000	787000000	142000000
-59.2817	1570000000	-4870487	-264121	822000000	788000000	-35000000
-59.2824	1420000000	-4841926	-244508	824000000	789000000	-190000000
-59.2832	1320000000	-4813302	-224859	825000000	790000000	-290000000
-59.2839	1310000000	-4784615	-205173	827000000	790000000	-300000000
-59.2847	1380000000	-4755865	-185451	828000000	791000000	-240000000
-59.2854	1520000000	-4727051	-165692	830000000	792000000	-100000000
-59.2862	1680000000	-4698174	-145896	831000000	793000000	60459620
-59.2869	1820000000	-4669233	-126063	833000000	794000000	194000000
-59.2877	1890000000	-4640228	-106193	835000000	795000000	263000000
-59.2884	1880000000	-4611159	-86285.9	836000000	796000000	258000000
-59.2892	1830000000	-4582026	-66341.8	838000000	797000000	201000000
-59.29	1760000000	-4552829	-46360.5	839000000	797000000	128000000
-59.2907	1700000000	-4523567	-26341.8	841000000	798000000	70351389
-59.2915	1670000000	-4494240	-6285.85	842000000	799000000	33981686
-59.2922	1640000000	-4464849	13807.6	844000000	800000000	-414838
-59.293	1580000000	-4435393	33938.6	846000000	801000000	-65000000
-59.2937	1460000000	-4405871	54107.1	847000000	802000000	-180000000
-59.2945	1300000000	-4376285	74313.4	849000000	803000000	-340000000
-59.2952	1140000000	-4346632	94557.4	850000000	804000000	-510000000
-59.296	1010000000	-4316915	114839	852000000	804000000	-640000000
-59.2967	975000000	-4287131	135159	854000000	805000000	-680000000
-59.2975	1030000000	-4257282	155517	855000000	806000000	-630000000
-59.2982	1140000000	-4227366	175913	857000000	807000000	-520000000
-59.299	1250000000	-4197385	196347	858000000	808000000	-410000000
-59.2997	1310000000	-4167336	216819	860000000	809000000	-360000000
-59.3005	1290000000	-4137222	237330	862000000	810000000	-380000000
-59.3012	1210000000	-4107040	257879	863000000	811000000	-460000000
-59.302	1150000000	-4076792	278466	865000000	812000000	-520000000
-59.3027	1160000000	-4046477	299092	866000000	812000000	-520000000
-59.3035	1280000000	-4016094	319757	868000000	813000000	-400000000
-59.3042	1480000000	-3985644	340460	870000000	814000000	-200000000
-59.305	1700000000	-3955127	361203	871000000	815000000	19976944
-59.3057	1870000000	-3924542	381984	873000000	816000000	180000000
-59.3065	1900000000	-3893889	402804	875000000	817000000	214000000
-59.3072	1800000000	-3863168	423663	876000000	818000000	113000000
-59.308	1620000000	-3832379	444561	878000000	819000000	-78000000
-59.3088	1420000000	-3801521	465499	880000000	820000000	-280000000
-59.3095	1300000000	-3770595	486476	881000000	821000000	-400000000
-59.3103	1290000000	-3739600	507492	883000000	821000000	-410000000
-59.311	1380000000	-3708537	528548	885000000	822000000	-330000000
-59.3118	1510000000	-3677404	549643	886000000	823000000	-190000000
-59.3125	1630000000	-3646202	570778	888000000	824000000	-81000000
-59.3133	1690000000	-3614931	591952	890000000	825000000	-21000000
-59.314	1710000000	-3583590	613167	891000000	826000000	-1452227
-59.3148	1740000000	-3552180	634421	893000000	827000000	24959195
-59.3155	1830000000	-3520699	655716	895000000	828000000	112000000
-59.3163	2000000000	-3489149	677050	897000000	829000000	280000000
-59.317	2220000000	-3457528	698424	898000000	830000000	497000000
-59.3178	2410000000	-3425837	719839	900000000	831000000	680000000
-59.3185	2470000000	-3394075	741294	902000000	832000000	738000000
-59.3193	2350000000	-3362243	762790	903000000	832000000	612000000
-59.32	2050000000	-3330340	784326	905000000	833000000	315000000
-59.3208	1670000000	-3298365	805902	907000000	834000000	-67000000
-59.3215	1340000000	-3266320	827519	909000000	835000000	-400000000
-59.3223	1170000000	-3234203	849177	910000000	836000000	-580000000
-59.323	1220000000	-3202014	870876	912000000	837000000	-520000000
-59.3238	1470000000	-3169754	892616	914000000	838000000	-280000000
-59.3245	1820000000	-3137421	914396	916000000	839000000	64361662
-59.3253	2120000000	-3105017	936218	917000000	840000000	361000000
-59.326	2260000000	-3072540	958081	919000000	841000000	504000000
-59.3268	2210000000	-3039990	979986	921000000	842000000	451000000
-59.3276	2000000000	-3007368	1001931	923000000	843000000	242000000
-59.3283	1740000000	-2974673	1023918	924000000	844000000	-30000000
-59.3291	1510000000	-2941905	1045947	926000000	845000000	-250000000
-59.3298	1410000000	-2909064	1068017	928000000	846000000	-360000000
-59.3306	1460000000	-2876150	1090129	930000000	847000000	-320000000
-59.3313	1610000000	-2843161	1112283	932000000	847000000	-170000000
-59.3321	1800000000	-2810099	1134479	933000000	848000000	19262161
-59.3328	1980000000	-2776964	1156716	935000000	849000000	196000000
-59.3336	2110000000	-2743754	1178996	937000000	850000000	328000000
-59.3343	2210000000	-2710469	1201318	939000000	851000000	418000000
-59.3351	2270000000	-2677110	1223682	941000000	852000000	482000000
-59.3358	2330000000	-2643677	1246089	942000000	853000000	534000000
-59.3366	2360000000	-2610169	1268538	944000000	854000000	567000000
-59.3373	2360000000	-2576585	1291029	946000000	855000000	558000000
-59.3381	2280000000	-2542926	1313563	948000000	856000000	482000000
-59.3388	2140000000	-2509192	1336140	950000000	857000000	330000000
-59.3396	1930000000	-2475383	1358760	952000000	858000000	119000000
-59.3403	1700000000	-2441497	1381422	953000000	859000000	-110000000
-59.3411	1510000000	-2407536	1404128	955000000	860000000	-310000000
-59.3418	1370000000	-2373498	1426876	957000000	861000000	-450000000
-59.3426	1290000000	-2339384	1449668	959000000	862000000	-530000000
-59.3433	1240000000	-2305193	1472503	961000000	863000000	-580000000
-59.3441	1180000000	-2270926	1495381	963000000	864000000	-640000000
-59.3448	1100000000	-2236582	1518303	965000000	865000000	-730000000
-59.3456	1000000000	-2202160	1541269	966000000	866000000	-830000000
-59.3463	920000000	-2167661	1564278	968000000	867000000	-910000000
-59.3471	908000000	-2133085	1587330	970000000	868000000	-930000000
-59.3479	996000000	-2098431	1610427	972000000	869000000	-840000000
-59.3486	1180000000	-2063699	1633567	974000000	870000000	-660000000
-59.3494	1430000000	-2028889	1656752	976000000	871000000	-420000000
-59.3501	1680000000	-1994001	1679981	978000000	872000000	-170000000
-59.3509	1880000000	-1959034	1703253	980000000	873000000	25528160
-59.3516	2020000000	-1923989	1726571	982000000	874000000	161000000
-59.3524	2110000000	-1888864	1749932	984000000	875000000	253000000
-59.3531	2200000000	-1853661	1773338	986000000	875000000	342000000
-59.3539	2330000000	-1818378	1796789	988000000	876000000	464000000
-59.3546	2490000000	-1783016	1820284	989000000	877000000	624000000
-59.3554	2660000000	-1747574	1843824	991000000	878000000	786000000
-59.3561	2760000000	-1712052	1867409	993000000	879000000	885000000
-59.3569	2740000000	-1676451	1891039	995000000	880000000	860000000
-59.3576	2560000000	-1640768	1914714	997000000	881000000	683000000
-59.3584	2260000000	-1605006	1938435	999000000	882000000	380000000
-59.3591	1910000000	-1569163	1962200	1000000000	883000000	21967062
-59.3599	1590000000	-1533238	1986011	1000000000	884000000	-300000000
-59.3606	1380000000	-1497233	2009868	1010000000	885000000	-510000000
-59.3614	1320000000	-1461147	2033769	1010000000	886000000	-570000000
-59.3621	1380000000	-1424979	2057717	1010000000	887000000	-510000000
-59.3629	1520000000	-1388729	2081710	1010000000	888000000	-380000000
-59.3636	1670000000	-1352397	2105750	1010000000	889000000	-240000000
-59.3644	1790000000	-1315983	2129835	1020000000	890000000	-120000000
-59.3651	1880000000	-1279487	2153966	1020000000	891000000	-26000000
-59.3659	1960000000	-1242909	2178144	1020000000	892000000	47275216
-59.3667	2030000000	-1206247	2202367	1020000000	894000000	115000000
-59.3674	2090000000	-1169503	2226638	1020000000	895000000	168000000
-59.3682	2100000000	-1132675	2250954	1030000000	896000000	175000000
-59.3689	2020000000	-1095765	2275317	1030000000	897000000	95693441
-59.3697	1840000000	-1058770	2299727	1030000000	898000000	-89000000
-59.3704	1580000000	-1021692	2324184	1030000000	899000000	-350000000
-59.3712	1310000000	-984530	2348687	1030000000	900000000	-630000000
-59.3719	1130000000	-947283	2373238	1040000000	901000000	-810000000
-59.3727	1110000000	-909952	2397835	1040000000	902000000	-830000000
-59.3734	1290000000	-872537	2422480	1040000000	903000000	-660000000
-59.3742	1590000000	-835037	2447172	1040000000	904000000	-350000000
-59.3749	1920000000	-797451	2471912	1040000000	905000000	-30000000
-59.3757	2140000000	-759780	2496699	1050000000	906000000	185000000
-59.3764	2160000000	-722024	2521533	1050000000	907000000	201000000
-59.3772	1970000000	-684182	2546416	1050000000	908000000	11782332
-59.3779	1660000000	-646254	2571346	1050000000	909000000	-300000000
-59.3787	1370000000	-608240	2596324	1050000000	910000000	-590000000
-59.3794	1240000000	-570140	2621350	1060000000	911000000	-730000000
-59.3802	1340000000	-531953	2646424	1060000000	912000000	-640000000
-59.3809	1650000000	-493679	2671546	1060000000	913000000	-320000000
-59.3817	2090000000	-455318	2696717	1060000000	914000000	108000000
-59.3824	2480000000	-416870	2721936	1060000000	915000000	499000000
-59.3832	2700000000	-378334	2747204	1070000000	916000000	717000000
-59.3839	2680000000	-339710	2772520	1070000000	917000000	692000000
-59.3847	2430000000	-300999	2797885	1070000000	918000000	441000000
-59.3855	2050000000	-262200	2823300	1070000000	919000000	57695946
-59.3862	1670000000	-223312	2848763	1080000000	920000000	-330000000
-59.387	1380000000	-184335	2874275	1080000000	921000000	-620000000
-59.3877	1260000000	-145270	2899836	1080000000	922000000	-750000000
-59.3885	1290000000	-106116	2925447	1080000000	924000000	-720000000
-59.3892	1430000000	-66872	2951107	1080000000	925000000	-580000000
-59.39	1610000000	-27538.8	2976816	1090000000	926000000	-410000000
-59.3907	1770000000	11884.2	3002576	1090000000	927000000	-250000000
-59.3915	1870000000	51397.1	3028385	1090000000	928000000	-150000000
-59.3922	1920000000	91000.2	3054243	1090000000	929000000	-110000000
-59.393	1890000000	130694	3080152	1100000000	930000000	-130000000
-59.3937	1810000000	170478	3106111	1100000000	931000000	-220000000
-59.3945	1680000000	210353	3132120	1100000000	932000000	-350000000
-59.3952	1520000000	250320	3158179	1100000000	933000000	-520000000
-59.396	1350000000	290377	3184289	1100000000	934000000	-690000000
-59.3967	1240000000	330526	3210450	1110000000	935000000	-810000000
-59.3975	1220000000	370768	3236660	1110000000	936000000	-830000000
-59.3982	1330000000	411101	3262922	1110000000	937000000	-720000000
-59.399	1560000000	451526	3289235	1110000000	939000000	-500000000
-59.3997	1840000000	492044	3315598	1120000000	940000000	-220000000
-59.4005	2090000000	532655	3342013	1120000000	941000000	32192306
-59.4012	2240000000	573359	3368479	1120000000	942000000	172000000
-59.402	2230000000	614157	3394996	1120000000	943000000	157000000
-59.4027	2070000000	655047	3421564	1120000000	944000000	-880730
-59.4035	1840000000	696032	3448184	1130000000	945000000	-230000000
-59.4042	1640000000	737110	3474856	1130000000	946000000	-440000000
-59.405	1550000000	778283	3501580	1130000000	947000000	-540000000
-59.4058	1590000000	819550	3528355	1130000000	948000000	-490000000
-59.4065	1760000000	860912	3555183	1140000000	949000000	-330000000
-59.4073	1970000000	902369	3582062	1140000000	950000000	-130000000
-59.408	2130000000	943921	3608994	1140000000	952000000	34535705
-59.4088	2190000000	985569	3635978	1140000000	953000000	86538912
-59.4095	2120000000	1027312	3663015	1150000000	954000000	18128962
-59.4103	1980000000	1069152	3690104	1150000000	955000000	-130000000
-59.411	1810000000	1111087	3717246	1150000000	956000000	-300000000
-59.4118	1700000000	1153119	3744440	1150000000	957000000	-420000000
-59.4125	1650000000	1195248	3771688	1160000000	958000000	-460000000
-59.4133	1670000000	1237474	3798989	1160000000	959000000	-450000000
-59.414	1710000000	1279797	3826343	1160000000	960000000	-420000000
-59.4148	1710000000	1322217	3853750	1160000000	962000000	-420000000
-59.4155	1670000000	1364735	3881211	1160000000	963000000	-470000000
-59.4163	1580000000	1407351	3908725	1170000000	964000000	-550000000
-59.417	1500000000	1450066	3936293	1170000000	965000000	-640000000
-59.4178	1470000000	1492878	3963914	1170000000	966000000	-680000000
-59.4185	1510000000	1535790	3991590	1170000000	967000000	-630000000
-59.4193	1640000000	1578801	4019319	1180000000	968000000	-510000000
-59.42	1830000000	1621910	4047103	1180000000	969000000	-330000000
-59.4208	2030000000	1665120	4074941	1180000000	971000000	-130000000
-59.4215	2240000000	1708429	4102833	1180000000	972000000	73232833
-59.4223	2420000000	1751838	4130780	1190000000	973000000	259000000
-59.423	2600000000	1795348	4158781	1190000000	974000000	432000000
-59.4238	2760000000	1838958	4186838	1190000000	975000000	590000000
-59.4246	2890000000	1882669	4214949	1190000000	976000000	716000000
-59.4253	2950000000	1926481	4243115	1200000000	977000000	769000000
-59.4261	2890000000	1970394	4271336	1200000000	978000000	703000000
-59.4268	2680000000	2014409	4299612	1200000000	980000000	488000000
-59.4276	2330000000	2058526	4327944	1200000000	981000000	137000000
-59.4283	1910000000	2102745	4356331	1210000000	982000000	-290000000
-59.4291	1520000000	2147067	4384774	1210000000	983000000	-680000000
-59.4298	1260000000	2191491	4413273	1210000000	984000000	-940000000
-59.4306	1200000000	2236018	4441828	1210000000	985000000	-1000000000
-59.4313	1350000000	2280649	4470438	1220000000	986000000	-860000000
-59.4321	1640000000	2325383	4499105	1220000000	988000000	-570000000
-59.4328	1960000000	2370221	4527828	1220000000	989000000	-250000000
-59.4336	2200000000	2415162	4556607	1220000000	990000000	-21000000
-59.4343	2280000000	2460209	4585443	1230000000	991000000	58811592
-59.4351	2210000000	2505359	4614336	1230000000	992000000	-20000000
-59.4358	2040000000	2550615	4643285	1230000000	993000000	-190000000
-59.4366	1870000000	2595976	4672291	1230000000	995000000	-370000000
-59.4373	1780000000	2641442	4701354	1240000000	996000000	-460000000
-59.4381	1840000000	2687014	4730475	1240000000	997000000	-400000000
-59.4388	2040000000	2732692	4759652	1240000000	998000000	-210000000
-59.4396	2310000000	2778476	4788887	1250000000	999000000	60607798
-59.4403	2590000000	2824367	4818180	1250000000	1000000000	331000000
-59.4411	2790000000	2870365	4847530	1250000000	1000000000	531000000
-59.4418	2880000000	2916469	4876938	1250000000	1000000000	619000000
-59.4426	2860000000	2962682	4906404	1260000000	1000000000	591000000
-59.4434	2750000000	3009002	4935928	1260000000	1010000000	474000000
-59.4441	2580000000	3055429	4965511	1260000000	1010000000	309000000
-59.4449	2420000000	3101966	4995151	1260000000	1010000000	139000000
-59.4456	2280000000	3148610	5024850	1270000000	1010000000	-790352
-59.4464	2200000000	3195364	5054608	1270000000	1010000000	-86000000
-59.4471	2190000000	3242226	5084424	1270000000	1010000000	-110000000
-59.4479	2230000000	3289199	5114300	1270000000	1010000000	-62000000
-59.4486	2320000000	3336280	5144234	1280000000	1010000000	22603397
-59.4494	2420000000	3383472	5174227	1280000000	1010000000	113000000
-59.4501	2470000000	3430774	5204280	1280000000	1020000000	160000000
-59.4509	2440000000	3478187	5234392	1290000000	1020000000	124000000
-59.4516	2300000000	3525710	5264564	1290000000	1020000000	-14000000
-59.4524	2090000000	3573345	5294795	1290000000	1020000000	-230000000
-59.4531	1850000000	3621091	5325087	1290000000	1020000000	-480000000
-59.4539	1660000000	3668950	5355438	1300000000	1020000000	-670000000
-59.4546	1610000000	3716920	5385849	1300000000	1020000000	-730000000
-59.4554	1710000000	3765002	5416320	1300000000	1020000000	-630000000
-59.4561	1950000000	3813197	5446852	1310000000	1030000000	-390000000
-59.4569	2250000000	3861505	5477445	1310000000	1030000000	-97000000
-59.4576	2500000000	3909927	5508098	1310000000	1030000000	153000000
-59.4584	2630000000	3958462	5538812	1310000000	1030000000	280000000
-59.4591	2610000000	4007111	5569586	1320000000	1030000000	253000000
-59.4599	2470000000	4055874	5600422	1320000000	1030000000	105000000
-59.4606	2280000000	4104751	5631319	1320000000	1030000000	-84000000
-59.4614	2150000000	4153744	5662277	1320000000	1030000000	-220000000
-59.4622	2120000000	4202851	5693297	1330000000	1040000000	-250000000
-59.4629	2200000000	4252074	5724379	1330000000	1040000000	-170000000
-59.4637	2350000000	4301413	5755522	1330000000	1040000000	-33000000
-59.4644	2480000000	4350867	5786727	1340000000	1040000000	98415210
-59.4652	2550000000	4400438	5817994	1340000000	1040000000	162000000
-59.4659	2540000000	4450126	5849324	1340000000	1040000000	144000000
-59.4667	2480000000	4499931	5880716	1350000000	1040000000	79609026
-59.4674	2430000000	4549853	5912170	1350000000	1040000000	26560922
-59.4682	2440000000	4599892	5943687	1350000000	1050000000	31446934
-59.4689	2510000000	4650050	5975267	1350000000	1050000000	97802388
-59.4697	2590000000	4700326	6006909	1360000000	1050000000	180000000
-59.4704	2620000000	4750720	6038615	1360000000	1050000000	203000000
-59.4712	2530000000	4801233	6070384	1360000000	1050000000	107000000
[truncated: 5,980 more rows]

## Sheet: Figure 4e
	Mean PRE Ratio	Standard Deviation
WT-apo	0.617421	0.045579
321-apo	0.419941	0.06214
WT-NMM	0.844772	0.068049
321-NMM	0.674036	0.031541
