# Supplementary material for: Directed evolution unlocks oxygen reactivity for a nicotine-degrading flavoenzyme
Source: Nat Chem Biol. 2023 Sep 28;19(11):1406–14. doi: 10.1038/s41589-023-01426-y (PMC10611581; doi:10.1038/s41589-023-01426-y)
Supplement: Supplementary file 7 — Data used to generate plots. [file 41589_2023_1426_MOESM7_ESM.xlsx]

## Sheet: Figure 5a
	Naive	Vehicle	0.1 mg/kg WT	1 mg/kg WT	0.1 mg/kg 321	1 mg/kg 321
	0	35	108	32.2	58	0
	0	72.6	55	50.2	51.5	0
	0	60.6	75.4	51.9	41.7	48.3*
nicotine levels	0	48.6	54.5	62.5	54.8	0
	0	53.5	49.1	51	39.4	0
	0	42.6	85.1	76.9	59.5	0
	0	31.1	73.8	47.4	41	0
	0	80.7	50.4	42.3	39.4	0
						outlier removed from analysis*

## Sheet: Figure 5b
	Naive	Vehicle	0.1 mg/kg WT	1 mg/kg WT	0.1 mg/kg 321	1 mg/kg 321
	0	40.1	23.6	32.3	60.4	0
	0	32.6	40.3	15.9	17.4	0
	0	67.3	63.6	20.8	38.9	48.2*
nicotine levels	0	60.3	42.9	8.7	7.1	0
	0	46.9	45.2	61*	16.9	7.8
	0	51.9	53.1	30.2	12.7	0
	0	41.9	27.1	11.7	9.8	0
	0	35.1	33.2	11.9	16.3	0
					outlier removed from analysis*
