# Supplementary material for: Directed evolution unlocks oxygen reactivity for a nicotine-degrading flavoenzyme
Source: Nat Chem Biol. 2023 Sep 28;19(11):1406–14. doi: 10.1038/s41589-023-01426-y (PMC10611581; doi:10.1038/s41589-023-01426-y)
Supplement: Supplementary file 8 — Data used to generate plots. [file 41589_2023_1426_MOESM8_ESM.xlsx]

## Sheet: Panel A
Generation	0	1	2	3	4
kcats	0.0066	0.0837	0.274	0.52	0.93
kcats		0.166	0.32	1.06	1.25
kcats		0.156	0.239	0.57	1.04
kcats		0.17			0.65

## Sheet: Panel B
Generation	0	1	2	3	4
kcat/KM	53500	2700	12000	3900	120000
kcat/KM		82000	21000	630000	180000
kcat/KM		150000	220000	170000	140000
kcat/KM					160000
