# Supplementary material for: Directed evolution unlocks oxygen reactivity for a nicotine-degrading flavoenzyme
Source: Nat Chem Biol. 2023 Sep 28;19(11):1406–14. doi: 10.1038/s41589-023-01426-y (PMC10611581; doi:10.1038/s41589-023-01426-y)
Supplement: Supplementary file 9 — Data used to generate plots. [file 41589_2023_1426_MOESM9_ESM.xlsx]

## Sheet: A
Temperature	6	255	321	320		Temperature	WT
15.003	-749.867	-845.746	-1039.74	-752.383		15.002	-232.068
15.501	-730.487	-823.173	-987.303	-733.882		15.5	-220.885
16	-704.594	-783.642	-920.289	-702.515		15.999	-215.476
16.498	-670.429	-725.257	-841.355	-657.618		16.497	-215.101
16.997	-629.326	-653.667	-758.742	-604.25		16.996	-216.618
17.495	-584.518	-578.267	-681.006	-550.225		17.494	-215.557
17.994	-539.228	-507.02	-612.261	-501.974		17.993	-207.956
18.492	-495.425	-443.77	-551.437	-462.071		18.491	-191.972
18.991	-453.842	-389.364	-495.311	-429.535		18.99	-168.567
19.489	-414.83	-344.391	-441.814	-401.932		19.488	-141.059
19.988	-379.185	-310.507	-390.839	-377.644		19.987	-113.859
20.486	-348.277	-289.189	-342.633	-356.75		20.485	-91
20.985	-323.541	-279.427	-296.213	-341.318		20.984	-75.204
21.483	-305.691	-276.842	-249.5	-334.187		21.482	-67.736
21.982	-294.168	-275.339	-200.879	-335.244		21.981	-68.59
22.48	-287.11	-270.146	-150.599	-341.14		22.479	-76.233
22.979	-281.945	-259.991	-100.794	-346.219		22.978	-86.964
23.477	-276.608	-246.986	-52.895	-345.531		23.476	-95.087
23.976	-270.794	-234.637	-9.676	-338.067		23.975	-94.991
24.474	-266.116	-225.576	30.502	-326.684		24.473	-84.461
24.973	-265.562	-220.402	70.296	-315.879		24.972	-66.74
25.471	-269.431	-217.943	115.063	-308.853		25.47	-49.14
25.97	-275.224	-216.197	170.956	-307.673		25.969	-37.937
26.468	-277.529	-213.088	242.599	-309.782		26.468	-36.834
26.967	-271.211	-206.8	331.34	-311.35		26.966	-42.999
27.465	-254.814	-196.219	434.082	-309.228		27.465	-50.483
27.964	-232.034	-181.919	543.282	-301.766		27.963	-53.871
28.462	-209.781	-167.091	648.605	-290.545		28.462	-50.439
28.961	-196.619	-156.856	740.197	-278.196		28.96	-40.338
29.459	-197.882	-156.079	812.425	-265.546		29.459	-26.034
29.958	-214.115	-164.756	866.296	-250.776		29.957	-11.765
30.456	-238.576	-176.527	909.134	-231.564		30.456	-2.103
30.955	-262.289	-181.372	951.609	-208.203		30.954	0.376
31.453	-277.159	-170.957	1003.52	-185.516		31.453	-2.947
31.952	-279.091	-145.328	1070.3	-171.798		31.951	-4.797
32.45	-269.524	-111.048	1151.69	-175.38		32.45	2.32
32.949	-253.253	-78.764	1242.63	-201.523		32.948	21.343
33.447	-234.626	-57.875	1335.36	-251.935		33.447	48.634
33.946	-214.825	-52.419	1421.7	-328.257		33.945	75.1
34.444	-191.57	-62.216	1494.63	-430.499		34.444	92.63
34.943	-167.275	-84.804	1549.53	-566.383		34.942	97.855
35.441	-145.286	-116.6	1584.84	-742.234		35.441	92.482
35.94	-131.058	-150.912	1602.11	-952.039		35.939	81.147
36.438	-129.034	-180.976	1604.73	-1175.32		36.438	69.363
36.937	-139.418	-198.571	1595.71	-1379.84		36.936	62.664
37.435	-157.358	-196.008	1575.97	-1530.89		37.435	66.038
37.934	-175.374	-172.372	1544.18	-1602.66		37.933	83.148
38.432	-186.54	-131.961	1497.96	-1585.78		38.432	111.121
38.931	-188.836	-83.203	1435.2	-1488.09		38.93	143.314
39.429	-186.632	-33.915	1354.18	-1329.2		39.429	170.915
39.928	-184.634	6.997	1253.05	-1132.73		39.927	186.897
40.426	-185.796	36.023	1129.81	-920.09		40.426	189.683
40.925	-189.472	55.136	983.516	-708.072		40.924	183.387
41.423	-192.087	68.893	816.444	-509.719		41.423	176.235
41.922	-190.381	81.578	635.674	-334.882		41.921	175.957
42.42	-179.736	95.325	452.749	-183.69		42.42	186.546
42.919	-161.818	109.677	280.996	-70.968		42.918	207.028
43.417	-143.305	122.084	131.596	2.381		43.417	232.537
43.916	-127.745	128.908	12.38	45.695		43.915	257.105
44.414	-115.979	127.112	-77.173	72.718		44.414	276.607
44.913	-106.443	116.647	-140.114	96.8		44.912	290.382
45.411	-97.077	102.338	-181.027	126.831		45.411	300.902
45.91	-87.585	93.355	-204.308	165.721		45.909	312.765
46.408	-81.156	99.496	-213.335	211.492		46.408	328.669
46.907	-83.805	126.232	-212.96	259.75		46.906	349.328
47.405	-99.659	171.942	-209.215	306.225		47.405	373.31
47.904	-129.127	229.336	-207.004	348.533		47.903	398.321
48.402	-166.01	289.786	-207.115	386.794		48.402	423.393
48.901	-198.125	347.312	-205.086	422.971		48.9	450.493
49.399	-212.054	400.019	-193.185	459.316		49.399	484.246
49.898	-199.084	449.204	-164.461	496.96		49.897	529.787
50.396	-158.756	497.889	-116.031	535.793		50.396	590.428
50.895	-97.696	549.948	-49.051	575.891		50.894	666.948
51.393	-24.821	609.726	35.423	619.319		51.393	758.685
51.892	54.554	681.529	129.109	670.515		51.891	864.77
52.39	139.695	769.016	226.677	734.486		52.39	984.052
52.889	233.257	875.109	326.62	814.038		52.888	1114.1
53.387	340.61	1002.59	431.892	908.48		53.387	1251.14
53.886	466.64	1154.49	550.69	1015.46		53.885	1392.1
54.384	614.337	1333.35	695.467	1135.12		54.384	1537.65
54.883	784.534	1539.55	879.742	1273.59		54.882	1693.75
55.381	976.687	1770.76	1114.15	1442.76		55.381	1870.03
55.88	1190.1	2024.17	1404.38	1656.24		55.879	2075.76
56.378	1424.5	2301	1752.34	1923.91		56.378	2316.08
56.877	1679.39	2609.81	2159.72	2249.13		56.876	2590.76
57.375	1952.69	2965.64	2631.16	2630.4		57.375	2896.36
57.874	2240.05	3384.83	3175.14	3066.31		57.873	3230.32
58.372	2535.75	3879.26	3803.03	3560.57		58.372	3594.68
58.871	2834.24	4454.56	4527.81	4124.31		58.87	3997.54
59.369	3131.17	5113.68	5363.7	4775.27		59.369	4451.82
59.868	3422.93	5863.33	6326.11	5535.3		59.867	4972.37
60.366	3705.68	6718.48	7431	6427.72		60.366	5573.06
60.865	3974.88	7702.44	8693.27	7475.45		60.864	6265.26
61.363	4226.41	8843.05	10124.9	8699.44		61.363	7058.09
61.862	4458.82	10168	11732.9	10117.5		61.861	7959.77
62.36	4675.81	11701.5	13516.9	11742.9		62.36	8979
62.859	4887.77	13463.5	15464.6	13583.3		62.858	10125.4
63.357	5111.51	15468.7	17546.1	15637.6		63.357	11408.8
63.856	5368.84	17725.5	19708.2	17892.7		63.855	12837.6
64.354	5685.04	20232	21870.7	20318.6		64.354	14416.5
64.853	6088.1	22969.4	23927	22863.5		64.852	16144
65.351	6608.19	25892.8	25748.5	25450.4		65.351	18008.3
65.85	7276.14	28921.6	27192.8	27973.4		65.849	19983.2
66.348	8120.62	31932	28114.4	30296.1		66.348	22022.4
66.847	9164.89	34755.7	28378	32253		66.846	24056.2
67.345	10424.7	37187.5	27876.6	33658.8		67.345	25991.3
67.844	11907.9	39001.2	26552.3	34327		67.843	27714.5
68.342	13613.2	39975.8	24418.6	34098.6		68.342	29098.8
68.841	15528.4	39925.7	21573.6	32877.1		68.84	30011.9
69.339	17625.2	38733.3	18198.4	30658.6		69.339	30327.1
69.838	19854.8	36376.6	14535.6	27548.7		69.837	29937.9
70.336	22144.7	32947.3	10851.9	23757.2		70.336	28776.5
70.835	24396.9	28651.3	7395.15	19570.7		70.834	26832.7
71.333	26489	23788.7	4356.08	15307.2		71.333	24167.9
71.832	28275.7	18714.2	1844.68	11265.2		71.831	20917.8
72.33	29593.6	13782.7	-105.122	7679.39		72.33	17281.8
72.829	30273	9294.73	-1447.94	4693.67		72.828	13498.2
73.327	30159.4	5454.62	-2400.32	2354.96		73.327	9810.16
73.826	29143.8	2354.58	-3056.61	627.35		73.825	6428.39
74.324	27195.1	-14.412	-3501.44	-552.836		74.324	3502.43
74.823	24383.9	-1627.73	-3801.18	-1296.4		74.822	1106.14
75.321	20886.4	-2725.3	-4002.88	-1777.14		75.321	-706.623
75.82	16964.5	-3421.48	-4136.85	-2095.35		75.819	-1999.48
76.318	12924.8	-3807.69	-4218.9	-2321.86		76.318	-2917.08
76.817	9066.83	-3963.15	-4252.5	-2503.41		76.816	-3538.82
77.315	5634.74	-3961.62	-4233.24	-2665.87		77.315	-3935.72
77.814	2784.01	-3874.2	-4156.44	-2819.47		77.813	-4165.08
78.312	570.751	-3763.37	-4025.59	-2964.43		78.312	-4271.09
78.811	-971.561	-3671.89	-3857.19	-3096.18		78.81	-4288.12
79.309	-1978.25	-3615.67	-3678.74	-3209.32		79.309	-4243.71
79.808	-2639.81	-3587.51	-3520.41	-3300.23		79.807	-4160.36
80.306	-3071.38	-3570.91	-3404.32	-3368.17		80.306	-4055.97
80.805	-3361.99	-3555.13	-3336.53	-3414.93		80.804	-3944.21
81.303	-3563.14	-3542.54	-3306.39	-3443.76		81.303	-3835.77
81.802	-3693.05	-3545.73	-3294.07	-3458.55		81.801	-3740.83
82.3	-3753.29	-3578.57	-3282.19	-3463.99		82.3	-3670.94
82.799	-3748.85	-3648.62	-3265.07	-3466.57		82.799	-3638.79
83.297	-3700.6	-3754.48	-3249.93	-3474.82		83.297	-3654.53
83.796	-3643.95	-3887.79	-3250.18	-3498.03		83.796	-3720.3
84.294	-3615.68	-4037.06	-3276.25	-3543.87		84.294	-3826.56
84.793	-3638.33	-4191.43	-3330.09	-3616.35		84.793	-3953.75
85.291	-3712.71	-4342.25	-3405.94	-3714.99		85.291	-4078.92
85.79	-3822.73	-4482.17	-3494.68	-3834.7		85.79	-4184.13
86.288	-3947.77	-4603.08	-3587.4	-3965.86		86.288	-4261.37
86.787	-4072.74	-4695.63	-3676.37	-4094.71		86.787	-4312.47
87.285	-4189.55	-4751.85	-3754.53	-4205.27		87.285	-4345.11
87.784	-4292.42	-4769.97	-3815.87	-4283.37		87.784	-4368.43
88.282	-4375.01	-4758.5	-3857.51	-4321.46		88.282	-4390.15
88.781	-4433.77	-4736.23	-3881.45	-4321.65		88.781	-4415.7
89.279	-4473.57	-4726.99	-3894.41	-4294.75		89.279	-4448.32
89.778	-4507.95	-4750.42	-3905.31	-4255.46		89.778	-4489.06
90.276	-4551.3	-4813.35	-3922.59	-4217.11		90.276	-4536.52
90.775	-4609.04	-4906.6	-3952.39	-4188.76		90.775	-4586.46
91.273	-4673.97	-5009.41	-3997.84	-4175.55		91.273	-4632.05
91.772	-4731.7	-5099.33	-4058.34	-4180.32		91.772	-4665.39
92.27	-4770.48	-5161.64	-4128.95	-4204.07		92.27	-4680.77
92.769	-4788.48	-5194.2	-4200.7	-4245.1		92.769	-4678.32
93.267	-4794.74	-5206.06	-4262.42	-4298.56		93.267	-4665.52
93.766	-4804.59	-5212.09	-4303.94	-4357.27		93.766	-4654.19
94.264	-4832.17	-5226.7	-4319.49	-4414.07		94.264	-4654.28
94.763	-4883.21	-5259.19	-4310.02	-4464.27		94.763	-4668.29
95.261	-4951.06	-5311.48	-4283.63	-4507.09		95.261	-4690.25
95.76	-5018.4	-5378.02	-4253.2	-4545.57		95.76	-4709.72
96.258	-5064.71	-5447.77	-4232.25	-4584.73		96.258	-4717.73
96.757	-5076.36	-5508	-4229.89	-4628.58		96.757	-4710.78
97.255	-5053.82	-5549.34	-4247.35	-4677.59		97.255	-4691.23
97.754	-5012.11	-5569.69	-4277.92	-4728.14		97.754	-4664.87
98.252	-4973.72	-5574.94	-4310.72	-4775.13		98.252	-4637.81
98.751	-4958.35	-5575.71	-4336.5	-4815.56		98.751	-4614.49
