# Supplementary material for: Directed evolution unlocks oxygen reactivity for a nicotine-degrading flavoenzyme
Source: Nat Chem Biol. 2023 Sep 28;19(11):1406–14. doi: 10.1038/s41589-023-01426-y (PMC10611581; doi:10.1038/s41589-023-01426-y)
Supplement: Supplementary file 10 — Data used to generate plots. [file 41589_2023_1426_MOESM10_ESM.xlsx]

## Sheet: Panel a
Wavelength (nm)	2 s	40 s	0 s
300.16	0.5903	0.60968	0.67083
300.53	0.57662	0.59557	0.65719
300.91	0.56371	0.58243	0.64342
301.28	0.55111	0.56993	0.62954
301.65	0.53898	0.55686	0.61681
302.02	0.52737	0.54453	0.60343
302.39	0.50174	0.51917	0.57654
302.76	0.47841	0.49445	0.55018
303.13	0.45639	0.47196	0.52675
303.5	0.43546	0.45066	0.50432
303.87	0.4157	0.43113	0.48374
304.25	0.39672	0.41228	0.46376
304.62	0.37907	0.39462	0.44421
304.99	0.36291	0.37822	0.42606
305.36	0.34848	0.3623	0.40918
305.73	0.33472	0.34857	0.39351
306.1	0.32138	0.33648	0.37909
306.47	0.30926	0.32431	0.3654
306.84	0.29818	0.31402	0.35279
307.21	0.28784	0.30373	0.34072
307.58	0.27815	0.29455	0.32965
307.95	0.26925	0.28603	0.31904
308.32	0.26157	0.27769	0.30964
308.7	0.25395	0.27048	0.30067
309.07	0.24714	0.26389	0.29253
309.44	0.23998	0.25893	0.285
309.81	0.23408	0.25383	0.27811
310.18	0.22942	0.24811	0.27201
310.55	0.22487	0.24319	0.26579
310.92	0.22155	0.2388	0.2597
311.29	0.21754	0.23526	0.25489
311.66	0.21477	0.23167	0.25045
312.03	0.21186	0.22862	0.24609
312.4	0.20918	0.22656	0.24234
312.77	0.20701	0.22472	0.23857
313.14	0.20484	0.22259	0.23487
313.51	0.20304	0.21998	0.2322
313.88	0.20132	0.21813	0.22826
314.25	0.19999	0.21676	0.2251
314.62	0.19878	0.21551	0.22253
314.99	0.19658	0.21462	0.22017
315.36	0.19527	0.21369	0.21661
315.73	0.19389	0.2127	0.21398
316.1	0.19318	0.21185	0.21189
316.47	0.19198	0.21055	0.20941
316.84	0.19146	0.20959	0.20759
317.21	0.18993	0.20853	0.20597
317.58	0.18856	0.20798	0.20398
317.95	0.18745	0.207	0.20238
318.32	0.18635	0.20632	0.20129
318.69	0.18559	0.2057	0.19938
319.05	0.18542	0.20532	0.19815
319.42	0.18574	0.20445	0.19747
319.79	0.18483	0.20379	0.19657
320.16	0.18408	0.20363	0.19616
320.53	0.18437	0.2034	0.19559
320.9	0.18487	0.20299	0.19484
321.27	0.18485	0.20277	0.19395
321.64	0.18572	0.20207	0.19291
322.01	0.1862	0.20194	0.19299
322.38	0.18646	0.20139	0.1924
322.75	0.187	0.20136	0.1923
323.12	0.18601	0.20046	0.19153
323.48	0.18537	0.20014	0.19077
323.85	0.18561	0.19993	0.19074
324.22	0.18663	0.19916	0.19003
324.59	0.18604	0.19881	0.18993
324.96	0.18505	0.19823	0.18944
325.33	0.18591	0.19696	0.18893
325.7	0.18562	0.19676	0.18896
326.07	0.18553	0.19641	0.18806
326.43	0.18496	0.19641	0.18744
326.8	0.18441	0.19566	0.18663
327.17	0.18479	0.19488	0.18575
327.54	0.1846	0.19475	0.18526
327.91	0.18434	0.19396	0.18491
328.28	0.18363	0.19322	0.18453
328.64	0.18363	0.19264	0.18441
329.01	0.18391	0.19198	0.18438
329.38	0.18367	0.19182	0.18455
329.75	0.18343	0.19058	0.18412
330.12	0.18288	0.19016	0.18446
330.49	0.18297	0.1892	0.18513
330.85	0.18263	0.18852	0.18544
331.22	0.18203	0.18826	0.18586
331.59	0.1818	0.18751	0.18641
331.96	0.18198	0.18715	0.18593
332.33	0.18104	0.18637	0.18522
332.69	0.18111	0.18597	0.18408
333.06	0.18059	0.18593	0.18341
333.43	0.17971	0.18472	0.18258
333.8	0.17928	0.1847	0.18252
334.17	0.17928	0.18378	0.182
334.53	0.17892	0.1829	0.18065
334.9	0.1787	0.18261	0.18018
335.27	0.17923	0.18196	0.18007
335.64	0.17912	0.18139	0.17943
336	0.17869	0.18094	0.17936
336.37	0.17908	0.18032	0.17997
336.74	0.17881	0.17972	0.18016
337.11	0.17912	0.17903	0.18007
337.47	0.17905	0.18065	0.18034
337.84	0.1797	0.18034	0.17999
338.21	0.17958	0.1802	0.17955
338.57	0.17947	0.18013	0.17959
338.94	0.17999	0.17961	0.17943
339.31	0.18039	0.17976	0.17871
339.68	0.18105	0.17919	0.17849
340.04	0.18139	0.17889	0.17779
340.41	0.18156	0.17951	0.17651
340.78	0.18154	0.17933	0.17645
341.14	0.18183	0.17909	0.17588
341.51	0.18236	0.17755	0.175
341.88	0.18187	0.17774	0.17466
342.24	0.18227	0.17771	0.17408
342.61	0.18239	0.17748	0.17361
342.98	0.18254	0.17751	0.17322
343.35	0.18239	0.17704	0.17296
343.71	0.18249	0.17748	0.1724
344.08	0.18259	0.17733	0.17184
344.44	0.1829	0.17721	0.17203
344.81	0.18338	0.17679	0.17147
345.18	0.18332	0.17611	0.17114
345.54	0.18338	0.17714	0.17128
345.91	0.18413	0.17684	0.17117
346.28	0.18415	0.17673	0.17092
346.64	0.18486	0.17753	0.17064
347.01	0.18422	0.17715	0.17069
347.38	0.18428	0.17669	0.17097
347.74	0.18386	0.17647	0.1705
348.11	0.18419	0.17624	0.17028
348.47	0.18422	0.17597	0.16998
348.84	0.18482	0.17582	0.1697
349.21	0.18496	0.17635	0.1698
349.57	0.18509	0.176	0.1696
349.94	0.18542	0.17604	0.16891
350.3	0.18533	0.17611	0.16884
350.67	0.18503	0.17547	0.16894
351.04	0.18526	0.17626	0.16863
351.4	0.18522	0.1768	0.16796
351.77	0.1851	0.17663	0.16753
352.13	0.1849	0.17703	0.16742
352.5	0.18453	0.17681	0.16727
352.86	0.18361	0.17717	0.16621
353.23	0.18306	0.17663	0.16552
353.6	0.18303	0.17602	0.16447
353.96	0.18259	0.17557	0.16412
354.33	0.18251	0.17543	0.16354
354.69	0.18234	0.17529	0.1629
355.06	0.18315	0.17455	0.16193
355.42	0.18341	0.1746	0.16101
355.79	0.18391	0.17445	0.16076
356.15	0.1842	0.17423	0.15987
356.52	0.18474	0.17424	0.15856
356.88	0.18522	0.17375	0.15785
357.25	0.18564	0.17386	0.15734
357.61	0.18579	0.17404	0.15715
357.98	0.18559	0.17348	0.15644
358.34	0.18546	0.17337	0.15582
358.71	0.18558	0.17331	0.15525
359.07	0.18517	0.17293	0.15482
359.44	0.18482	0.17258	0.15485
359.8	0.18433	0.17288	0.154
360.17	0.18365	0.17246	0.1535
360.53	0.18329	0.17199	0.15297
360.9	0.18275	0.17202	0.15278
361.26	0.18277	0.17265	0.15233
361.63	0.18239	0.17269	0.15168
361.99	0.18221	0.17285	0.15032
362.36	0.18203	0.17252	0.14988
362.72	0.18223	0.17244	0.14843
363.08	0.18194	0.17242	0.1476
363.45	0.18216	0.17233	0.1465
363.81	0.18215	0.17164	0.14659
364.18	0.18212	0.17144	0.14632
364.54	0.18258	0.17125	0.14607
364.91	0.18238	0.17089	0.14544
365.27	0.18179	0.17024	0.14515
365.63	0.18153	0.16994	0.14429
366	0.18104	0.16975	0.14427
366.36	0.18061	0.16928	0.14346
366.73	0.17976	0.16831	0.14348
367.09	0.17983	0.16805	0.14292
367.45	0.17936	0.16765	0.14252
367.82	0.1784	0.16736	0.14184
368.18	0.17823	0.16695	0.14069
368.55	0.17726	0.16622	0.1401
368.91	0.17688	0.16621	0.13968
369.27	0.17607	0.16525	0.13843
369.64	0.17575	0.16436	0.138
370	0.17536	0.1636	0.1374
370.36	0.17585	0.1634	0.13683
370.73	0.17649	0.16361	0.1361
371.09	0.17545	0.16313	0.13562
371.45	0.17508	0.16245	0.13457
371.82	0.17559	0.16254	0.13339
372.18	0.1759	0.16235	0.13302
372.54	0.17527	0.16218	0.13262
372.91	0.1756	0.16156	0.13247
373.27	0.17538	0.16039	0.13207
373.63	0.17489	0.15977	0.13139
374	0.17456	0.15966	0.13087
374.36	0.17335	0.15855	0.13071
374.72	0.17219	0.15791	0.13042
375.09	0.17201	0.15765	0.13014
375.45	0.17115	0.15744	0.13006
375.81	0.17033	0.15573	0.13008
376.18	0.16907	0.1554	0.13041
376.54	0.1691	0.15527	0.13028
376.9	0.16776	0.15513	0.12983
377.26	0.16752	0.15559	0.12943
377.63	0.16731	0.15552	0.12934
377.99	0.16764	0.15532	0.12939
378.35	0.16752	0.15491	0.1285
378.72	0.16674	0.15432	0.12774
379.08	0.1652	0.15348	0.12719
379.44	0.16508	0.15304	0.12673
379.8	0.16441	0.15288	0.12646
380.17	0.16405	0.1518	0.12498
380.53	0.16243	0.15094	0.12379
380.89	0.16173	0.1499	0.12292
381.25	0.16057	0.14887	0.12166
381.61	0.15871	0.14799	0.12094
381.98	0.15685	0.14608	0.12055
382.34	0.15608	0.14587	0.12003
382.7	0.15479	0.14509	0.11957
383.06	0.1547	0.14431	0.11888
383.43	0.15284	0.14289	0.11815
383.79	0.15191	0.14216	0.11701
384.15	0.15121	0.14104	0.11707
384.51	0.15105	0.13975	0.11611
384.87	0.1489	0.13928	0.11602
385.24	0.14742	0.13862	0.11647
385.6	0.14727	0.13754	0.11616
385.96	0.14619	0.13731	0.11518
386.32	0.14451	0.13529	0.11457
386.68	0.14376	0.13412	0.11421
387.04	0.14216	0.13249	0.11299
387.41	0.14122	0.13079	0.11245
387.77	0.13941	0.1291	0.11221
388.13	0.13657	0.12718	0.11143
388.49	0.13451	0.12594	0.11118
388.85	0.13343	0.1239	0.11045
389.21	0.13257	0.12226	0.10913
389.57	0.13072	0.12084	0.10836
389.94	0.12899	0.11988	0.10755
390.3	0.12843	0.11957	0.10664
390.66	0.12659	0.11876	0.10589
391.02	0.12563	0.11834	0.10562
391.38	0.12471	0.1174	0.10408
391.74	0.124	0.11707	0.10347
392.1	0.12346	0.11655	0.10325
392.46	0.12285	0.11565	0.10342
392.82	0.12236	0.1144	0.10222
393.19	0.1211	0.11399	0.10134
393.55	0.11958	0.11277	0.10115
393.91	0.11866	0.11104	0.10098
394.27	0.11725	0.11003	0.10098
394.63	0.11633	0.10833	0.10045
394.99	0.11552	0.10738	0.10023
395.35	0.11468	0.1075	0.10022
395.71	0.11366	0.10638	0.09921
396.07	0.11291	0.10571	0.0983
396.43	0.11194	0.10516	0.09725
396.79	0.11084	0.10461	0.09768
397.15	0.11057	0.10419	0.09805
397.51	0.11042	0.10411	0.09682
397.87	0.10994	0.10347	0.09609
398.23	0.10898	0.10321	0.09574
398.59	0.10842	0.10345	0.0954
398.95	0.1077	0.10272	0.09488
399.31	0.10704	0.10172	0.09516
399.67	0.10637	0.10189	0.09478
400.03	0.10585	0.10201	0.09481
400.39	0.10563	0.10188	0.0944
400.75	0.10607	0.10144	0.09302
401.11	0.10588	0.10034	0.09255
401.47	0.10654	0.09991	0.09273
401.83	0.10611	0.10026	0.09208
402.19	0.10623	0.0999	0.09202
402.55	0.10592	0.09949	0.09198
402.91	0.10534	0.09926	0.09213
403.27	0.10514	0.09898	0.09149
403.63	0.10499	0.09886	0.09167
403.99	0.10501	0.09855	0.09093
404.35	0.1055	0.0986	0.09108
404.71	0.10507	0.09885	0.09085
405.07	0.10429	0.09893	0.09095
405.43	0.103	0.09854	0.09067
405.79	0.1034	0.09863	0.09099
406.15	0.10258	0.0986	0.0902
406.51	0.10308	0.09774	0.08999
406.87	0.10262	0.09769	0.08958
407.23	0.10236	0.09804	0.08955
407.59	0.10283	0.09723	0.08866
407.95	0.10302	0.09739	0.08837
408.3	0.10224	0.09698	0.0883
408.66	0.10253	0.0971	0.08838
409.02	0.10322	0.09693	0.08758
409.38	0.10397	0.09778	0.08684
409.74	0.10418	0.0978	0.08657
410.1	0.1054	0.09715	0.08625
410.46	0.10521	0.09811	0.08531
410.82	0.10706	0.09879	0.08444
411.18	0.10696	0.09883	0.08403
411.53	0.107	0.099	0.08392
411.89	0.10783	0.09849	0.08419
412.25	0.1085	0.09899	0.08406
412.61	0.10871	0.09962	0.08374
412.97	0.10999	0.10027	0.0837
413.33	0.11044	0.10058	0.08358
413.69	0.11063	0.1014	0.08274
414.04	0.11073	0.10262	0.0828
414.4	0.11169	0.10314	0.08342
414.76	0.11144	0.103	0.08351
415.12	0.11276	0.10363	0.08396
415.48	0.11369	0.10457	0.08424
415.84	0.11324	0.10566	0.08317
416.19	0.11393	0.10571	0.08332
416.55	0.11419	0.10549	0.08332
416.91	0.114	0.10618	0.08333
417.27	0.11493	0.10681	0.08341
417.63	0.11519	0.10652	0.08364
417.98	0.11637	0.10609	0.08335
418.34	0.11662	0.10695	0.08287
418.7	0.11748	0.10764	0.08305
419.06	0.11755	0.10756	0.08272
419.42	0.1177	0.10873	0.08305
419.77	0.11913	0.10947	0.08377
420.13	0.11931	0.11072	0.08321
420.49	0.12087	0.1117	0.08326
420.85	0.12137	0.11301	0.08323
421.2	0.12142	0.11238	0.08287
421.56	0.12258	0.11327	0.08302
421.92	0.12314	0.11441	0.08292
422.28	0.12443	0.11472	0.08269
422.63	0.12581	0.11557	0.0827
422.99	0.1264	0.11664	0.08241
423.35	0.12726	0.11628	0.08213
423.71	0.12728	0.11703	0.08144
424.06	0.1286	0.11706	0.08067
424.42	0.12923	0.11704	0.08011
424.78	0.13086	0.11667	0.08014
425.13	0.13211	0.11799	0.08049
425.49	0.13299	0.11855	0.08042
425.85	0.13266	0.11887	0.08021
426.21	0.13313	0.1195	0.08039
426.56	0.13355	0.12048	0.0805
426.92	0.13454	0.12107	0.0806
427.28	0.13523	0.12211	0.08042
427.63	0.13653	0.12248	0.08072
427.99	0.13712	0.12396	0.0809
428.35	0.13779	0.12567	0.08147
428.7	0.13787	0.12686	0.08169
429.06	0.13771	0.12702	0.08219
429.42	0.13824	0.12713	0.08262
429.77	0.13917	0.12721	0.08198
430.13	0.13994	0.12809	0.08186
430.49	0.14033	0.12729	0.08177
430.84	0.14117	0.12761	0.08192
431.2	0.14207	0.12748	0.08161
431.55	0.14245	0.1276	0.08139
431.91	0.14354	0.12726	0.08215
432.27	0.14361	0.12761	0.08138
432.62	0.14423	0.12787	0.08101
432.98	0.14511	0.12826	0.08058
433.34	0.14629	0.12928	0.0799
433.69	0.14787	0.13019	0.08077
434.05	0.14771	0.13031	0.08056
434.4	0.1479	0.13138	0.08093
434.76	0.14881	0.13159	0.08101
435.11	0.14847	0.13268	0.0811
435.47	0.14947	0.133	0.08096
435.83	0.14937	0.1332	0.08104
436.18	0.14938	0.13323	0.08149
436.54	0.14923	0.13301	0.08062
436.89	0.14986	0.13448	0.08075
437.25	0.14975	0.13475	0.08117
437.6	0.14924	0.13569	0.08075
437.96	0.1499	0.13645	0.08117
438.32	0.15082	0.13644	0.08078
438.67	0.1507	0.13727	0.08027
439.03	0.15234	0.13743	0.08078
439.38	0.1523	0.13888	0.08141
439.74	0.15219	0.13946	0.08045
440.09	0.15333	0.13915	0.0804
440.45	0.15467	0.1399	0.08122
440.8	0.15438	0.14054	0.08103
441.16	0.15501	0.14109	0.08054
441.51	0.15565	0.14109	0.0813
441.87	0.15666	0.14158	0.08146
442.22	0.15763	0.14228	0.08122
442.58	0.15814	0.14331	0.08223
442.93	0.15843	0.14391	0.08187
443.29	0.15801	0.14364	0.08157
443.64	0.15895	0.14395	0.08197
444	0.15877	0.14529	0.08181
444.35	0.15899	0.14584	0.08162
444.71	0.16086	0.14514	0.08237
445.06	0.16167	0.14601	0.08312
445.42	0.16274	0.14707	0.08341
445.77	0.16315	0.14633	0.08314
446.12	0.16333	0.14711	0.08314
446.48	0.16433	0.14743	0.0832
446.83	0.16573	0.14821	0.08347
447.19	0.16814	0.14945	0.0843
447.54	0.16963	0.15037	0.08426
447.9	0.17221	0.1514	0.08496
448.25	0.17329	0.15239	0.08605
448.6	0.17363	0.15403	0.08527
448.96	0.17429	0.15407	0.08515
449.31	0.1751	0.15424	0.08494
449.67	0.17597	0.15573	0.08549
450.02	0.17672	0.15653	0.08648
450.38	0.17788	0.15716	0.08607
450.73	0.17839	0.15722	0.08664
451.08	0.1784	0.15697	0.08647
451.44	0.17823	0.15757	0.08652
451.79	0.17714	0.15738	0.08636
452.14	0.17729	0.15777	0.08559
452.5	0.17791	0.15806	0.08603
452.85	0.17818	0.15902	0.08632
453.21	0.17886	0.15903	0.08645
453.56	0.17896	0.15911	0.08589
453.91	0.17902	0.16011	0.08553
454.27	0.17875	0.15995	0.08593
454.62	0.17863	0.16092	0.08506
454.97	0.17868	0.16145	0.08386
455.33	0.17893	0.16195	0.08357
455.68	0.17933	0.16215	0.08448
456.03	0.17988	0.16253	0.08557
456.39	0.17974	0.16242	0.08597
456.74	0.17957	0.16174	0.08654
457.09	0.17893	0.16246	0.08594
457.45	0.17996	0.16289	0.08666
457.8	0.18043	0.16165	0.08727
458.15	0.181	0.16145	0.08732
458.5	0.18108	0.16054	0.08839
458.86	0.18035	0.16118	0.08905
459.21	0.18056	0.16043	0.08959
459.56	0.18164	0.16045	0.08925
459.92	0.18119	0.16038	0.08868
460.27	0.18179	0.16071	0.08884
460.62	0.18275	0.16157	0.08875
460.97	0.18238	0.16156	0.08916
461.33	0.18237	0.16112	0.08976
461.68	0.18219	0.16131	0.08874
462.03	0.18189	0.16129	0.08827
462.38	0.18109	0.16099	0.08786
462.74	0.18158	0.16045	0.08829
463.09	0.18172	0.16102	0.08811
463.44	0.18073	0.16049	0.08789
463.79	0.18057	0.15985	0.08771
464.15	0.17946	0.159	0.08721
464.5	0.17865	0.15782	0.08656
464.85	0.17913	0.15694	0.08608
465.2	0.17768	0.15689	0.0846
465.55	0.17705	0.15685	0.08485
465.91	0.17548	0.15622	0.08461
466.26	0.17555	0.1563	0.08423
466.61	0.17477	0.15616	0.0845
466.96	0.17411	0.1556	0.08504
467.31	0.1735	0.15562	0.08433
467.67	0.17325	0.15514	0.0845
468.02	0.17306	0.1546	0.08465
468.37	0.17234	0.15465	0.08462
468.72	0.17132	0.15484	0.08509
469.07	0.17119	0.15442	0.08489
469.42	0.16991	0.15384	0.08455
469.78	0.17048	0.15467	0.08368
470.13	0.16998	0.15456	0.0833
470.48	0.17095	0.15396	0.08274
470.83	0.17102	0.15247	0.08189
471.18	0.17072	0.15284	0.08198
471.53	0.17017	0.1522	0.08151
471.88	0.16916	0.15226	0.08185
472.23	0.16922	0.15233	0.08204
472.59	0.16876	0.15164	0.08119
472.94	0.16803	0.15137	0.08132
473.29	0.1682	0.15078	0.0811
473.64	0.16758	0.14957	0.08209
473.99	0.1678	0.14938	0.0821
474.34	0.16613	0.14835	0.08165
474.69	0.16515	0.14911	0.08242
475.04	0.16463	0.14749	0.08225
475.39	0.16429	0.14663	0.08226
475.74	0.16455	0.1459	0.08037
476.09	0.16387	0.14471	0.07963
476.45	0.16415	0.14449	0.08057
476.8	0.16378	0.1435	0.08043
477.15	0.16348	0.14434	0.08077
477.5	0.16289	0.1445	0.08074
477.85	0.16242	0.14422	0.08071
478.2	0.16234	0.14488	0.08116
478.55	0.16156	0.14372	0.08058
478.9	0.16146	0.14445	0.08073
479.25	0.16075	0.14465	0.08078
479.6	0.1613	0.14456	0.08204
479.95	0.16104	0.1449	0.0818
480.3	0.16053	0.14436	0.08093
480.65	0.16026	0.14519	0.0809
481	0.1598	0.14438	0.08028
481.35	0.15914	0.14362	0.08026
481.7	0.15847	0.14278	0.08033
482.05	0.1585	0.14157	0.08015
482.4	0.15854	0.14212	0.07948
482.75	0.15816	0.14085	0.07937
483.1	0.15846	0.14077	0.07859
483.45	0.15748	0.14077	0.0778
483.8	0.15683	0.14053	0.07776
484.15	0.15541	0.14045	0.07851
484.5	0.15491	0.13944	0.07852
484.85	0.15451	0.13923	0.07832
485.2	0.15422	0.13948	0.07807
485.55	0.15406	0.1391	0.07767
485.9	0.15308	0.13917	0.07799
486.25	0.15307	0.13917	0.07809
486.6	0.15224	0.13907	0.07811
486.95	0.15142	0.13871	0.07814
487.29	0.15079	0.13764	0.07783
487.64	0.14998	0.13705	0.07766
487.99	0.14987	0.13587	0.07649
488.34	0.14924	0.13479	0.07609
488.69	0.14842	0.13347	0.0763
489.04	0.14757	0.13246	0.07569
489.39	0.14643	0.13179	0.07558
489.74	0.14566	0.13077	0.07416
490.09	0.14355	0.12904	0.07448
490.44	0.14306	0.12803	0.07431
490.78	0.14177	0.12809	0.0746
491.13	0.14047	0.12724	0.07428
491.48	0.13913	0.1258	0.07386
491.83	0.13803	0.12526	0.07377
492.18	0.13764	0.12439	0.07334
492.53	0.13608	0.12326	0.07243
492.88	0.13426	0.12186	0.07193
493.23	0.13239	0.12036	0.07109
493.57	0.13062	0.11884	0.07138
493.92	0.12987	0.11762	0.07036
494.27	0.12799	0.11652	0.06911
494.62	0.12654	0.11417	0.06812
494.97	0.12512	0.11275	0.06822
495.32	0.12454	0.11166	0.06799
495.66	0.12319	0.11078	0.06771
496.01	0.1209	0.10971	0.06804
496.36	0.11945	0.1088	0.06851
496.71	0.11906	0.10757	0.06886
497.06	0.11765	0.10691	0.06864
497.4	0.1167	0.10541	0.06793
497.75	0.11483	0.10472	0.06753
498.1	0.11345	0.10318	0.06797
498.45	0.11146	0.1018	0.06712
498.8	0.10928	0.10015	0.06667
499.14	0.10746	0.09874	0.06586
499.49	0.10548	0.09703	0.06526
499.84	0.1039	0.09569	0.06403
500.19	0.10288	0.09375	0.06268
500.53	0.1014	0.0927	0.0613
500.88	0.10029	0.09068	0.06063
501.23	0.09883	0.08948	0.06006
501.58	0.09714	0.08786	0.05974
501.92	0.0952	0.08608	0.05931
502.27	0.0937	0.08486	0.05936
502.62	0.09285	0.08333	0.05868
502.97	0.09102	0.08233	0.0582
503.31	0.09018	0.08162	0.05826
503.66	0.08874	0.07945	0.05792
504.01	0.08706	0.07838	0.05776
504.35	0.08473	0.07633	0.05763
504.7	0.08246	0.07575	0.0578
505.05	0.08139	0.07523	0.05762
505.39	0.07971	0.0741	0.05677
505.74	0.07874	0.07346	0.05592
506.09	0.07759	0.07211	0.05533
506.44	0.07626	0.07132	0.0546
506.78	0.07531	0.06969	0.0544
507.13	0.07434	0.0682	0.05299
507.48	0.07329	0.06764	0.05251
507.82	0.07146	0.06656	0.05222
508.17	0.07023	0.0653	0.05219
508.52	0.06931	0.06387	0.0512
508.86	0.06803	0.06208	0.05049
509.21	0.06751	0.06032	0.05016
509.55	0.06511	0.05971	0.04979
509.9	0.064	0.05905	0.04917
510.25	0.06262	0.05808	0.04881
510.59	0.06119	0.05759	0.0489
510.94	0.05918	0.0563	0.04957
511.29	0.05788	0.05543	0.04896
511.63	0.05735	0.05469	0.04901
511.98	0.0566	0.05498	0.04821
512.32	0.0554	0.05412	0.0482
512.67	0.05396	0.05315	0.04811
513.02	0.05318	0.05288	0.04801
513.36	0.05354	0.05118	0.04792
513.71	0.05298	0.05007	0.04778
514.05	0.05228	0.04974	0.04811
514.4	0.05082	0.04843	0.04755
514.74	0.05011	0.04816	0.04732
515.09	0.04964	0.04773	0.04815
515.44	0.0484	0.0463	0.04663
515.78	0.04775	0.04494	0.04724
516.13	0.04744	0.04441	0.04671
516.47	0.04676	0.04392	0.04642
516.82	0.04567	0.04319	0.04559
517.16	0.04555	0.04331	0.04501
517.51	0.04481	0.04282	0.04499
517.85	0.04409	0.04196	0.0447
518.2	0.04457	0.0416	0.04457
518.54	0.04376	0.04062	0.0433
518.89	0.04272	0.03991	0.04256
519.23	0.04305	0.03941	0.04367
519.58	0.04241	0.03896	0.04233
519.92	0.04119	0.03741	0.04221
520.27	0.04109	0.03688	0.04185
520.61	0.04045	0.03614	0.04207
520.96	0.03913	0.03526	0.04183
521.3	0.0386	0.03468	0.04188
521.65	0.03838	0.03418	0.04192
521.99	0.03829	0.03396	0.04086
522.34	0.03788	0.0339	0.04124
522.68	0.0374	0.03386	0.04101
523.03	0.03721	0.03428	0.04009
523.37	0.03739	0.03386	0.04042
523.72	0.03748	0.03456	0.04058
524.06	0.03679	0.03494	0.041
524.41	0.03704	0.03535	0.04148
524.75	0.03683	0.03509	0.04149
525.09	0.03647	0.03526	0.04175
525.44	0.03565	0.03516	0.04189
525.78	0.0347	0.03466	0.04278
526.13	0.03449	0.03406	0.04305
526.47	0.03397	0.03364	0.04278
526.82	0.0335	0.03317	0.04278
527.16	0.03312	0.03342	0.04272
527.5	0.03287	0.03327	0.04283
527.85	0.03223	0.03295	0.04178
528.19	0.03174	0.03209	0.04118
528.54	0.03232	0.03191	0.04124
528.88	0.03211	0.03175	0.0405
529.22	0.03243	0.03141	0.0396
529.57	0.03172	0.03178	0.03968
529.91	0.03199	0.03168	0.03983
530.25	0.03267	0.03109	0.03974
530.6	0.03214	0.03149	0.03963
530.94	0.03184	0.03104	0.03929
531.28	0.0318	0.03034	0.03897
531.63	0.03246	0.02987	0.03971
531.97	0.03231	0.03064	0.03961
532.31	0.0316	0.03086	0.03913
532.66	0.03139	0.03054	0.039
533	0.03121	0.0301	0.03889
533.34	0.03102	0.02949	0.03827
533.69	0.03053	0.02916	0.03769
534.03	0.02964	0.02905	0.038
534.37	0.02975	0.02854	0.03797
534.72	0.02942	0.02874	0.0382
535.06	0.02908	0.02925	0.03848
535.4	0.02851	0.02884	0.0382
535.75	0.02851	0.02847	0.03833
536.09	0.02839	0.02873	0.03843
536.43	0.02824	0.02846	0.03815
536.77	0.02778	0.02904	0.0387
537.12	0.02809	0.02879	0.03937
537.46	0.028	0.02935	0.03883
537.8	0.02856	0.02884	0.03871
538.15	0.02803	0.02847	0.03924
538.49	0.02799	0.028	0.03884
538.83	0.02799	0.02758	0.03844
539.17	0.02804	0.02803	0.03865
539.51	0.02796	0.02745	0.03863
539.86	0.02813	0.02662	0.03852
540.2	0.02808	0.02665	0.03914
540.54	0.0288	0.02616	0.03835
540.88	0.02873	0.02689	0.03816
541.23	0.02909	0.02654	0.03899
541.57	0.02919	0.02725	0.03907
541.91	0.02893	0.02783	0.03866
542.25	0.02895	0.02774	0.0386
542.59	0.02886	0.02779	0.03903
542.94	0.02864	0.02735	0.03898
543.28	0.02884	0.0273	0.03859
543.62	0.02812	0.02732	0.03929
543.96	0.02784	0.02721	0.03865
544.3	0.02729	0.02721	0.03873
544.65	0.02737	0.02632	0.03806
544.99	0.02684	0.02636	0.0378
545.33	0.02613	0.02615	0.03778
545.67	0.02655	0.02554	0.0375
546.01	0.02607	0.02575	0.038
546.35	0.02658	0.02555	0.03742
546.69	0.02613	0.02585	0.03752
547.04	0.02579	0.02585	0.0378
547.38	0.02632	0.02587	0.0372
547.72	0.02653	0.02538	0.03725
548.06	0.0268	0.02589	0.03783
548.4	0.02658	0.02652	0.03784
548.74	0.02696	0.02638	0.03748
549.08	0.0268	0.02621	0.03707
549.42	0.02675	0.02661	0.03673
549.76	0.02726	0.02624	0.03626
550.11	0.02688	0.02667	0.0363
550.45	0.02706	0.02625	0.03573
550.79	0.02685	0.02626	0.03569
551.13	0.02635	0.02605	0.03545
551.47	0.02648	0.02648	0.0353
551.81	0.02597	0.02555	0.03435
552.15	0.02599	0.02449	0.03444
552.49	0.02574	0.02474	0.03444
552.83	0.02562	0.02467	0.03472
553.17	0.02503	0.02457	0.03509
553.51	0.02462	0.02504	0.03516
553.85	0.02439	0.02447	0.03525
554.19	0.02437	0.02465	0.03555
554.53	0.0242	0.02448	0.03534
554.87	0.02383	0.02453	0.03578
555.21	0.02389	0.02456	0.0365
555.55	0.02356	0.02506	0.03707
555.89	0.02309	0.02568	0.03675
556.24	0.02313	0.02515	0.03662
556.58	0.02349	0.02548	0.03668
556.92	0.0243	0.0252	0.03665
557.26	0.02437	0.02491	0.0365
557.6	0.02438	0.02529	0.03606
557.93	0.02423	0.02534	0.03583
558.27	0.02416	0.02579	0.03625
558.61	0.02444	0.0257	0.03596
558.95	0.02418	0.02523	0.03575
559.29	0.02462	0.02496	0.03558
559.63	0.02508	0.02459	0.03616
559.97	0.02456	0.02456	0.03656
560.31	0.02447	0.02467	0.03649
560.65	0.0241	0.0245	0.03619
560.99	0.02427	0.02426	0.03571
561.33	0.0243	0.02408	0.03604
561.67	0.02436	0.02413	0.03637
562.01	0.02473	0.02375	0.03581
562.35	0.02485	0.02352	0.0355
562.69	0.02488	0.02374	0.03469
563.03	0.02489	0.02411	0.03434
563.37	0.02509	0.02363	0.03438
563.71	0.02605	0.02343	0.03385
564.04	0.02611	0.02283	0.03351
564.38	0.02542	0.02304	0.03388
564.72	0.02554	0.02311	0.03437
565.06	0.02554	0.02312	0.03378
565.4	0.02547	0.02302	0.03335
565.74	0.02508	0.02265	0.0334
566.08	0.02464	0.02274	0.03321
566.42	0.02451	0.02286	0.03359
566.76	0.02413	0.02295	0.03365
567.09	0.02332	0.02294	0.03353
567.43	0.02306	0.02283	0.03352
567.77	0.02318	0.02255	0.03325
568.11	0.02368	0.02185	0.03269
568.45	0.02344	0.02183	0.03277
568.79	0.02332	0.02155	0.03302
569.12	0.02304	0.02137	0.03279
569.46	0.02275	0.02137	0.03257
569.8	0.02301	0.02119	0.03283
570.14	0.02236	0.02068	0.03303
570.48	0.02236	0.02013	0.03293
570.82	0.02247	0.02101	0.03258
571.15	0.02201	0.02096	0.03293
571.49	0.02169	0.02188	0.03301
571.83	0.02148	0.02228	0.03337
572.17	0.02132	0.02217	0.03334
572.51	0.02115	0.02226	0.03359
572.84	0.02133	0.02202	0.03368
573.18	0.0215	0.02215	0.034
573.52	0.02155	0.02214	0.03354
573.86	0.022	0.02209	0.03321
574.19	0.02178	0.02246	0.0334
574.53	0.02214	0.02218	0.03313
574.87	0.02209	0.02246	0.03265
575.21	0.0219	0.0221	0.03255
575.54	0.02175	0.02179	0.03214
575.88	0.02144	0.02212	0.03175
576.22	0.02163	0.02252	0.03113
576.56	0.02159	0.02303	0.03071
576.89	0.02157	0.02312	0.03073
577.23	0.0218	0.02366	0.03105
577.57	0.02143	0.02375	0.03142
577.9	0.02168	0.02325	0.0316
578.24	0.02154	0.02335	0.0317
578.58	0.02128	0.02314	0.03163
578.92	0.02091	0.0232	0.03166
579.25	0.02111	0.02385	0.03165
579.59	0.02152	0.02325	0.03142
579.93	0.02148	0.02289	0.03146
580.26	0.02145	0.0223	0.03201
580.6	0.0215	0.02206	0.03182
580.94	0.02097	0.02157	0.03186
581.27	0.02116	0.02167	0.03137
581.61	0.02108	0.02177	0.03155
581.95	0.02106	0.02148	0.03177
582.28	0.02092	0.02167	0.03173
582.62	0.02144	0.02131	0.03209
582.96	0.0214	0.02133	0.03223
583.29	0.02122	0.0212	0.03238
583.63	0.02085	0.02113	0.03254
583.96	0.021	0.02162	0.03182
584.3	0.02125	0.02186	0.0319
584.64	0.02163	0.02175	0.03137
584.97	0.02156	0.02203	0.0316
585.31	0.02152	0.02214	0.03073
585.64	0.02117	0.02197	0.03044
585.98	0.02184	0.02186	0.0306
586.32	0.02102	0.02168	0.02985
586.65	0.02148	0.02119	0.02989
586.99	0.02131	0.02147	0.02994
587.32	0.02165	0.02138	0.02999
587.66	0.02164	0.02106	0.0302
588	0.02092	0.0212	0.02948
588.33	0.0201	0.02114	0.03049
588.67	0.02024	0.02105	0.03046
589	0.02016	0.02117	0.03098
589.34	0.02011	0.02147	0.03056
589.67	0.01942	0.02155	0.03051
590.01	0.02017	0.0218	0.0311
590.34	0.01969	0.02192	0.0311
590.68	0.01985	0.02194	0.0313
591.01	0.01946	0.022	0.031
591.35	0.01933	0.02226	0.03081
591.68	0.02	0.02179	0.03084
592.02	0.02054	0.02181	0.03044
592.36	0.02075	0.02177	0.03027
592.69	0.02069	0.02118	0.02987
593.02	0.02108	0.02067	0.02988
593.36	0.02148	0.02041	0.02989
593.69	0.02171	0.02003	0.02921
594.03	0.02206	0.0196	0.02902
594.36	0.02231	0.01986	0.02875
594.7	0.02262	0.01975	0.02916
595.03	0.02255	0.01938	0.02915
595.37	0.02215	0.01952	0.02954
595.7	0.02184	0.01972	0.02958
596.04	0.0213	0.01968	0.02929
596.37	0.02131	0.01979	0.02922
596.71	0.02117	0.02055	0.02965
597.04	0.02086	0.02045	0.02936
597.38	0.02029	0.02084	0.02943
597.71	0.01998	0.021	0.02936
598.04	0.01944	0.02055	0.02934
598.38	0.01924	0.0203	0.0292
598.71	0.01937	0.02037	0.02954
599.05	0.01984	0.02014	0.02915
599.38	0.02004	0.02031	0.02892
599.71	0.02023	0.02017	0.02891
600.05	0.0202	0.0207	0.0288
600.38	0.02003	0.02023	0.02876
600.72	0.02008	0.02078	0.02854
601.05	0.02048	0.02014	0.02844
601.38	0.02039	0.02023	0.02853
601.72	0.02044	0.02032	0.02843
602.05	0.02007	0.02056	0.02814
602.38	0.02025	0.02044	0.02848
602.72	0.01987	0.02091	0.02842
603.05	0.02034	0.02048	0.02799
603.39	0.02066	0.02039	0.02807
603.72	0.02033	0.01988	0.02817
604.05	0.0205	0.01978	0.02803
604.39	0.02036	0.01963	0.02849
604.72	0.02014	0.01993	0.02912
605.05	0.01995	0.01972	0.02903
605.39	0.02035	0.01957	0.02878
605.72	0.02092	0.01938	0.0288
606.05	0.02059	0.01959	0.02791
606.38	0.0206	0.01909	0.02806
606.72	0.0201	0.01912	0.02777
607.05	0.02019	0.01902	0.02746
607.38	0.0204	0.01904	0.02748
607.72	0.02055	0.01907	0.02768
608.05	0.02085	0.01854	0.02775
608.38	0.02092	0.01857	0.02712
608.71	0.02117	0.01875	0.02657
609.05	0.02064	0.0191	0.02658
609.38	0.02064	0.019	0.0266
609.71	0.02049	0.01927	0.02697
610.04	0.02054	0.01958	0.02715
610.38	0.02038	0.01944	0.02793
610.71	0.02011	0.01936	0.02774
611.04	0.02023	0.01955	0.02807
611.37	0.01954	0.01943	0.02763
611.71	0.01908	0.01932	0.02724
612.04	0.01888	0.01923	0.02718
612.37	0.01819	0.0191	0.02772
612.7	0.01829	0.0187	0.02733
613.04	0.01794	0.01879	0.02702
613.37	0.01779	0.01854	0.02659
613.7	0.01784	0.01844	0.02623
614.03	0.01789	0.01896	0.0262
614.36	0.01758	0.01903	0.02672
614.7	0.01773	0.01892	0.02597
615.03	0.01814	0.01904	0.02573
615.36	0.01847	0.01925	0.02562
615.69	0.01843	0.01919	0.02588
616.02	0.01846	0.01899	0.02561
616.35	0.01847	0.01852	0.0258
616.69	0.01835	0.01811	0.02581
617.02	0.01881	0.01766	0.026
617.35	0.01843	0.01778	0.02635
617.68	0.01854	0.01746	0.02545
618.01	0.01898	0.01747	0.02531
618.34	0.01865	0.01744	0.02484
618.67	0.01879	0.01779	0.0248
619	0.01871	0.01784	0.02489
619.34	0.01912	0.01818	0.02479
619.67	0.01955	0.01824	0.02515
620	0.01962	0.01856	0.02514
620.33	0.01965	0.01859	0.02553
620.66	0.01959	0.01871	0.02572
620.99	0.01954	0.01854	0.02567
621.32	0.01925	0.01905	0.02612
621.65	0.01914	0.01904	0.02589
621.98	0.01919	0.0187	0.02672
622.31	0.01942	0.01807	0.02699
622.64	0.01937	0.01793	0.0264
622.98	0.01867	0.01773	0.02624
623.31	0.01853	0.01767	0.0261
623.64	0.01826	0.01763	0.02644
623.97	0.01821	0.01776	0.02591
624.3	0.01785	0.01764	0.02567
624.63	0.01809	0.01768	0.02548
624.96	0.01813	0.01706	0.02549
625.29	0.0175	0.01681	0.0257
625.62	0.01712	0.01729	0.02558
625.95	0.01627	0.01763	0.02594
626.28	0.01645	0.01763	0.0264
626.61	0.01695	0.01766	0.02606
626.94	0.01717	0.01776	0.02596
627.27	0.0176	0.0178	0.02617
627.6	0.01775	0.01805	0.02636
627.93	0.01817	0.01814	0.02661
628.26	0.01816	0.01784	0.02658
628.59	0.0182	0.01791	0.02668
628.92	0.01849	0.01854	0.02676
629.25	0.01902	0.01839	0.02713
629.58	0.01958	0.01846	0.02697
629.91	0.01951	0.01852	0.02716
630.24	0.01918	0.01835	0.02789
630.57	0.01944	0.01838	0.02806
630.9	0.01934	0.01828	0.02746
631.23	0.01921	0.01808	0.02785
631.56	0.01879	0.0181	0.02768
631.88	0.01885	0.01834	0.02737
632.21	0.0189	0.01822	0.02717
632.54	0.01898	0.01799	0.02689
632.87	0.01876	0.01776	0.02621
633.2	0.01869	0.01772	0.02612
633.53	0.0188	0.01809	0.02599
633.86	0.01852	0.01849	0.02603
634.19	0.0184	0.01859	0.02567
634.52	0.01796	0.01869	0.02579
634.85	0.01872	0.01887	0.02557
635.18	0.01894	0.01865	0.0259
635.5	0.01875	0.01893	0.02631
635.83	0.01869	0.01925	0.02632
636.16	0.01903	0.01899	0.02663
636.49	0.01923	0.01944	0.02683
636.82	0.01921	0.0189	0.02692
637.15	0.0193	0.01834	0.02674
637.48	0.01978	0.01813	0.02639
637.8	0.01968	0.01854	0.02685
638.13	0.01977	0.01824	0.02738
638.46	0.01897	0.01823	0.02737
638.79	0.01895	0.01863	0.02709
639.12	0.01936	0.01852	0.02697
639.45	0.01977	0.01831	0.02748
639.77	0.01936	0.01834	0.02733
640.1	0.01879	0.01825	0.02722
640.43	0.01866	0.01839	0.02719
640.76	0.01876	0.01914	0.02757
641.09	0.01876	0.01903	0.02744
641.41	0.01901	0.01859	0.02738
641.74	0.0193	0.01923	0.02711
642.07	0.01974	0.01925	0.02718
642.4	0.01992	0.01908	0.02678
642.72	0.01947	0.01952	0.02688
643.05	0.01901	0.01967	0.02645
643.38	0.01904	0.01983	0.02628
643.71	0.01953	0.0198	0.02687
644.04	0.01959	0.02032	0.02678
644.36	0.01891	0.01977	0.02671
644.69	0.01909	0.01975	0.02682
645.02	0.01841	0.0198	0.02658
645.34	0.0181	0.0196	0.02702
645.67	0.01816	0.01973	0.02682
646	0.01824	0.0196	0.02727
646.33	0.01838	0.01887	0.02765
646.65	0.01834	0.01862	0.02808
646.98	0.01887	0.01918	0.0285
647.31	0.01888	0.01914	0.028
647.63	0.0189	0.01878	0.02818
647.96	0.01967	0.01876	0.02825
648.29	0.01936	0.0195	0.02845
648.62	0.01972	0.01974	0.02834
648.94	0.02012	0.02018	0.02812
649.27	0.01987	0.02	0.02835
649.6	0.01958	0.01981	0.02871
649.92	0.01927	0.01999	0.02849
650.25	0.01935	0.01989	0.02792
650.58	0.01899	0.01971	0.02708
650.9	0.01903	0.01929	0.02719
651.23	0.0192	0.01915	0.02706
651.55	0.01852	0.0198	0.02699
651.88	0.01877	0.01937	0.02717
652.21	0.01888	0.01952	0.02758
652.53	0.01879	0.01946	0.0273
652.86	0.0193	0.01946	0.02742
653.19	0.01912	0.01985	0.02748
653.51	0.01889	0.01844	0.02681
653.84	0.01735	0.01691	0.02487
654.16	0.01636	0.0154	0.02447
654.49	0.01691	0.0159	0.02459
654.82	0.01703	0.01647	0.02449
655.14	0.01735	0.0159	0.02427
655.47	0.01721	0.01566	0.02401
655.79	0.01703	0.01536	0.02347
656.12	0.01673	0.01524	0.02366
656.44	0.01599	0.01524	0.0231
656.77	0.01624	0.01508	0.02267
657.1	0.0164	0.0168	0.02304
657.42	0.01815	0.01848	0.02488
657.75	0.01908	0.01949	0.0259
658.07	0.01823	0.01927	0.02559
658.4	0.01751	0.01887	0.02515
658.72	0.01688	0.01833	0.02525
659.05	0.01689	0.01831	0.02497
659.37	0.01704	0.01806	0.02505
659.7	0.01732	0.01751	0.02472
660.02	0.01717	0.01708	0.02479
660.35	0.01704	0.01695	0.02432
660.67	0.01757	0.01652	0.02391
661	0.01752	0.01646	0.02376
661.32	0.01742	0.01637	0.02372
661.65	0.01782	0.01625	0.0237
661.97	0.01817	0.01596	0.02397
662.3	0.01858	0.01651	0.02397
662.62	0.01862	0.01623	0.0241
662.95	0.01821	0.016	0.02412
663.27	0.01772	0.01613	0.02373
663.6	0.01786	0.01639	0.02334
663.92	0.01729	0.01645	0.0235
664.25	0.0171	0.01662	0.02391
664.57	0.01699	0.01668	0.02431
664.89	0.0166	0.01636	0.02387
665.22	0.01625	0.01632	0.02361
665.54	0.0162	0.01661	0.02315
665.87	0.0159	0.01646	0.02343
666.19	0.01527	0.01641	0.023
666.52	0.01558	0.01673	0.02275
666.84	0.01543	0.01615	0.02281
667.16	0.01525	0.0161	0.02295
667.49	0.01532	0.01576	0.02283
667.81	0.01487	0.01539	0.02224
668.14	0.01474	0.01537	0.0219
668.46	0.01482	0.01526	0.02195
668.78	0.0147	0.01558	0.02206
669.11	0.01463	0.01517	0.02253
669.43	0.01488	0.01517	0.02195
669.75	0.01524	0.01516	0.02204
670.08	0.01483	0.01537	0.02222
670.4	0.01471	0.0152	0.02254
670.72	0.01515	0.01475	0.02258
671.05	0.0151	0.01458	0.02211
671.37	0.01539	0.01478	0.02216
671.69	0.01497	0.01452	0.02209
672.02	0.01473	0.01471	0.02177
672.34	0.01461	0.01423	0.02135
672.66	0.01451	0.01403	0.02084
672.99	0.01454	0.0137	0.02068
673.31	0.0143	0.01377	0.02054
673.63	0.01479	0.01338	0.02005
673.96	0.01512	0.01406	0.01973
674.28	0.01483	0.01461	0.01981
674.6	0.01466	0.01511	0.02029
674.93	0.01445	0.01454	0.02043
675.25	0.0147	0.01466	0.02001
675.57	0.01448	0.01507	0.02027
675.89	0.01439	0.01568	0.02069
676.22	0.0143	0.01607	0.02089
676.54	0.01419	0.01615	0.02074
676.86	0.01448	0.01618	0.0207
677.18	0.01418	0.01608	0.02077
677.51	0.01416	0.01605	0.0205
677.83	0.01396	0.01564	0.02033
678.15	0.01441	0.01533	0.02032
678.47	0.01454	0.01573	0.02031
678.8	0.01446	0.01604	0.02081
679.12	0.01494	0.01562	0.02061
679.44	0.01491	0.01523	0.02076
679.76	0.01495	0.01546	0.02046
680.08	0.0149	0.01572	0.02082
680.41	0.01485	0.01559	0.0204
680.73	0.01509	0.0159	0.02044
681.05	0.01559	0.01588	0.02066
681.37	0.01552	0.01646	0.02076
681.69	0.01524	0.01686	0.02056
682.01	0.01526	0.01657	0.0203
682.34	0.01537	0.01638	0.02014
682.66	0.01522	0.0165	0.01997
682.98	0.01539	0.01618	0.01914
683.3	0.01556	0.01571	0.01921
683.62	0.01561	0.01581	0.01899
683.94	0.01555	0.01576	0.01928
684.27	0.01506	0.01574	0.01914
684.59	0.01459	0.01565	0.01923
684.91	0.01455	0.01497	0.01853
685.23	0.01473	0.01505	0.01876
685.55	0.01461	0.01516	0.0188
685.87	0.01437	0.01466	0.01902
686.19	0.01453	0.01424	0.0186
686.51	0.01398	0.0145	0.0189
686.83	0.01353	0.01436	0.01874
687.16	0.01326	0.01381	0.01859
687.48	0.01329	0.01399	0.01889
687.8	0.01331	0.01366	0.01918
688.12	0.01332	0.0133	0.01894
688.44	0.01356	0.01342	0.01907
688.76	0.01349	0.01305	0.01867
689.08	0.01359	0.01326	0.0191
689.4	0.01357	0.01314	0.01909
689.72	0.01319	0.01353	0.01966
690.04	0.01387	0.01325	0.01996
690.36	0.01408	0.01341	0.02023
690.68	0.01433	0.01312	0.02042
691	0.01411	0.01314	0.01979
691.32	0.01399	0.01324	0.0194
691.64	0.01403	0.01367	0.01956
691.96	0.01434	0.01363	0.01938
692.28	0.01429	0.01386	0.01968
692.6	0.01424	0.0138	0.01936
692.92	0.01441	0.01412	0.01891
693.24	0.01481	0.01392	0.0186
693.56	0.0145	0.01385	0.01835
693.88	0.01466	0.01397	0.01823
694.2	0.01425	0.0144	0.01785
694.52	0.0144	0.01415	0.01806
694.84	0.01464	0.01381	0.01831
695.16	0.01459	0.01394	0.01847
695.48	0.0141	0.01433	0.01908
695.8	0.01417	0.01451	0.01896
696.12	0.01396	0.0143	0.01871
696.44	0.01393	0.0145	0.01882
696.76	0.01359	0.01503	0.01906
697.08	0.01343	0.01521	0.01928
697.4	0.0133	0.01524	0.01927
697.72	0.01338	0.01571	0.01923
698.04	0.01364	0.01593	0.01931
698.36	0.01362	0.0162	0.01905
698.68	0.0138	0.01532	0.01803
698.99	0.01356	0.01524	0.01743
699.31	0.01337	0.01467	0.01746
699.63	0.01353	0.01493	0.01766
699.95	0.01339	0.01438	0.01734

## Sheet: Panel b
Time (s)	0.25 mM			Time (s)	0.5 mM	Time (s)	1 mM			[NMM] (mM)	kobs (s-1)
0	0.18379			0	0.18369	0	0.17176			0.25	0.050717
0.16	0.18038			0.08	0.18461	0.08	0.18011			0.25	0.064768
0.32	0.18043			0.16	0.18067	0.16	0.17657			0.25	0.064126
0.48	0.18099			0.24	0.18046	0.24	0.17828			0.5	0.061212
0.64	0.18141			0.32	0.18016	0.32	0.17528			0.5	0.071413
0.8	0.17935			0.4	0.17828	0.4	0.17696			0.5	0.065824
0.96	0.18032			0.48	0.1807	0.48	0.1765			1	0.075737
1.12	0.17795			0.56	0.18029	0.56	0.17431			1	0.07497
1.28	0.17938			0.64	0.17938	0.64	0.17639			1	0.076219
1.44	0.17956			0.72	0.17852	0.72	0.17576
1.6	0.17805			0.8	0.17853	0.8	0.17552
1.76	0.17805			0.88	0.17759	0.88	0.17569
1.92	0.17944			0.96	0.17978	0.96	0.1725
2.08	0.17871			1.04	0.17763	1.04	0.17409
2.24	0.17796			1.12	0.17763	1.12	0.17482
2.4	0.17791			1.2	0.17811	1.2	0.17486
2.56	0.17675			1.28	0.17882	1.28	0.17502
2.72	0.17829			1.36	0.17782	1.36	0.17361
2.88	0.1755			1.44	0.18022	1.44	0.17394
3.04	0.17797			1.52	0.17663	1.52	0.17326
3.2	0.17973			1.6	0.17975	1.6	0.17295
3.36	0.17672			1.68	0.17584	1.68	0.17394
3.52	0.17754			1.76	0.17855	1.76	0.17341
3.68	0.176			1.84	0.1777	1.84	0.17282
3.84	0.17699			1.92	0.17829	1.92	0.17398
4	0.17767			2	0.17699	2	0.17264
4.16	0.17617			2.08	0.17764	2.08	0.17398
4.32	0.17807			2.16	0.17612	2.16	0.17094
4.48	0.17654			2.24	0.17812	2.24	0.17181
4.64	0.17665			2.32	0.17745	2.32	0.17272
4.8	0.17591			2.4	0.17532	2.4	0.1712
4.96	0.17655			2.48	0.17644	2.48	0.17162
5.12	0.17557			2.56	0.17591	2.56	0.17055
5.28	0.17649			2.64	0.17622	2.64	0.17247
5.44	0.17557			2.72	0.17532	2.72	0.1718
5.6	0.17669			2.8	0.17649	2.8	0.17285
5.76	0.17617			2.88	0.17587	2.88	0.17056
5.92	0.17647			2.96	0.17671	2.96	0.17125
6.08	0.17612			3.04	0.17657	3.04	0.16985
6.24	0.17694			3.12	0.176	3.12	0.16893
6.4	0.17624			3.2	0.17427	3.2	0.16922
6.56	0.17363			3.28	0.17779	3.28	0.16906
6.72	0.17474			3.36	0.17579	3.36	0.1678
6.88	0.17372			3.44	0.17301	3.44	0.17018
7.04	0.17484			3.52	0.17518	3.52	0.17012
7.2	0.17508			3.6	0.17536	3.6	0.16989
7.36	0.17609			3.68	0.17608	3.68	0.17038
7.52	0.17287			3.76	0.17347	3.76	0.16874
7.68	0.17499			3.84	0.17569	3.84	0.169
7.84	0.17284			3.92	0.17429	3.92	0.16806
8	0.173			4	0.17339	4	0.16763
8.16	0.17407			4.08	0.17558	4.08	0.16801
8.32	0.1737			4.16	0.1733	4.16	0.16799
8.48	0.17105			4.24	0.1752	4.24	0.16827
8.64	0.17383			4.32	0.17271	4.32	0.16726
8.8	0.17555			4.4	0.174	4.4	0.16659
8.96	0.173			4.48	0.17338	4.48	0.16733
9.12	0.17203			4.56	0.17397	4.56	0.16714
9.28	0.1707			4.64	0.17363	4.64	0.16768
9.44	0.17194			4.72	0.17113	4.72	0.16615
9.6	0.17134			4.8	0.17346	4.8	0.16666
9.76	0.17371			4.88	0.17274	4.88	0.16778
9.92	0.17249			4.96	0.17265	4.96	0.1672
10.08	0.17428			5.04	0.17412	5.04	0.16691
10.24	0.17202			5.12	0.17307	5.12	0.1668
10.4	0.17299			5.2	0.1734	5.2	0.16671
10.56	0.17252			5.28	0.17231	5.28	0.16658
10.72	0.17093			5.36	0.17427	5.36	0.16708
10.88	0.1716			5.44	0.17235	5.44	0.16593
11.04	0.17302			5.52	0.17224	5.52	0.16585
11.2	0.17314			5.6	0.17229	5.6	0.16701
11.36	0.17113			5.68	0.1732	5.68	0.16684
11.52	0.17145			5.76	0.17209	5.76	0.16714
11.68	0.17144			5.84	0.17167	5.84	0.16451
11.84	0.17182			5.92	0.17099	5.92	0.16661
12	0.17042			6	0.17167	6	0.16391
12.16	0.17118			6.08	0.17103	6.08	0.16444
12.32	0.17156			6.16	0.1716	6.16	0.16315
12.48	0.17077			6.24	0.17097	6.24	0.1651
12.64	0.17203			6.32	0.17183	6.32	0.16532
12.8	0.16989			6.4	0.17209	6.4	0.16262
12.96	0.17078			6.48	0.17001	6.48	0.16581
13.12	0.1699			6.56	0.16981	6.56	0.16176
13.28	0.17131			6.64	0.17178	6.64	0.16241
13.44	0.17061			6.72	0.17134	6.72	0.16359
13.6	0.17025			6.8	0.17066	6.8	0.16279
13.76	0.16995			6.88	0.17105	6.88	0.16279
13.92	0.16739			6.96	0.17139	6.96	0.16424
14.08	0.16885			7.04	0.17017	7.04	0.16282
14.24	0.17027			7.12	0.17085	7.12	0.16302
14.4	0.17084			7.2	0.17047	7.2	0.1625
14.56	0.17141			7.28	0.17039	7.28	0.16354
14.72	0.17013			7.36	0.17265	7.36	0.16331
14.88	0.16773			7.44	0.17007	7.44	0.16331
15.04	0.17013			7.52	0.1705	7.52	0.16268
15.2	0.16927			7.6	0.17041	7.6	0.16307
15.36	0.16931			7.68	0.17121	7.68	0.16366
15.52	0.17021			7.76	0.17133	7.76	0.16171
15.68	0.17174			7.84	0.17087	7.84	0.16091
15.84	0.16988			7.92	0.17011	7.92	0.16023
16	0.17023			8	0.16971	8	0.15974
16.16	0.16906			8.08	0.17024	8.08	0.16197
16.32	0.16936			8.16	0.1688	8.16	0.16055
16.48	0.16789			8.24	0.16923	8.24	0.1622
16.64	0.16904			8.32	0.16832	8.32	0.16258
16.8	0.16892			8.4	0.16757	8.4	0.16236
16.96	0.16972			8.48	0.16844	8.48	0.1627
17.12	0.1688			8.56	0.16941	8.56	0.16126
17.28	0.16828			8.64	0.17012	8.64	0.16246
17.44	0.16862			8.72	0.16823	8.72	0.16226
17.6	0.16729			8.8	0.17025	8.8	0.16107
17.76	0.16797			8.88	0.17138	8.88	0.16119
17.92	0.16678			8.96	0.16767	8.96	0.16139
18.08	0.16892			9.04	0.17003	9.04	0.16176
18.24	0.16718			9.12	0.16665	9.12	0.16103
18.4	0.16884			9.2	0.16947	9.2	0.16066
18.56	0.16693			9.28	0.16847	9.28	0.15904
18.72	0.16816			9.36	0.1688	9.36	0.15914
18.88	0.16949			9.44	0.16854	9.44	0.16058
19.04	0.16892			9.52	0.16669	9.52	0.16067
19.2	0.16701			9.6	0.16706	9.6	0.16039
19.36	0.16698			9.68	0.1706	9.68	0.15998
19.52	0.16767			9.76	0.16849	9.76	0.1591
19.68	0.16715			9.84	0.16797	9.84	0.15901
19.84	0.16839			9.92	0.16682	9.92	0.15903
20	0.16881			10	0.16689	10	0.15761
20.16	0.16704			10.08	0.16725	10.08	0.16115
20.32	0.16911			10.16	0.16703	10.16	0.15919
20.48	0.16649			10.24	0.16892	10.24	0.15903
20.64	0.16791			10.32	0.16717	10.32	0.15962
20.8	0.16694			10.4	0.16825	10.4	0.1607
20.96	0.16566			10.48	0.16738	10.48	0.15825
21.12	0.16773			10.56	0.1663	10.56	0.15807
21.28	0.166			10.64	0.16885	10.64	0.15963
21.44	0.16789			10.72	0.16653	10.72	0.15929
21.6	0.1649			10.8	0.16605	10.8	0.15867
21.76	0.16653			10.88	0.16773	10.88	0.1574
21.92	0.16672			10.96	0.16614	10.96	0.15663
22.08	0.16738			11.04	0.16545	11.04	0.15971
22.24	0.1678			11.12	0.1657	11.12	0.15705
22.4	0.16683			11.2	0.16668	11.2	0.15784
22.56	0.16618			11.28	0.16721	11.28	0.15863
22.72	0.16666			11.36	0.16567	11.36	0.15909
22.88	0.16733			11.44	0.16574	11.44	0.15592
23.04	0.16727			11.52	0.16616	11.52	0.15785
23.2	0.1677			11.6	0.16532	11.6	0.15728
23.36	0.16821			11.68	0.16579	11.68	0.15694
23.52	0.16659			11.76	0.16597	11.76	0.15614
23.68	0.16663			11.84	0.16549	11.84	0.1561
23.84	0.16753			11.92	0.16724	11.92	0.15681
24	0.16719			12	0.16482	12	0.15671
24.16	0.16601			12.08	0.16569	12.08	0.15823
24.32	0.16552			12.16	0.16754	12.16	0.15544
24.48	0.16777			12.24	0.16627	12.24	0.15713
24.64	0.16528			12.32	0.16603	12.32	0.15813
24.8	0.16744			12.4	0.16365	12.4	0.15687
24.96	0.16646			12.48	0.16461	12.48	0.15601
25.12	0.16701			12.56	0.1659	12.56	0.15739
25.28	0.16574			12.64	0.16507	12.64	0.15514
25.44	0.16629			12.72	0.16715	12.72	0.15568
25.6	0.16383			12.8	0.16677	12.8	0.15499
25.76	0.16642			12.88	0.16603	12.88	0.15491
25.92	0.16541			12.96	0.16593	12.96	0.15537
26.08	0.16649			13.04	0.16667	13.04	0.15469
26.24	0.16582			13.12	0.16549	13.12	0.15589
26.4	0.16522			13.2	0.1629	13.2	0.15388
26.56	0.1656			13.28	0.16628	13.28	0.15672
26.72	0.16537			13.36	0.16347	13.36	0.15632
26.88	0.16757			13.44	0.16544	13.44	0.15566
27.04	0.16567			13.52	0.165	13.52	0.15654
27.2	0.16709			13.6	0.16468	13.6	0.15657
27.36	0.16665			13.68	0.16634	13.68	0.15698
27.52	0.16608			13.76	0.1653	13.76	0.15436
27.68	0.16575			13.84	0.16402	13.84	0.15433
27.84	0.16494			13.92	0.16439	13.92	0.15331
28	0.16645			14	0.16515	14	0.15378
28.16	0.16657			14.08	0.16418	14.08	0.15333
28.32	0.16502			14.16	0.1627	14.16	0.15433
28.48	0.16523			14.24	0.16432	14.24	0.15366
28.64	0.16589			14.32	0.16635	14.32	0.15422
28.8	0.16611			14.4	0.1618	14.4	0.1548
28.96	0.16432			14.48	0.16519	14.48	0.15578
29.12	0.16724			14.56	0.16562	14.56	0.15409
29.28	0.16479			14.64	0.16397	14.64	0.15563
29.44	0.16404			14.72	0.16321	14.72	0.15436
29.6	0.1648			14.8	0.16443	14.8	0.15347
29.76	0.16496			14.88	0.1627	14.88	0.15545
29.92	0.16388			14.96	0.16305	14.96	0.15534
30.08	0.16439			15.04	0.16255	15.04	0.15403
30.24	0.16588			15.12	0.16395	15.12	0.15442
30.4	0.16474			15.2	0.16327	15.2	0.15259
30.56	0.16464			15.28	0.16347	15.28	0.15442
30.72	0.16538			15.36	0.16318	15.36	0.1541
30.88	0.16597			15.44	0.16155	15.44	0.15388
31.04	0.16308			15.52	0.16378	15.52	0.15365
31.2	0.16492			15.6	0.16234	15.6	0.15291
31.36	0.16278			15.68	0.16372	15.68	0.15368
31.52	0.16469			15.76	0.16376	15.76	0.15507
31.68	0.1651			15.84	0.16467	15.84	0.15295
31.84	0.16616			15.92	0.16215	15.92	0.15243
32	0.16312			16	0.16363	16	0.15461
32.16	0.16381			16.08	0.16298	16.08	0.15236
32.32	0.16605			16.16	0.16286	16.16	0.15238
32.48	0.16455			16.24	0.16186	16.24	0.15247
32.64	0.16726			16.32	0.16233	16.32	0.15302
32.8	0.16432			16.4	0.1652	16.4	0.15298
32.96	0.1646			16.48	0.16363	16.48	0.15279
33.12	0.16504			16.56	0.16412	16.56	0.15195
33.28	0.16378			16.64	0.16266	16.64	0.15177
33.44	0.16436			16.72	0.16388	16.72	0.15298
33.6	0.16234			16.8	0.16243	16.8	0.1539
33.76	0.16339			16.88	0.16223	16.88	0.1534
33.92	0.16458			16.96	0.16381	16.96	0.15349
34.08	0.16349			17.04	0.16154	17.04	0.15343
34.24	0.16304			17.12	0.16108	17.12	0.15099
34.4	0.16162			17.2	0.16161	17.2	0.1526
34.56	0.16391			17.28	0.16429	17.28	0.15244
34.72	0.16402			17.36	0.16407	17.36	0.15171
34.88	0.16444			17.44	0.16212	17.44	0.15229
35.04	0.16448			17.52	0.16203	17.52	0.15007
35.2	0.16582			17.6	0.16086	17.6	0.15285
35.36	0.16288			17.68	0.16241	17.68	0.15293
35.52	0.16358			17.76	0.16155	17.76	0.15293
35.68	0.16422			17.84	0.16193	17.84	0.15211
35.84	0.16541			17.92	0.16314	17.92	0.15257
36	0.163			18	0.16145	18	0.15197
36.16	0.16415			18.08	0.16126	18.08	0.15311
36.32	0.16443			18.16	0.16104	18.16	0.15446
36.48	0.16591			18.24	0.16137	18.24	0.15194
36.64	0.16435			18.32	0.1624	18.32	0.15027
36.8	0.16422			18.4	0.16171	18.4	0.149
36.96	0.16549			18.48	0.16265	18.48	0.15087
37.12	0.16365			18.56	0.16146	18.56	0.15035
37.28	0.16441			18.64	0.16163	18.64	0.15238
37.44	0.16317			18.72	0.16126	18.72	0.14992
37.6	0.16276			18.8	0.15951	18.8	0.15097
37.76	0.16207			18.88	0.161	18.88	0.15176
37.92	0.16427			18.96	0.16102	18.96	0.15135
38.08	0.16448			19.04	0.16069	19.04	0.15215
38.24	0.16438			19.12	0.16125	19.12	0.14997
38.4	0.1644			19.2	0.16018	19.2	0.15156
38.56	0.16596			19.28	0.16177	19.28	0.15161
38.72	0.16434			19.36	0.16071	19.36	0.1511
38.88	0.16219			19.44	0.16186	19.44	0.15144
39.04	0.16342			19.52	0.16056	19.52	0.15111
39.2	0.16344			19.6	0.15983	19.6	0.15208
39.36	0.16408			19.68	0.15983	19.68	0.15118
39.52	0.16406			19.76	0.15954	19.76	0.14909
39.68	0.16261			19.84	0.15975	19.84	0.15214
39.84	0.16322			19.92	0.16103	19.92	0.15129
40	0.16158			20	0.16155	20	0.15086
				20.08	0.16047	20.08	0.1505
				20.16	0.16136	20.16	0.15137
				20.24	0.16187	20.24	0.15189
				20.32	0.15942	20.32	0.14912
				20.4	0.15895	20.4	0.15136
				20.48	0.15994	20.48	0.14912
				20.56	0.16103	20.56	0.15092
				20.64	0.16106	20.64	0.14914
				20.72	0.16123	20.72	0.15149
				20.8	0.16157	20.8	0.14884
				20.88	0.16192	20.88	0.15074
				20.96	0.16121	20.96	0.14916
				21.04	0.16013	21.04	0.1504
				21.12	0.16014	21.12	0.14863
				21.2	0.158	21.2	0.14915
				21.28	0.16073	21.28	0.15111
				21.36	0.15846	21.36	0.14945
				21.44	0.1618	21.44	0.14867
				21.52	0.15904	21.52	0.14779
				21.6	0.15926	21.6	0.14819
				21.68	0.15934	21.68	0.15128
				21.76	0.15931	21.76	0.1499
				21.84	0.16147	21.84	0.14986
				21.92	0.16139	21.92	0.14936
				22	0.16175	22	0.14995
				22.08	0.16017	22.08	0.14792
				22.16	0.16087	22.16	0.148
				22.24	0.16231	22.24	0.15016
				22.32	0.15987	22.32	0.1501
				22.4	0.1603	22.4	0.14809
				22.48	0.15991	22.48	0.14939
				22.56	0.16045	22.56	0.14892
				22.64	0.15875	22.64	0.14921
				22.72	0.16139	22.72	0.14843
				22.8	0.16102	22.8	0.15071
				22.88	0.1593	22.88	0.14825
				22.96	0.15896	22.96	0.14893
				23.04	0.15965	23.04	0.14798
				23.12	0.15904	23.12	0.14807
				23.2	0.1592	23.2	0.14737
				23.28	0.15844	23.28	0.15011
				23.36	0.15875	23.36	0.14879
				23.44	0.15957	23.44	0.14926
				23.52	0.1578	23.52	0.14698
				23.6	0.15925	23.6	0.14918
				23.68	0.15798	23.68	0.14906
				23.76	0.15933	23.76	0.14867
				23.84	0.15848	23.84	0.14816
				23.92	0.16043	23.92	0.14827
				24	0.15881	24	0.15014
				24.08	0.15933	24.08	0.14814
				24.16	0.15937	24.16	0.14835
				24.24	0.15796	24.24	0.15078
				24.32	0.16057	24.32	0.14889
				24.4	0.15975	24.4	0.14873
				24.48	0.15949	24.48	0.14723
				24.56	0.15929	24.56	0.14563
				24.64	0.15902	24.64	0.14789
				24.72	0.15961	24.72	0.14819
				24.8	0.1605	24.8	0.14894
				24.88	0.15721	24.88	0.14865
				24.96	0.1593	24.96	0.14779
				25.04	0.15872	25.04	0.1486
				25.12	0.15818	25.12	0.14973
				25.2	0.15749	25.2	0.14869
				25.28	0.15904	25.28	0.14878
				25.36	0.15928	25.36	0.14711
				25.44	0.15868	25.44	0.14938
				25.52	0.15874	25.52	0.14716
				25.6	0.1577	25.6	0.14776
				25.68	0.15825	25.68	0.14766
				25.76	0.1588	25.76	0.1486
				25.84	0.15901	25.84	0.14778
				25.92	0.15925	25.92	0.14799
				26	0.15744	26	0.14716
				26.08	0.15942	26.08	0.14827
				26.16	0.15775	26.16	0.15083
				26.24	0.15841	26.24	0.14819
				26.32	0.15899	26.32	0.14692
				26.4	0.15808	26.4	0.14736
				26.48	0.15803	26.48	0.14791
				26.56	0.15947	26.56	0.1465
				26.64	0.15807	26.64	0.14684
				26.72	0.15788	26.72	0.14907
				26.8	0.15761	26.8	0.14897
				26.88	0.15836	26.88	0.14836
				26.96	0.1586	26.96	0.1467
				27.04	0.15713	27.04	0.14738
				27.12	0.15881	27.12	0.14882
				27.2	0.15742	27.2	0.14804
				27.28	0.15781	27.28	0.14621
				27.36	0.15793	27.36	0.14743
				27.44	0.15972	27.44	0.14708
				27.52	0.15863	27.52	0.14705
				27.6	0.15736	27.6	0.14612
				27.68	0.15935	27.68	0.1456
				27.76	0.15881	27.76	0.14749
				27.84	0.15765	27.84	0.14761
				27.92	0.15812	27.92	0.1475
				28	0.15805	28	0.14837
				28.08	0.15734	28.08	0.14732
				28.16	0.15889	28.16	0.14989
				28.24	0.15571	28.24	0.1471
				28.32	0.15826	28.32	0.14678
				28.4	0.1594	28.4	0.14986
				28.48	0.15794	28.48	0.14647
				28.56	0.15765	28.56	0.14887
				28.64	0.1582	28.64	0.14747
				28.72	0.15855	28.72	0.14571
				28.8	0.15723	28.8	0.14794
				28.88	0.15761	28.88	0.14644
				28.96	0.1565	28.96	0.14482
				29.04	0.15809	29.04	0.14553
				29.12	0.15686	29.12	0.14448
				29.2	0.15723	29.2	0.14637
				29.28	0.15769	29.28	0.14601
				29.36	0.15722	29.36	0.14662
				29.44	0.1597	29.44	0.14671
				29.52	0.15728	29.52	0.14599
				29.6	0.15717	29.6	0.14638
				29.68	0.15675	29.68	0.1457
				29.76	0.15665	29.76	0.14687
				29.84	0.15811	29.84	0.14731
				29.92	0.15775	29.92	0.14576
				30	0.15748	30	0.14583
				30.08	0.15894	30.08	0.14684
				30.16	0.15874	30.16	0.14818
				30.24	0.15757	30.24	0.14489
				30.32	0.15829	30.32	0.14779
				30.4	0.15704	30.4	0.14641
				30.48	0.15663	30.48	0.14654
				30.56	0.15707	30.56	0.14858
				30.64	0.15651	30.64	0.14577
				30.72	0.15637	30.72	0.1474
				30.8	0.15635	30.8	0.14773
				30.88	0.1568	30.88	0.14738
				30.96	0.1572	30.96	0.14592
				31.04	0.15872	31.04	0.14438
				31.12	0.15835	31.12	0.14487
				31.2	0.15658	31.2	0.14658
				31.28	0.15731	31.28	0.14689
				31.36	0.15642	31.36	0.14512
				31.44	0.15651	31.44	0.14478
				31.52	0.1561	31.52	0.14693
				31.6	0.15719	31.6	0.14645
				31.68	0.15896	31.68	0.14587
				31.76	0.1579	31.76	0.1471
				31.84	0.1567	31.84	0.14662
				31.92	0.15771	31.92	0.14692
				32	0.15687	32	0.14451
				32.08	0.15683	32.08	0.1465
				32.16	0.15755	32.16	0.14635
				32.24	0.15739	32.24	0.14605
				32.32	0.15727	32.32	0.14542
				32.4	0.15902	32.4	0.1479
				32.48	0.15721	32.48	0.14517
				32.56	0.15623	32.56	0.14618
				32.64	0.1578	32.64	0.14433
				32.72	0.15599	32.72	0.14752
				32.8	0.15829	32.8	0.14714
				32.88	0.15604	32.88	0.14586
				32.96	0.15862	32.96	0.14546
				33.04	0.15595	33.04	0.14598
				33.12	0.15497	33.12	0.14613
				33.2	0.15734	33.2	0.14601
				33.28	0.15717	33.28	0.14399
				33.36	0.15567	33.36	0.14681
				33.44	0.1579	33.44	0.14498
				33.52	0.15783	33.52	0.14677
				33.6	0.15538	33.6	0.14749
				33.68	0.15623	33.68	0.14627
				33.76	0.15594	33.76	0.14524
				33.84	0.15797	33.84	0.14675
				33.92	0.15758	33.92	0.14611
				34	0.15649	34	0.14489
				34.08	0.15622	34.08	0.14528
				34.16	0.15495	34.16	0.14697
				34.24	0.15517	34.24	0.14575
				34.32	0.15581	34.32	0.14557
				34.4	0.15689	34.4	0.14724
				34.48	0.15598	34.48	0.14669
				34.56	0.15723	34.56	0.14697
				34.64	0.15654	34.64	0.14425
				34.72	0.15664	34.72	0.14685
				34.8	0.15597	34.8	0.14584
				34.88	0.15707	34.88	0.14571
				34.96	0.15916	34.96	0.14612
				35.04	0.15771	35.04	0.14686
				35.12	0.156	35.12	0.14606
				35.2	0.15635	35.2	0.14591
				35.28	0.15637	35.28	0.14557
				35.36	0.15651	35.36	0.14747
				35.44	0.15789	35.44	0.14594
				35.52	0.15692	35.52	0.14496
				35.6	0.15662	35.6	0.14372
				35.68	0.15542	35.68	0.14662
				35.76	0.15695	35.76	0.14595
				35.84	0.15528	35.84	0.14557
				35.92	0.15531	35.92	0.1456
				36	0.15507	36	0.14451
				36.08	0.15644	36.08	0.14362
				36.16	0.15482	36.16	0.14476
				36.24	0.15502	36.24	0.14481
				36.32	0.1559	36.32	0.14429
				36.4	0.15771	36.4	0.14437
				36.48	0.15553	36.48	0.14462
				36.56	0.15497	36.56	0.14476
				36.64	0.15492	36.64	0.1465
				36.72	0.15744	36.72	0.14527
				36.8	0.15466	36.8	0.1451
				36.88	0.15595	36.88	0.14539
				36.96	0.15657	36.96	0.144
				37.04	0.15577	37.04	0.14638
				37.12	0.15734	37.12	0.14637
				37.2	0.15425	37.2	0.14452
				37.28	0.1564	37.28	0.14449
				37.36	0.15607	37.36	0.14535
				37.44	0.15679	37.44	0.14347
				37.52	0.15748	37.52	0.14449
				37.6	0.15521	37.6	0.14642
				37.68	0.15446	37.68	0.14666
				37.76	0.15538	37.76	0.1438
				37.84	0.15469	37.84	0.1459
				37.92	0.15601	37.92	0.14715
				38	0.15536	38	0.14546
				38.08	0.15605	38.08	0.14616
				38.16	0.15584	38.16	0.14476
				38.24	0.15555	38.24	0.14492
				38.32	0.15638	38.32	0.1454
				38.4	0.15578	38.4	0.14428
				38.48	0.15454	38.48	0.14513
				38.56	0.15518	38.56	0.14446
				38.64	0.15489	38.64	0.14503
				38.72	0.15619	38.72	0.14539
				38.8	0.15538	38.8	0.14606
				38.88	0.15538	38.88	0.14554
				38.96	0.15461	38.96	0.14529
				39.04	0.15419	39.04	0.14566
				39.12	0.15389	39.12	0.14463
				39.2	0.1556	39.2	0.14729
				39.28	0.1549	39.28	0.14484
				39.36	0.15564	39.36	0.14419
				39.44	0.15611	39.44	0.14456
				39.52	0.1567	39.52	0.14375
				39.6	0.15617	39.6	0.14535
				39.68	0.15478	39.68	0.14678
				39.76	0.15825	39.76	0.14506
				39.84	0.15559	39.84	0.14603
				39.92	0.15526	39.92	0.14393

## Sheet: Panel c
Wavelength (nm)	Reduced NicA2	Reduced NicA2+NMM				WT titration			v320 titration
700	0.0136	0.0139				[NMM] (µM)	ΔA510		[NMM] (µM)	ΔA510
699	0.0137	0.0139				0.94553	0.00021495		2.2059	0.0038807
698	0.0137	0.014				1.8893	0.0011316		4.4069	0.0031582
697	0.0138	0.0141				2.8312	0.0015486		6.6031	0.0032426
696	0.0139	0.0142				3.7714	0.0024681		8.7945	0.0046181
695	0.014	0.0143				5.6465	0.0032062		10.981	0.0081778
694	0.0141	0.0144				7.5145	0.0045514		13.163	0.0078282
693	0.0141	0.0145				8.4459	0.0045704		15.34	0.010189
692	0.0142	0.0147				9.3756	0.0053969		17.512	0.010118
691	0.0143	0.0148				10.303	0.0067301		19.679	0.012652
690	0.0144	0.0149				11.23	0.0064476		21.842	0.013519
689	0.0145	0.015				12.154	0.0071768		24	0.015804
688	0.0146	0.0151				13.077	0.009326		26.153	0.016735
687	0.0147	0.0153				14.917	0.0099816		28.302	0.017832
686	0.0148	0.0154				16.75	0.011657		30.446	0.019571
685	0.0148	0.0155				18.577	0.01079		32.585	0.020722
684	0.0149	0.0156				22.21	0.013956		34.72	0.023098
683	0.015	0.0158				25.816	0.0154		36.85	0.023693
682	0.0151	0.0159				29.395			38.975	0.025014
681	0.0152	0.016				32.949	0.017801		41.096	0.026444
680	0.0153	0.0162				36.476	0.018753		43.212	0.028497
679	0.0154	0.0163				43.454	0.019004		45.324	0.030129
678	0.0155	0.0164				50.332	0.017359		47.431	0.030406
677	0.0155	0.0165				70.385	0.01807		49.534	0.032535
676	0.0157	0.0166							51.632	0.032424
675	0.0157	0.0168							53.725	0.032374
674	0.0158	0.0169							55.814	0.032689
673	0.0159	0.0171							57.899	0.033148
672	0.016	0.0172							59.979	0.032066
671	0.0161	0.0173							62.055	0.033967
670	0.0162	0.0174							64.126	0.031738
669	0.0162	0.0175							66.193	0.032312
668	0.0163	0.0177							68.255	0.032022
667	0.0164	0.0178							72.367	0.03294
666	0.0165	0.0179							76.461	0.034494
665	0.0166	0.018							80.537	0.033791
664	0.0166	0.0182							84.597	0.032628
663	0.0167	0.0183
662	0.0168	0.0184
661	0.0169	0.0185
660	0.0169	0.0186
659	0.017	0.0188
658	0.0171	0.0189
657	0.0172	0.019
656	0.0173	0.0192
655	0.0174	0.0193
654	0.0175	0.0195
653	0.0176	0.0196
652	0.0177	0.0197
651	0.0177	0.0199
650	0.0179	0.0201
649	0.018	0.0202
648	0.0181	0.0204
647	0.0182	0.0206
646	0.0183	0.0208
645	0.0185	0.021
644	0.0186	0.0212
643	0.0187	0.0214
642	0.0188	0.0215
641	0.0189	0.0217
640	0.019	0.0219
639	0.0191	0.0221
638	0.0192	0.0223
637	0.0193	0.0225
636	0.0194	0.0227
635	0.0196	0.0229
634	0.0197	0.0231
633	0.0198	0.0234
632	0.0199	0.0235
631	0.0201	0.0237
630	0.0202	0.0239
629	0.0202	0.0241
628	0.0204	0.0243
627	0.0205	0.0245
626	0.0206	0.0247
625	0.0206	0.0248
624	0.0207	0.025
623	0.0208	0.0252
622	0.0209	0.0254
621	0.021	0.0256
620	0.021	0.0257
619	0.0211	0.0259
618	0.0212	0.0261
617	0.0212	0.0262
616	0.0213	0.0264
615	0.0214	0.0266
614	0.0214	0.0267
613	0.0215	0.0269
612	0.0216	0.0271
611	0.0217	0.0273
610	0.0217	0.0274
609	0.0218	0.0276
608	0.0219	0.0278
607	0.0219	0.028
606	0.022	0.0282
605	0.0221	0.0284
604	0.0222	0.0286
603	0.0222	0.0287
602	0.0224	0.0289
601	0.0224	0.0291
600	0.0225	0.0293
599	0.0226	0.0295
598	0.0227	0.0297
597	0.0228	0.0299
596	0.0229	0.0301
595	0.0229	0.0304
594	0.0231	0.0306
593	0.0232	0.0308
592	0.0233	0.031
591	0.0234	0.0312
590	0.0235	0.0315
589	0.0235	0.0317
588	0.0236	0.0319
587	0.0237	0.0321
586	0.0237	0.0323
585	0.0238	0.0325
584	0.0238	0.0327
583	0.0239	0.0329
582	0.0239	0.0331
581	0.024	0.0333
580	0.024	0.0334
579	0.0241	0.0337
578	0.0241	0.0338
577	0.0241	0.034
576	0.0242	0.0342
575	0.0242	0.0344
574	0.0242	0.0346
573	0.0243	0.0348
572	0.0244	0.035
571	0.0244	0.0352
570	0.0245	0.0354
569	0.0245	0.0356
568	0.0246	0.0359
567	0.0247	0.0361
566	0.0248	0.0363
565	0.0249	0.0366
564	0.025	0.0368
563	0.0251	0.037
562	0.0251	0.0373
561	0.0252	0.0375
560	0.0253	0.0377
559	0.0253	0.0379
558	0.0254	0.0381
557	0.0254	0.0383
556	0.0254	0.0384
555	0.0255	0.0386
554	0.0255	0.0388
553	0.0255	0.039
552	0.0256	0.0392
551	0.0256	0.0394
550	0.0257	0.0396
549	0.0257	0.0398
548	0.0258	0.04
547	0.0258	0.0402
546	0.0258	0.0404
545	0.0259	0.0406
544	0.026	0.0408
543	0.0261	0.0411
542	0.0261	0.0412
541	0.0262	0.0415
540	0.0263	0.0417
539	0.0263	0.0418
538	0.0265	0.0421
537	0.0266	0.0423
536	0.0266	0.0425
535	0.0266	0.0427
534	0.0267	0.0429
533	0.0268	0.0431
532	0.0269	0.0434
531	0.027	0.0436
530	0.0271	0.0438
529	0.0272	0.044
528	0.0273	0.0441
527	0.0274	0.0444
526	0.0275	0.0446
525	0.0276	0.0448
524	0.0278	0.045
523	0.0279	0.0452
522	0.028	0.0454
521	0.028	0.0456
520	0.0282	0.0458
519	0.0283	0.0459
518	0.0284	0.0462
517	0.0285	0.0463
516	0.0286	0.0465
515	0.0288	0.0467
514	0.0289	0.0468
513	0.029	0.047
512	0.0292	0.0472
511	0.0293	0.0474
510	0.0294	0.0475
509	0.0296	0.0477
508	0.0297	0.0479
507	0.0298	0.048
506	0.03	0.0483
505	0.0302	0.0484
504	0.0304	0.0486
503	0.0305	0.0488
502	0.0308	0.0489
501	0.0309	0.0491
500	0.0311	0.0493
499	0.0313	0.0495
498	0.0316	0.0497
497	0.0318	0.0498
496	0.032	0.0501
495	0.0323	0.0502
494	0.0325	0.0504
493	0.0327	0.0506
492	0.033	0.0507
491	0.0333	0.0509
490	0.0335	0.0511
489	0.0338	0.0513
488	0.034	0.0514
487	0.0343	0.0516
486	0.0345	0.0518
485	0.0349	0.052
484	0.0352	0.0521
483	0.0354	0.0523
482	0.0358	0.0525
481	0.0361	0.0526
480	0.0364	0.0528
479	0.0368	0.0531
478	0.0372	0.0532
477	0.0375	0.0534
476	0.038	0.0536
475	0.0384	0.0538
474	0.0388	0.054
473	0.0393	0.0542
472	0.0397	0.0544
471	0.0402	0.0546
470	0.0408	0.0549
469	0.0413	0.0551
468	0.0418	0.0553
467	0.0424	0.0556
466	0.0429	0.0559
465	0.0435	0.0562
464	0.044	0.0564
463	0.0446	0.0567
462	0.0453	0.0571
461	0.046	0.0574
460	0.0466	0.0577
459	0.0473	0.058
458	0.048	0.0585
457	0.0488	0.0589
456	0.0496	0.0593
455	0.0504	0.0598
454	0.0513	0.0603
453	0.0522	0.0608
452	0.053	0.0613
451	0.054	0.062
450	0.055	0.0626
449	0.0561	0.0633
448	0.0571	0.064
447	0.0583	0.0648
446	0.0594	0.0656
445	0.0605	0.0664
444	0.0618	0.0673
443	0.063	0.0682
442	0.0643	0.0692
441	0.0656	0.0702
440	0.067	0.0713
439	0.0683	0.0723
438	0.0697	0.0735
437	0.0711	0.0747
436	0.0726	0.0759
435	0.0742	0.0772
434	0.0757	0.0786
433	0.0774	0.0801
432	0.079	0.0814
431	0.0806	0.083
430	0.0823	0.0844
429	0.0839	0.0859
428	0.0855	0.0873
427	0.0872	0.0888
426	0.0888	0.0903
425	0.0904	0.0917
424	0.092	0.0932
423	0.0934	0.0945
422	0.0951	0.0961
421	0.0967	0.0977
420	0.0984	0.0992
419	0.1001	0.1007
418	0.1016	0.1023
417	0.1033	0.104
416	0.1047	0.1055
415	0.1062	0.107
414	0.108	0.1088
413	0.1096	0.1104
412	0.1114	0.1121
411	0.1131	0.1138
410	0.1148	0.1156
409	0.1165	0.1172
408	0.1183	0.119
407	0.12	0.1207
406	0.1217	0.1224
405	0.123	0.1239
404	0.1244	0.1253
403	0.1254	0.1264
402	0.1263	0.1274
401	0.1273	0.1282
400	0.1282	0.1291

## Sheet: Panel d
t(s)	v320 A450		t(s)	WT A450
0.0039063	0.12058		0.0010305	0.09332
0.0078127	0.11511		0.0011068	0.09239
0.011719	0.11145		0.0011831	0.08897
0.015625	0.10836		0.0012595	0.09022
0.019532	0.1054		0.0013358	0.08918
0.023438	0.10303		0.0014121	0.08358
0.027344	0.10085		0.0014885	0.08435
0.031251	0.098746		0.0015648	0.08487
0.035157	0.096725		0.0016411	0.08205
0.039063	0.094657		0.0017174	0.08017
0.04297	0.093052		0.0017938	0.07965
0.046876	0.091539		0.0018701	0.07966
0.050782	0.089789		0.0019464	0.07686
0.054689	0.088462		0.0020228	0.07706
0.058595	0.087126		0.0020991	0.07863
0.062501	0.085802		0.0021754	0.07533
0.066408	0.084635		0.0022518	0.07682
0.070314	0.083474		0.0023281	0.07436
0.07422	0.082284		0.0024044	0.07221
0.078127	0.081319		0.0024808	0.07343
0.082033	0.080356		0.0025571	0.0739
0.085939	0.079414		0.0026334	0.07276
0.089846	0.07874		0.0027098	0.07344
0.093752	0.077772		0.0027861	0.07148
0.097658	0.076987		0.0028624	0.06989
0.10156	0.076209		0.0029387	0.06719
0.10547	0.075369		0.0030151	0.07161
0.10938	0.074768		0.0030914	0.07096
0.11328	0.07405		0.0031678	0.06854
0.11719	0.073438		0.0032441	0.07026
0.1211	0.072822		0.0033204	0.06605
0.125	0.072254		0.0033967	0.06615
0.12891	0.071665		0.0034731	0.06704
0.13282	0.071067		0.0035494	0.06638
0.13672	0.070501		0.0036257	0.06732
0.14063	0.07004		0.0037021	0.066
0.14453	0.069649		0.0037784	0.06679
0.14844	0.069197		0.0038547	0.06548
0.15235	0.068585		0.0039311	0.06785
0.15625	0.068156		0.0040074	0.06639
0.16016	0.067844		0.0040837	0.06434
0.16407	0.067433		0.00416	0.06425
0.16797	0.066954		0.0042364	0.06592
0.17188	0.066546		0.0043127	0.06298
0.17578	0.066289		0.004389	0.06448
0.17969	0.065901		0.0044654	0.06643
0.1836	0.065572		0.0045417	0.06402
0.1875	0.065213		0.004618	0.06543
0.19141	0.064895		0.0046944	0.06187
0.19532	0.06458		0.0047707	0.067
0.19922	0.064335		0.004847	0.06343
0.20313	0.064078		0.0049615	0.06674
0.20704	0.063699		0.0051142	0.06377
0.21094	0.063466		0.0052668	0.06349
0.21485	0.063157		0.0054195	0.06239
0.21875	0.062783		0.0055722	0.06199
0.22266	0.062605		0.0057248	0.06147
0.22657	0.062392		0.0058775	0.06288
0.23047	0.062223		0.0060302	0.06075
0.23438	0.061835		0.0061828	0.0614
0.23829	0.061646		0.0063355	0.06225
0.24219	0.061383		0.0064881	0.06247
0.2461	0.061168		0.0066408	0.06032
0.25001	0.061086		0.0067935	0.06142
0.25391	0.060888		0.0069461	0.06102
0.25782	0.060759		0.0070988	0.06096
0.26172	0.060593		0.0072515	0.05824
0.26563	0.060263		0.0074041	0.05966
0.26954	0.06005		0.0075568	0.06041
0.27344	0.060039		0.0077095	0.06264
0.27735	0.059785		0.0078621	0.06137
0.28126	0.059604		0.0080148	0.0605
0.28516	0.059461		0.0081674	0.05989
0.28907	0.059117		0.0083201	0.05812
0.29297	0.059065		0.0084728	0.0617
0.29688	0.058989		0.0086254	0.06233
0.30079	0.058817		0.0087781	0.05861
0.30469	0.058665		0.0089308	0.06038
0.3086	0.058534		0.0090834	0.05725
0.31251	0.058338		0.0092361	0.05727
0.31641	0.05828		0.0093887	0.05762
0.32032	0.058082		0.0095414	0.05936
0.32423	0.057927		0.0096941	0.05872
0.32813	0.057845		0.0098467	0.05874
0.33204	0.057705		0.0099994	0.05938
0.33594	0.057536		0.010152	0.05802
0.33985	0.057428		0.010305	0.05842
0.34376	0.057294		0.010457	0.05791
0.34766	0.057297		0.01061	0.05583
0.35157	0.057148		0.010763	0.05773
0.35548	0.057093		0.010915	0.0586
0.35938	0.056877		0.011068	0.0584
0.36329	0.056895		0.011221	0.06096
0.36719	0.05674		0.011373	0.05822
0.3711	0.056778		0.011526	0.05923
0.37501	0.056644		0.011679	0.06018
0.37891	0.056504		0.011831	0.05865
0.38282	0.056588		0.011984	0.05949
0.38673	0.056294		0.012137	0.05862
0.39063	0.056294		0.012289	0.06033
0.39454	0.05616		0.012442	0.0586
0.39845	0.055993		0.012595	0.0567
0.40235	0.056011		0.012747	0.05722
0.40626	0.055789		0.0129	0.05898
0.41016	0.055716		0.013053	0.05942
0.41407	0.055728		0.013205	0.05901
0.41798	0.05571		0.013358	0.05824
0.42188	0.055565		0.013511	0.05978
0.42579	0.055579		0.013663	0.05903
0.4297	0.055527		0.013816	0.05887
0.4336	0.055372		0.013969	0.05629
0.43751	0.055311		0.014121	0.05658
0.44142	0.055334		0.014274	0.05647
0.44532	0.055226		0.014427	0.05736
0.44923	0.055308		0.014579	0.05728
0.45313	0.055115		0.014808	0.05777
0.45704	0.054996		0.015114	0.05756
0.46095	0.054935		0.015419	0.05861
0.46485	0.054841		0.015724	0.05898
0.46876	0.054844		0.01603	0.0582
0.47267	0.054757		0.016335	0.05719
0.47657	0.054832		0.01664	0.05715
0.48048	0.054652		0.016946	0.05618
0.48438	0.054611		0.017251	0.05612
0.48829	0.054573		0.017556	0.05774
0.4922	0.054637		0.017862	0.05729
0.4961	0.054512		0.018167	0.05644
0.50001	0.054494		0.018472	0.05708
0.50392	0.054395		0.018777	0.05766
0.50782	0.054334		0.019083	0.05723
0.51173	0.054348		0.019388	0.05728
0.51564	0.054398		0.019693	0.05751
0.51954	0.05417		0.019999	0.05755
0.52345	0.054071		0.020304	0.05707
0.52735	0.054162		0.020609	0.05809
0.53126	0.054159		0.020915	0.05635
0.53517	0.054001		0.02122	0.05496
0.53907	0.053978		0.021525	0.05523
0.54298	0.053896		0.021831	0.05718
0.54689	0.05389		0.022136	0.05816
0.55079	0.053943		0.022441	0.05691
0.5547	0.053908		0.022747	0.05573
0.55861	0.053812		0.023052	0.05583
0.56251	0.053829		0.023357	0.05752
0.56642	0.053817		0.023663	0.05689
0.57032	0.053753		0.023968	0.05754
0.57423	0.053753		0.024273	0.05718
0.57814	0.053791		0.024579	0.05688
0.58204	0.053672		0.024884	0.0556
0.58595	0.053666		0.025189	0.05588
0.58986	0.053593		0.025495	0.05658
0.59376	0.053468		0.0258	0.05575
0.59767	0.05347		0.026105	0.05775
0.60157	0.053424		0.026411	0.05687
0.60548	0.053424		0.026716	0.05793
0.60939	0.053424		0.027021	0.05517
0.61329	0.053336		0.027327	0.05563
0.6172	0.05343		0.027632	0.05557
0.62111	0.053307		0.027937	0.05471
0.62501	0.053295		0.028243	0.05639
0.62892	0.0534		0.028548	0.05465
0.63283	0.053374		0.028853	0.05621
0.63673	0.053307		0.029159	0.05547
0.64064	0.053147		0.029464	0.05554
0.64454	0.053062		0.029769	0.05594
0.64845	0.053082		0.030074	0.05364
0.65236	0.05319		0.03038	0.05636
0.65626	0.053144		0.030685	0.05673
0.66017	0.053042		0.03099	0.05558
0.66408	0.053091		0.031296	0.05568
0.66798	0.053068		0.031601	0.05659
0.67189	0.053082		0.031906	0.05465
0.6758	0.05296		0.032212	0.05531
0.6797	0.053021		0.032517	0.05569
0.68361	0.052948		0.032822	0.05493
0.68751	0.052937		0.033128	0.05671
0.69142	0.053062		0.033433	0.055
0.69533	0.052896		0.033738	0.05572
0.69923	0.052966		0.034044	0.05602
0.70314	0.052928		0.034502	0.05514
0.70705	0.052861		0.035112	0.05614
0.71095	0.05273		0.035723	0.05476
0.71486	0.052759		0.036334	0.05464
0.71876	0.052747		0.036944	0.05599
0.72267	0.052683		0.037555	0.05555
0.72658	0.052677		0.038166	0.05575
0.73048	0.052715		0.038776	0.05399
0.73439	0.052823		0.039387	0.0544
0.7383	0.052616		0.039998	0.05515
0.7422	0.052677		0.040608	0.05615
0.74611	0.052765		0.041219	0.05516
0.75002	0.052625		0.04183	0.05535
0.75392	0.052552		0.04244	0.05501
0.75783	0.052671		0.043051	0.05674
0.76173	0.05261		0.043661	0.0555
0.76564	0.052633		0.044272	0.05576
0.76955	0.052657		0.044883	0.05499
0.77345	0.052628		0.045493	0.05525
0.77736	0.052505		0.046104	0.05421
0.78127	0.052441		0.046715	0.05574
0.78517	0.052415		0.047325	0.05554
0.78908	0.052482		0.047936	0.0544
0.79298	0.052499		0.048547	0.05336
0.79689	0.052549		0.049157	0.05504
0.8008	0.05249		0.049768	0.05394
0.8047	0.052441		0.050379	0.05424
0.80861	0.052435		0.050989	0.05517
0.81252	0.052432		0.0516	0.05518
0.81642	0.052528		0.052211	0.05504
0.82033	0.05238		0.052821	0.05625
0.82424	0.052388		0.053432	0.05489
0.82814	0.052412		0.054042	0.05376
0.83205	0.052409		0.054653	0.0542
0.83595	0.052423		0.055264	0.05355
0.83986	0.052418		0.055874	0.05355
0.84377	0.052342		0.056485	0.0542
0.84767	0.052307		0.057096	0.05404
0.85158	0.052321		0.057706	0.05515
0.85549	0.052219		0.058317	0.05447
0.85939	0.052412		0.058928	0.05365
0.8633	0.052339		0.059538	0.05432
0.86721	0.052315		0.060149	0.05528
0.87111	0.052278		0.06076	0.05456
0.87502	0.052315		0.06137	0.05424
0.87892	0.052269		0.061981	0.05533
0.88283	0.05217		0.062592	0.05468
0.88674	0.052234		0.063202	0.05353
0.89064	0.052248		0.063813	0.05436
0.89455	0.052304		0.064424	0.05315
0.89846	0.052219		0.065034	0.05335
0.90236	0.052059		0.065645	0.05291
0.90627	0.052138		0.066256	0.05356
0.91017	0.052146		0.066866	0.05428
0.91408	0.05224		0.067477	0.05409
0.91799	0.052149		0.068087	0.05484
0.92189	0.05212		0.068698	0.05334
0.9258	0.05221		0.069309	0.05565
0.92971	0.052161		0.069919	0.05473
0.93361	0.052199		0.07053	0.0553
0.93752	0.052152		0.071141	0.05369
0.94143	0.052102		0.071751	0.05453
0.94533	0.052105		0.072362	0.05317
0.94924	0.052085		0.072973	0.05476
0.95314	0.05205		0.073889	0.0533
0.95705	0.051942		0.07511	0.05373
0.96096	0.051983		0.076331	0.05425
0.96486	0.051916		0.077553	0.0541
0.96877	0.051925		0.078774	0.05366
0.97268	0.051866		0.079995	0.05427
0.97658	0.052006		0.081216	0.05273
0.98049	0.051989		0.082438	0.05363
0.9844	0.052015		0.083659	0.05316
0.9883	0.05207		0.08488	0.05335
0.99221	0.051954		0.086102	0.05375
0.99611	0.051974		0.087323	0.05363
1	0.052021		0.088544	0.05343
			0.089766	0.05342
			0.090987	0.05279
			0.092208	0.05391
			0.093429	0.05303
			0.094651	0.05363
			0.095872	0.05333
			0.097093	0.05409
			0.098315	0.05278
			0.099536	0.05343
			0.10076	0.05351
			0.10198	0.0523
			0.1032	0.05334
			0.10442	0.0536
			0.10564	0.05327
			0.10686	0.05364
			0.10808	0.05255
			0.10931	0.05301
			0.11053	0.05249
			0.11175	0.05394
			0.11297	0.05353
			0.11419	0.05432
			0.11541	0.05295
			0.11663	0.05345
			0.11786	0.0537
			0.11908	0.0538
			0.1203	0.0533
			0.12152	0.05358
			0.12274	0.05398
			0.12396	0.05364
			0.12518	0.05282
			0.1264	0.05351
			0.12763	0.05316
			0.12885	0.05283
			0.13007	0.05375
			0.13129	0.05377
			0.13251	0.05338
			0.13373	0.05424
			0.13495	0.05293
			0.13617	0.0528
			0.1374	0.05273
			0.13862	0.05321
			0.13984	0.05299
			0.14106	0.05363
			0.14228	0.05319
			0.1435	0.05404
			0.14472	0.0531
			0.14595	0.05333
			0.14717	0.05349
			0.14839	0.05376
			0.14961	0.05266
			0.15083	0.05312
			0.15266	0.05377
			0.15511	0.05288
			0.15755	0.05342
			0.15999	0.05361
			0.16243	0.05218
			0.16488	0.053
			0.16732	0.0524
			0.16976	0.05275
			0.1722	0.0529
			0.17465	0.05302
			0.17709	0.05335
			0.17953	0.05356
			0.18197	0.05364
			0.18442	0.05288
			0.18686	0.0532
			0.1893	0.05245
			0.19174	0.0529
			0.19419	0.05368
			0.19663	0.05289
			0.19907	0.05327
			0.20151	0.05292
			0.20396	0.05311
			0.2064	0.0531
			0.20884	0.05276
			0.21128	0.05317
			0.21373	0.0536
			0.21617	0.05246
			0.21861	0.0529
			0.22106	0.05276
			0.2235	0.05292
			0.22594	0.05295
			0.22838	0.05291
			0.23083	0.05301
			0.23327	0.05331
			0.23571	0.05261
			0.23815	0.05222
			0.2406	0.05237
			0.24304	0.05272
			0.24548	0.05314
			0.24792	0.05284
			0.25037	0.05326
			0.25281	0.05256
			0.25525	0.05263
			0.25769	0.0525
			0.26014	0.05264
			0.26258	0.05295
			0.26502	0.05249
			0.26746	0.05289
			0.26991	0.05343
			0.27235	0.05215
			0.27479	0.05191
			0.27723	0.0523
			0.27968	0.05223
			0.28212	0.05238
			0.28456	0.05236
			0.28701	0.05267
			0.28945	0.05202
			0.29189	0.05177
			0.29433	0.05244
			0.29678	0.05248
			0.29922	0.0533
			0.30166	0.05239
			0.3041	0.05242
			0.30655	0.05244
			0.31021	0.05251
			0.3151	0.0526
			0.31998	0.05238
			0.32487	0.05228
			0.32975	0.05253
			0.33464	0.05224
			0.33952	0.05219
			0.34441	0.0526
			0.34929	0.05262
			0.35418	0.05194
			0.35906	0.05202
			0.36395	0.05208
			0.36883	0.05187
			0.37372	0.05208
			0.3786	0.05246
			0.38349	0.05199
			0.38837	0.05243
			0.39326	0.05242
			0.39814	0.05242
			0.40303	0.05172
			0.40791	0.05198
			0.4128	0.05253
			0.41768	0.05157
			0.42257	0.05211
			0.42745	0.05188
			0.43234	0.05241
			0.43723	0.05239
			0.44211	0.05173
			0.447	0.05188
			0.45188	0.052
			0.45677	0.0522
			0.46165	0.0517
			0.46654	0.05234
			0.47142	0.05195
			0.47631	0.05212
			0.48119	0.05218
			0.48608	0.05182
			0.49096	0.05163
			0.49585	0.05198
			0.50073	0.05195
			0.50562	0.05201
			0.5105	0.05185
			0.51539	0.052
			0.52027	0.0526
			0.52516	0.05187
			0.53004	0.05221
			0.53493	0.05201
			0.53981	0.0516
			0.5447	0.05172
			0.54958	0.05245
			0.55447	0.05199
			0.55936	0.05225
			0.56424	0.05211
			0.56913	0.05219
			0.57401	0.05189
			0.5789	0.05235
			0.58378	0.05221
			0.58867	0.05168
			0.59355	0.05166
			0.59844	0.052
			0.60332	0.05214
			0.60821	0.05202
			0.61309	0.05161
			0.61798	0.05184
			0.62531	0.05184
			0.63508	0.05206
			0.64485	0.05206
			0.65462	0.05197
			0.66439	0.05194
			0.67416	0.05169
			0.68393	0.05177
			0.6937	0.05172
			0.70347	0.05171
			0.71324	0.05172
			0.72301	0.05209
			0.73278	0.05173
			0.74255	0.05182
			0.75232	0.05141
			0.76209	0.05194
			0.77186	0.05181
			0.78163	0.05163
			0.7914	0.05201
			0.80117	0.05167
			0.81094	0.05138
			0.82071	0.05149
			0.83048	0.05222
			0.84025	0.05133
			0.85002	0.0518
			0.85979	0.05167
			0.86957	0.0518
			0.87934	0.0519
			0.88911	0.0512
			0.89888	0.05164
			0.90865	0.0517
			0.91842	0.05194
			0.92819	0.0518
			0.93796	0.05153
			0.94773	0.05151
			0.9575	0.05147
			0.96727	0.05195
			0.97704	0.05131
			0.98681	0.05168
			0.99658	0.05153

## Sheet: Panel e
[Nicotine] (µM)	kobs1	kobs2
50	447.17	154.2
50	511.63	194.24
50	477.17	155.26
100	692.86	227.84
100	543.58	79.511
75	523.33	97.176
75	536.73	111.81
75	558.66	114.14
150	625.8	85.189
150	671.71	120.23
200	655.46	61.227
200	608.24	46.404
200	599.88	43.155
300	832.49	165.42
300	596.65	53.16
300	751.14	105.56

## Sheet: Panel f
[Nicotine] (µM)	kobs1	kobs2
50	19.58	3.9578
50	19.433	3.9829
50	21.495	4.4037
100	18.6	4.4465
100	20.279	4.6437
100	19.576	4.5951
200	18.454	4.1338
200	18.835	4.193
200	18.68	4.1681
300	17.898	3.8377
300	17.927	3.8461
400	21.644	4.2607
400	18.669	3.7481
400	17.285	3.6304

## Sheet: Panel g
Time (s)	A550
0	0.64304
0.008	0.64558
0.016	0.65118
0.024	0.65181
0.032	0.6512
0.04	0.65491
0.048	0.65874
0.056	0.65875
0.064	0.66361
0.072	0.66476
0.08	0.66668
0.088	0.66695
0.096	0.6666
0.104	0.67126
0.112	0.67559
0.12	0.67547
0.128	0.67443
0.136	0.67645
0.144	0.67786
0.152	0.68064
0.16	0.6783
0.168	0.68297
0.176	0.68624
0.184	0.68499
0.192	0.68425
0.2	0.68867
0.208	0.68652
0.216	0.68814
0.224	0.69256
0.232	0.69243
0.24	0.69431
0.248	0.69755
0.256	0.69691
0.264	0.69436
0.272	0.69478
0.28	0.70099
0.288	0.70504
0.296	0.70163
0.304	0.70567
0.312	0.70497
0.32	0.70561
0.328	0.70537
0.336	0.70614
0.344	0.7044
0.352	0.70724
0.36	0.71348
0.368	0.71229
0.376	0.71147
0.384	0.70703
0.392	0.71439
0.4	0.7143
0.408	0.71515
0.416	0.71366
0.424	0.71766
0.432	0.71196
0.44	0.72309
0.448	0.71924
0.456	0.72279
0.464	0.71891
0.472	0.71961
0.48	0.72141
0.488	0.71802
0.496	0.72292
0.504	0.72258
0.512	0.72579
0.52	0.72681
0.528	0.73086
0.536	0.72601
0.544	0.72689
0.552	0.72789
0.56	0.72998
0.568	0.72913
0.576	0.73149
0.584	0.73131
0.592	0.73517
0.6	0.73515
0.608	0.72572
0.616	0.73045
0.624	0.7313
0.632	0.73518
0.64	0.7343
0.648	0.73629
0.656	0.73944
0.664	0.73437
0.672	0.733
0.68	0.73893
0.688	0.7372
0.696	0.73832
0.704	0.73724
0.712	0.73904
0.72	0.74207
0.728	0.73554
0.736	0.74127
0.744	0.74039
0.752	0.73951
0.76	0.74047
0.768	0.739
0.776	0.74154
0.784	0.74028
0.792	0.7398
0.8	0.7423
0.808	0.74023
0.816	0.743
0.824	0.74033
0.832	0.74264
0.84	0.74612
0.848	0.7421
0.856	0.74437
0.864	0.74418
0.872	0.74812
0.88	0.74567
0.888	0.74584
0.896	0.74916
0.904	0.74562
0.912	0.745
0.92	0.74708
0.928	0.74909
0.936	0.74498
0.944	0.74685
0.952	0.7484
0.96	0.7495
0.968	0.74859
0.976	0.74922
0.984	0.74812
0.992	0.74675
1	0.74955
1.008	0.75101
1.016	0.74869
1.024	0.74715
1.032	0.75404
1.04	0.74797
1.048	0.75269
1.056	0.74941
1.064	0.75183
1.072	0.75016
1.08	0.75168
1.088	0.75262
1.096	0.75015
1.104	0.75185
1.112	0.75023
1.12	0.75107
1.128	0.75411
1.136	0.75455
1.144	0.75295
1.152	0.75442
1.16	0.754
1.168	0.75588
1.176	0.75531
1.184	0.75258
1.192	0.7498
1.2	0.75439
1.208	0.75445
1.216	0.75638
1.224	0.75499
1.232	0.75654
1.24	0.75235
1.248	0.75652
1.256	0.75433
1.264	0.75313
1.272	0.75698
1.28	0.75569
1.288	0.75917
1.296	0.75797
1.304	0.7527
1.312	0.75477
1.32	0.75783
1.328	0.75522
1.336	0.75658
1.344	0.7592
1.352	0.75583
1.36	0.76094
1.368	0.75845
1.376	0.75752
1.384	0.76028
1.392	0.75668
1.4	0.76168
1.408	0.75362
1.416	0.75416
1.424	0.76018
1.432	0.76072
1.44	0.76032
1.448	0.76231
1.456	0.75847
1.464	0.75974
1.472	0.75841
1.48	0.75824
1.488	0.75874
1.496	0.75878
1.504	0.7616
1.512	0.75913
1.52	0.75837
1.528	0.76226
1.536	0.75961
1.544	0.76559
1.552	0.75852
1.56	0.76116
1.568	0.75842
1.576	0.75876
1.584	0.76113
1.592	0.76032
1.6	0.76136
1.608	0.75611
1.616	0.75901
1.624	0.75774
1.632	0.75901
1.64	0.76539
1.648	0.75836
1.656	0.75957
1.664	0.75773
1.672	0.76411
1.68	0.766
1.688	0.7629
1.696	0.76236
1.704	0.76022
1.712	0.76396
1.72	0.76483
1.728	0.75988
1.736	0.75962
1.744	0.76198
1.752	0.75989
1.76	0.76267
1.768	0.76093
1.776	0.76114
1.784	0.76662
1.792	0.76608
1.8	0.76419
1.808	0.76424
1.816	0.76587
1.824	0.76202
1.832	0.76436
1.84	0.7619
1.848	0.7656
1.856	0.75915
1.864	0.76248
1.872	0.76019
1.88	0.75783
1.888	0.76053
1.896	0.76508
1.904	0.76485
1.912	0.76122
1.92	0.76568
1.928	0.76446
1.936	0.76382
1.944	0.76281
1.952	0.7662
1.96	0.76519
1.968	0.76001
1.976	0.76046
1.984	0.76472
1.992	0.76344
2	0.76704
