# Supplementary material for: Directed evolution unlocks oxygen reactivity for a nicotine-degrading flavoenzyme
Source: Nat Chem Biol. 2023 Sep 28;19(11):1406–14. doi: 10.1038/s41589-023-01426-y (PMC10611581; doi:10.1038/s41589-023-01426-y)
Supplement: Supplementary file 11 — Data used to generate plots. [file 41589_2023_1426_MOESM11_ESM.xlsx]

## Sheet: Panel a
ppm	0.0 mM	0.1 mM	0.5 mM	2.5 mM
-58.0004	-490000000	-560000000	384000000	-900000000
-58.0011	-340000000	-720000000	374000000	-840000000
-58.0019	-140000000	-720000000	426000000	-630000000
-58.0026	29799220	-560000000	529000000	-300000000
-58.0034	120000000	-310000000	648000000	74345605
-58.0041	107000000	-81000000	740000000	416000000
-58.0049	14020404	62748229	774000000	665000000
-58.0056	-96000000	96364613	743000000	789000000
-58.0064	-150000000	61779013	666000000	786000000
-58.0071	-92000000	40549445	575000000	683000000
-58.0079	81293620	108000000	496000000	525000000
-58.0086	328000000	290000000	440000000	364000000
-58.0094	574000000	542000000	397000000	249000000
-58.0101	752000000	769000000	347000000	212000000
-58.0109	829000000	862000000	276000000	252000000
-58.0116	826000000	756000000	183000000	339000000
-58.0124	804000000	460000000	86343390	414000000
-58.0131	833000000	60680261	11259614	411000000
-58.0139	951000000	-310000000	-24000000	284000000
-58.0147	1140000000	-520000000	-16000000	34824837
-58.0154	1330000000	-520000000	17704158	-280000000
-58.0162	1420000000	-320000000	55433950	-570000000
-58.0169	1370000000	-15000000	82660062	-740000000
-58.0177	1150000000	270000000	104000000	-710000000
-58.0184	850000000	425000000	143000000	-490000000
-58.0192	572000000	401000000	225000000	-160000000
-58.0199	422000000	219000000	363000000	156000000
-58.0207	444000000	-38000000	535000000	334000000
-58.0214	596000000	-270000000	689000000	305000000
-58.0222	770000000	-390000000	759000000	81662597
-58.0229	838000000	-360000000	694000000	-250000000
-58.0237	721000000	-200000000	484000000	-550000000
-58.0244	430000000	45509701	171000000	-730000000
-58.0252	67562804	318000000	-160000000	-720000000
-58.0259	-210000000	556000000	-420000000	-570000000
-58.0267	-280000000	724000000	-540000000	-350000000
-58.0274	-90000000	799000000	-510000000	-190000000
-58.0282	284000000	778000000	-360000000	-130000000
-58.0289	683000000	666000000	-180000000	-190000000
-58.0297	929000000	478000000	-35000000	-290000000
-58.0304	906000000	243000000	23757534	-350000000
-58.0312	618000000	7350341	1665758	-320000000
-58.0319	190000000	-180000000	-58000000	-160000000
-58.0327	-190000000	-260000000	-99000000	49104005
-58.0335	-350000000	-200000000	-83000000	231000000
-58.0342	-220000000	-30000000	-13000000	302000000
-58.035	145000000	222000000	77361886	226000000
-58.0357	585000000	477000000	136000000	35955845
-58.0365	910000000	662000000	127000000	-190000000
-58.0372	988000000	724000000	49386718	-360000000
-58.038	802000000	654000000	-60000000	-430000000
-58.0387	455000000	483000000	-140000000	-370000000
-58.0395	117000000	272000000	-160000000	-240000000
-58.0402	-54000000	83728453	-100000000	-110000000
-58.041	15315252	-38000000	3669726	-26000000
-58.0417	288000000	-83000000	92154590	-4958075
-58.0425	642000000	-70000000	110000000	-20000000
-58.0432	933000000	-36000000	39084766	-27000000
-58.044	1070000000	-12000000	-91000000	8290437
-58.0447	1030000000	-11000000	-210000000	83583109
-58.0455	903000000	-23000000	-250000000	159000000
-58.0462	792000000	-22000000	-150000000	179000000
-58.047	777000000	14803525	72108766	103000000
-58.0477	870000000	98212933	353000000	-67000000
-58.0485	1010000000	214000000	599000000	-280000000
-58.0492	1100000000	328000000	727000000	-470000000
-58.05	1070000000	398000000	698000000	-550000000
-58.0507	903000000	394000000	537000000	-510000000
-58.0515	666000000	307000000	323000000	-370000000
-58.0523	452000000	158000000	148000000	-210000000
-58.053	339000000	-5529531	87502046	-120000000
-58.0538	339000000	-130000000	161000000	-160000000
-58.0545	385000000	-150000000	331000000	-310000000
-58.0553	369000000	-54000000	520000000	-530000000
-58.056	194000000	160000000	646000000	-710000000
-58.0568	-160000000	450000000	651000000	-780000000
-58.0575	-620000000	747000000	524000000	-690000000
-58.0583	-1000000000	976000000	299000000	-460000000
-58.059	-1300000000	1070000000	38320862	-170000000
-58.0598	-1200000000	1010000000	-200000000	115000000
-58.0605	-890000000	790000000	-360000000	310000000
-58.0613	-420000000	462000000	-430000000	395000000
-58.062	25754932	94522949	-420000000	391000000
-58.0628	314000000	-240000000	-320000000	348000000
-58.0635	391000000	-510000000	-150000000	320000000
-58.0643	307000000	-670000000	76979934	340000000
-58.065	186000000	-740000000	344000000	405000000
-58.0658	154000000	-760000000	621000000	488000000
-58.0665	278000000	-740000000	863000000	552000000
-58.0673	534000000	-700000000	1020000000	567000000
-58.068	820000000	-640000000	1050000000	523000000
-58.0688	1010000000	-540000000	941000000	430000000
-58.0695	1030000000	-380000000	714000000	309000000
-58.0703	874000000	-190000000	426000000	181000000
-58.071	621000000	18232901	145000000	58548869
-58.0718	387000000	192000000	-69000000	-54000000
-58.0726	262000000	297000000	-180000000	-160000000
-58.0733	272000000	324000000	-200000000	-240000000
-58.0741	368000000	295000000	-150000000	-310000000
-58.0748	461000000	257000000	-85000000	-340000000
-58.0756	473000000	260000000	-20000000	-320000000
-58.0763	385000000	327000000	34290398	-280000000
-58.0771	246000000	441000000	95539422	-210000000
-58.0778	146000000	546000000	188000000	-170000000
-58.0786	160000000	573000000	326000000	-160000000
-58.0793	309000000	477000000	497000000	-210000000
-58.0801	537000000	258000000	663000000	-290000000
-58.0808	741000000	-24000000	774000000	-400000000
-58.0816	823000000	-270000000	788000000	-480000000
-58.0823	740000000	-400000000	689000000	-520000000
-58.0831	534000000	-350000000	504000000	-510000000
-58.0838	311000000	-150000000	290000000	-460000000
-58.0846	191000000	112000000	115000000	-390000000
-58.0853	241000000	322000000	35186910	-310000000
-58.0861	440000000	390000000	74935006	-240000000
-58.0868	687000000	287000000	217000000	-160000000
-58.0876	844000000	62679621	414000000	-49000000
-58.0883	805000000	-180000000	605000000	106000000
-58.0891	551000000	-340000000	741000000	299000000
-58.0898	160000000	-360000000	798000000	489000000
-58.0906	-230000000	-240000000	782000000	617000000
-58.0914	-470000000	-67000000	721000000	616000000
-58.0921	-490000000	48449605	646000000	451000000
-58.0929	-300000000	29213765	583000000	135000000
-58.0936	-4018892	-140000000	537000000	-260000000
-58.0944	260000000	-380000000	500000000	-620000000
-58.0951	392000000	-600000000	459000000	-830000000
-58.0959	363000000	-670000000	407000000	-790000000
-58.0966	222000000	-560000000	350000000	-490000000
-58.0974	65646900	-300000000	309000000	-3830139
-58.0981	-17000000	7809605	307000000	535000000
-58.0989	16729908	234000000	356000000	962000000
-58.0996	144000000	288000000	450000000	1150000000
-58.1004	298000000	158000000	557000000	1050000000
-58.1011	407000000	-81000000	635000000	696000000
-58.1019	434000000	-310000000	644000000	222000000
-58.1026	391000000	-400000000	571000000	-220000000
-58.1034	329000000	-310000000	438000000	-500000000
-58.1041	306000000	-68000000	302000000	-550000000
-58.1049	354000000	229000000	234000000	-410000000
-58.1056	462000000	462000000	298000000	-160000000
-58.1064	584000000	545000000	516000000	88366725
-58.1071	666000000	473000000	856000000	261000000
-58.1079	675000000	315000000	1230000000	336000000
-58.1086	613000000	181000000	1530000000	353000000
-58.1094	515000000	168000000	1650000000	378000000
-58.1102	425000000	312000000	1530000000	463000000
-58.1109	372000000	568000000	1170000000	609000000
-58.1117	357000000	834000000	660000000	763000000
-58.1124	357000000	997000000	128000000	843000000
-58.1132	350000000	986000000	-290000000	776000000
-58.1139	329000000	802000000	-490000000	547000000
-58.1147	315000000	516000000	-450000000	211000000
-58.1154	341000000	234000000	-210000000	-130000000
-58.1162	432000000	45178437	129000000	-350000000
-58.1169	577000000	-15000000	438000000	-400000000
-58.1177	728000000	21887045	622000000	-270000000
-58.1184	813000000	82134597	633000000	-41000000
-58.1192	769000000	89424965	490000000	162000000
-58.1199	579000000	6482501	258000000	242000000
-58.1207	287000000	-150000000	21573342	163000000
-58.1214	-16000000	-300000000	-150000000	-32000000
-58.1222	-230000000	-390000000	-220000000	-250000000
-58.1229	-270000000	-350000000	-190000000	-370000000
-58.1237	-140000000	-210000000	-110000000	-350000000
-58.1244	123000000	-17000000	-23000000	-180000000
-58.1252	417000000	144000000	43829982	50111621
-58.1259	661000000	212000000	75018462	258000000
-58.1267	806000000	178000000	78551774	373000000
-58.1274	852000000	91368005	69607646	386000000
-58.1282	835000000	31810117	57888478	349000000
-58.1289	798000000	71235141	40794334	338000000
-58.1297	759000000	233000000	6411998	410000000
-58.1305	702000000	477000000	-56000000	563000000
-58.1312	597000000	715000000	-140000000	732000000
-58.132	422000000	853000000	-230000000	823000000
-58.1327	193000000	835000000	-290000000	761000000
-58.1335	-32000000	674000000	-280000000	540000000
-58.1342	-180000000	451000000	-170000000	227000000
-58.135	-170000000	276000000	13062878	-58000000
-58.1357	-17000000	240000000	242000000	-200000000
-58.1365	249000000	373000000	459000000	-150000000
-58.1372	536000000	625000000	612000000	38414981
-58.138	751000000	891000000	672000000	256000000
-58.1387	844000000	1060000000	640000000	362000000
-58.1395	829000000	1050000000	546000000	268000000
-58.1402	766000000	877000000	433000000	-12000000
-58.141	734000000	619000000	337000000	-370000000
-58.1417	777000000	391000000	274000000	-640000000
-58.1425	880000000	290000000	234000000	-690000000
-58.1432	976000000	353000000	194000000	-480000000
-58.144	981000000	532000000	132000000	-83000000
-58.1447	845000000	723000000	47125214	326000000
-58.1455	585000000	812000000	-35000000	571000000
-58.1462	287000000	730000000	-71000000	537000000
-58.147	64283956	486000000	-15000000	233000000
-58.1477	9016116	167000000	159000000	-210000000
-58.1485	139000000	-100000000	440000000	-620000000
-58.1493	387000000	-210000000	778000000	-800000000
-58.15	630000000	-130000000	1100000000	-700000000
-58.1508	750000000	107000000	1330000000	-370000000
-58.1515	686000000	389000000	1420000000	60436613
-58.1523	470000000	594000000	1360000000	398000000
-58.153	209000000	636000000	1180000000	519000000
-58.1538	28081460	510000000	938000000	395000000
-58.1545	14167860	284000000	714000000	99722373
-58.1553	168000000	70067269	554000000	-230000000
-58.156	404000000	-34000000	479000000	-460000000
-58.1568	598000000	11731013	473000000	-520000000
-58.1575	643000000	171000000	497000000	-420000000
-58.1583	508000000	348000000	505000000	-230000000
-58.159	251000000	434000000	464000000	-33000000
-58.1598	-13000000	359000000	366000000	105000000
-58.1605	-160000000	126000000	231000000	178000000
-58.1613	-140000000	-190000000	95395038	225000000
-58.162	42223412	-470000000	3473630	297000000
-58.1628	288000000	-620000000	-11000000	421000000
-58.1635	489000000	-570000000	65343198	581000000
-58.1643	571000000	-360000000	223000000	720000000
-58.165	531000000	-72000000	433000000	771000000
-58.1658	433000000	195000000	653000000	691000000
-58.1665	369000000	351000000	842000000	489000000
-58.1673	410000000	363000000	967000000	220000000
-58.1681	561000000	255000000	1010000000	-38000000
-58.1688	763000000	90622021	987000000	-220000000
-58.1696	920000000	-58000000	906000000	-300000000
-58.1703	955000000	-140000000	797000000	-290000000
-58.1711	846000000	-150000000	686000000	-240000000
-58.1718	643000000	-99000000	588000000	-200000000
-58.1726	442000000	-29000000	503000000	-190000000
-58.1733	334000000	29827141	420000000	-170000000
-58.1741	366000000	61406789	324000000	-110000000
-58.1748	516000000	63488581	208000000	11774085
-58.1756	707000000	39879237	81732318	209000000
-58.1763	850000000	-7471547	-26000000	431000000
-58.1771	887000000	-79000000	-75000000	605000000
-58.1778	814000000	-170000000	-32000000	657000000
-58.1786	680000000	-270000000	114000000	551000000
-58.1793	551000000	-330000000	339000000	306000000
-58.1801	472000000	-320000000	581000000	-6724475
-58.1808	443000000	-210000000	761000000	-290000000
-58.1816	421000000	7427653	805000000	-450000000
-58.1823	355000000	287000000	677000000	-450000000
-58.1831	222000000	554000000	394000000	-280000000
-58.1838	51136820	729000000	27787998	-15000000
-58.1846	-82000000	759000000	-320000000	280000000
-58.1853	-92000000	642000000	-540000000	530000000
-58.1861	73274676	432000000	-570000000	689000000
-58.1868	392000000	214000000	-420000000	748000000
-58.1876	769000000	62117957	-150000000	723000000
-58.1884	1070000000	10658885	145000000	644000000
-58.1891	1180000000	34013765	364000000	541000000
-58.1899	1040000000	63574597	447000000	437000000
-58.1906	706000000	24998981	396000000	347000000
-58.1914	282000000	-120000000	265000000	284000000
-58.1921	-83000000	-350000000	139000000	256000000
-58.1929	-280000000	-580000000	88839902	264000000
-58.1936	-250000000	-720000000	140000000	301000000
-58.1944	-50000000	-700000000	264000000	343000000
-58.1951	234000000	-510000000	386000000	358000000
-58.1959	499000000	-230000000	424000000	312000000
-58.1966	677000000	49800261	325000000	187000000
-58.1974	752000000	221000000	88566494	-8099707
-58.1981	758000000	249000000	-230000000	-230000000
-58.1989	745000000	170000000	-530000000	-430000000
-58.1996	750000000	75916869	-720000000	-530000000
-58.2004	780000000	64951877	-750000000	-490000000
-58.2011	810000000	184000000	-610000000	-310000000
-58.2019	809000000	400000000	-360000000	-24000000
-58.2026	764000000	609000000	-74000000	300000000
-58.2034	688000000	685000000	185000000	583000000
-58.2041	623000000	545000000	377000000	763000000
-58.2049	615000000	199000000	499000000	813000000
-58.2056	691000000	-240000000	576000000	749000000
-58.2064	842000000	-620000000	635000000	618000000
-58.2072	1020000000	-780000000	685000000	486000000
-58.2079	1170000000	-640000000	709000000	405000000
-58.2087	1240000000	-270000000	679000000	402000000
-58.2094	1210000000	211000000	572000000	466000000
-58.2102	1090000000	606000000	395000000	562000000
-58.2109	933000000	776000000	194000000	640000000
-58.2117	782000000	681000000	40954078	667000000
-58.2124	680000000	387000000	9112798	639000000
-58.2132	643000000	38549573	140000000	585000000
-58.2139	662000000	-210000000	423000000	556000000
-58.2147	711000000	-270000000	788000000	603000000
-58.2154	757000000	-150000000	1130000000	746000000
-58.2162	778000000	85530693	1360000000	960000000
-58.2169	758000000	300000000	1390000000	1180000000
-58.2177	696000000	399000000	1240000000	1310000000
-58.2184	597000000	351000000	955000000	1280000000
-58.2192	478000000	193000000	631000000	1070000000
-58.2199	359000000	11224133	365000000	723000000
-58.2207	269000000	-110000000	224000000	335000000
-58.2214	232000000	-130000000	224000000	37981829
-58.2222	265000000	-63000000	330000000	-69000000
-58.2229	366000000	55664197	480000000	43776645
-58.2237	515000000	168000000	608000000	321000000
-58.2244	675000000	244000000	671000000	637000000
-58.2252	808000000	290000000	656000000	851000000
-58.226	887000000	329000000	586000000	860000000
-58.2267	909000000	384000000	498000000	650000000
-58.2275	891000000	450000000	431000000	301000000
-58.2282	860000000	493000000	408000000	-45000000
-58.229	833000000	470000000	430000000	-250000000
-58.2297	810000000	356000000	483000000	-220000000
-58.2305	769000000	169000000	541000000	27039365
-58.2312	680000000	-28000000	581000000	377000000
-58.232	527000000	-150000000	589000000	682000000
-58.2327	322000000	-140000000	559000000	814000000
-58.2335	113000000	17889861	499000000	724000000
-58.2342	-34000000	262000000	420000000	463000000
-58.235	-63000000	492000000	335000000	160000000
-58.2357	45352244	607000000	255000000	-40000000
-58.2365	256000000	553000000	187000000	-37000000
-58.2372	492000000	350000000	132000000	180000000
-58.238	659000000	82191429	90874078	533000000
-58.2387	687000000	-140000000	61048542	892000000
-58.2395	557000000	-230000000	42754782	1130000000
-58.2402	315000000	-150000000	39421662	1180000000
-58.241	50086708	33869893	57752286	1060000000
-58.2417	-140000000	246000000	105000000	824000000
-58.2425	-190000000	393000000	187000000	565000000
-58.2432	-89000000	425000000	298000000	345000000
-58.244	119000000	355000000	427000000	176000000
-58.2447	349000000	240000000	553000000	29706373
-58.2455	520000000	153000000	652000000	-130000000
-58.2463	578000000	138000000	711000000	-310000000
-58.247	518000000	195000000	725000000	-470000000
-58.2478	374000000	280000000	708000000	-550000000
-58.2485	205000000	336000000	685000000	-480000000
-58.2493	66745140	325000000	680000000	-240000000
-58.25	-5863628	253000000	704000000	113000000
-58.2508	-7148236	161000000	749000000	485000000
-58.2515	45972788	103000000	791000000	747000000
-58.2523	126000000	112000000	796000000	815000000
-58.253	205000000	180000000	738000000	678000000
-58.2538	267000000	259000000	614000000	410000000
-58.2545	303000000	282000000	446000000	135000000
-58.2553	318000000	203000000	278000000	-27000000
-58.256	321000000	17658949	161000000	-15000000
-58.2568	330000000	-230000000	127000000	153000000
-58.2575	365000000	-450000000	180000000	391000000
-58.2583	442000000	-580000000	292000000	597000000
-58.259	567000000	-590000000	416000000	698000000
-58.2598	725000000	-490000000	504000000	689000000
-58.2605	879000000	-320000000	528000000	622000000
-58.2613	980000000	-150000000	493000000	574000000
-58.262	979000000	-13000000	428000000	596000000
-58.2628	851000000	86131781	374000000	679000000
-58.2635	609000000	171000000	358000000	759000000
-58.2643	308000000	269000000	384000000	748000000
-58.2651	28610356	390000000	422000000	592000000
-58.2658	-150000000	513000000	428000000	308000000
-58.2666	-170000000	592000000	364000000	-9471355
-58.2673	-38000000	585000000	218000000	-230000000
-58.2681	206000000	475000000	19518686	-240000000
-58.2688	486000000	290000000	-180000000	-8828795
-58.2696	728000000	91511365	-300000000	378000000
-58.2703	880000000	-48000000	-310000000	770000000
-58.2711	931000000	-76000000	-190000000	1000000000
-58.2718	904000000	17861189	11383518	967000000
-58.2726	833000000	204000000	229000000	681000000
-58.2733	751000000	427000000	391000000	267000000
-58.2741	671000000	635000000	452000000	-94000000
-58.2748	592000000	797000000	411000000	-240000000
-58.2756	505000000	910000000	308000000	-120000000
-58.2763	411000000	981000000	207000000	217000000
-58.2771	325000000	1010000000	162000000	613000000
-58.2778	271000000	977000000	198000000	890000000
-58.2786	267000000	845000000	294000000	933000000
-58.2793	314000000	588000000	396000000	736000000
-58.2801	392000000	209000000	441000000	408000000
-58.2808	463000000	-230000000	392000000	118000000
-58.2816	493000000	-640000000	252000000	14120069
-58.2823	467000000	-890000000	69723358	161000000
-58.2831	395000000	-900000000	-79000000	507000000
-58.2839	309000000	-660000000	-120000000	913000000
-58.2846	241000000	-230000000	-27000000	1210000000
-58.2854	209000000	261000000	191000000	1290000000
-58.2861	201000000	688000000	467000000	1130000000
-58.2869	191000000	946000000	718000000	790000000
-58.2876	151000000	1000000000	872000000	406000000
-58.2884	75776308	896000000	901000000	102000000
-58.2891	-8813260	704000000	834000000	-49000000
-58.2899	-55000000	507000000	739000000	-48000000
-58.2906	-15000000	352000000	698000000	47676037
-58.2914	128000000	238000000	766000000	167000000
-58.2921	345000000	138000000	949000000	262000000
-58.2929	570000000	19693637	1190000000	328000000
-58.2936	724000000	-120000000	1420000000	392000000
-58.2944	754000000	-250000000	1520000000	486000000
-58.2951	660000000	-330000000	1470000000	615000000
-58.2959	497000000	-310000000	1260000000	744000000
-58.2966	355000000	-180000000	961000000	811000000
-58.2974	313000000	7974469	677000000	761000000
-58.2981	404000000	195000000	501000000	575000000
-58.2989	598000000	310000000	489000000	290000000
-58.2996	813000000	325000000	633000000	-15000000
-58.3004	956000000	259000000	869000000	-250000000
-58.3011	963000000	180000000	1100000000	-350000000
-58.3019	830000000	163000000	1240000000	-330000000
-58.3026	614000000	259000000	1240000000	-210000000
-58.3034	404000000	469000000	1100000000	-89000000
-58.3042	281000000	737000000	861000000	-27000000
-58.3049	282000000	979000000	608000000	-51000000
-58.3057	391000000	1120000000	409000000	-140000000
-58.3064	546000000	1110000000	307000000	-230000000
-58.3072	679000000	989000000	307000000	-270000000
-58.3079	744000000	802000000	381000000	-230000000
-58.3087	736000000	625000000	484000000	-140000000
-58.3094	684000000	513000000	569000000	-33000000
-58.3102	628000000	479000000	608000000	39886981
-58.3109	597000000	500000000	587000000	55438469
-58.3117	591000000	529000000	514000000	26150533
-58.3124	589000000	526000000	402000000	-9716603
-58.3132	567000000	470000000	275000000	-14000000
-58.3139	519000000	371000000	155000000	27586693
-58.3147	464000000	255000000	62464734	92506245
-58.3154	437000000	152000000	15668958	137000000
-58.3162	468000000	79674437	22451934	122000000
-58.3169	563000000	42704965	76277470	42218629
-58.3177	692000000	34350661	154000000	-63000000
-58.3184	804000000	47069253	218000000	-120000000
-58.3192	855000000	78059589	232000000	-79000000
-58.3199	832000000	128000000	173000000	93422725
-58.3207	767000000	196000000	47592670	351000000
-58.3214	721000000	271000000	-110000000	604000000
-58.3222	757000000	333000000	-230000000	752000000
-58.323	901000000	360000000	-260000000	734000000
-58.3237	1130000000	340000000	-170000000	563000000
-58.3245	1370000000	280000000	40745694	323000000
-58.3252	1540000000	206000000	314000000	130000000
-58.326	1570000000	151000000	568000000	79050373
-58.3267	1470000000	139000000	724000000	193000000
-58.3275	1270000000	171000000	738000000	409000000
-58.3282	1060000000	220000000	616000000	604000000
-58.329	895000000	247000000	414000000	660000000
-58.3297	812000000	219000000	213000000	520000000
-58.3305	780000000	133000000	89697502	225000000
-58.3312	736000000	17179717	81487582	-99000000
-58.332	623000000	-78000000	180000000	-300000000
-58.3327	421000000	-110000000	337000000	-280000000
-58.3335	163000000	-48000000	490000000	-19000000
-58.3342	-80000000	70226501	589000000	369000000
-58.335	-230000000	191000000	617000000	720000000
-58.3357	-260000000	250000000	592000000	878000000
-58.3365	-180000000	206000000	552000000	772000000
-58.3372	-60000000	67223109	537000000	448000000
-58.338	23337268	-110000000	562000000	52102789
-58.3387	18384692	-260000000	622000000	-240000000
-58.3395	-70000000	-320000000	686000000	-290000000
-58.3402	-180000000	-260000000	726000000	-71000000
-58.341	-240000000	-110000000	722000000	326000000
-58.3418	-180000000	62327877	677000000	752000000
-58.3425	11491636	195000000	606000000	1060000000
-58.3433	302000000	260000000	530000000	1170000000
-58.344	613000000	277000000	462000000	1110000000
-58.3448	872000000	300000000	407000000	963000000
-58.3455	1040000000	387000000	361000000	845000000
-58.3463	1120000000	564000000	325000000	822000000
-58.347	1150000000	804000000	312000000	884000000
-58.3478	1150000000	1030000000	345000000	953000000
-58.3485	1150000000	1170000000	445000000	936000000
-58.3493	1130000000	1140000000	614000000	779000000
-58.35	1050000000	950000000	824000000	505000000
-58.3508	898000000	655000000	1020000000	208000000
-58.3515	709000000	349000000	1150000000	3909765
-58.3523	543000000	119000000	1150000000	-27000000
-58.353	475000000	11385925	1030000000	110000000
-58.3538	551000000	7139909	842000000	325000000
-58.3545	750000000	41260613	663000000	479000000
-58.3553	988000000	36069957	583000000	458000000
-58.356	1150000000	-58000000	652000000	227000000
-58.3568	1130000000	-240000000	865000000	-150000000
-58.3575	913000000	-440000000	1150000000	-530000000
-58.3583	561000000	-590000000	1420000000	-770000000
-58.359	209000000	-630000000	1570000000	-790000000
-58.3598	-370892	-530000000	1540000000	-600000000
-58.3605	20867380	-330000000	1370000000	-320000000
-58.3613	262000000	-100000000	1120000000	-72000000
-58.3621	621000000	93792325	890000000	28479621
-58.3628	948000000	210000000	764000000	-30000000
-58.3636	1120000000	249000000	771000000	-170000000
-58.3643	1100000000	246000000	883000000	-260000000
-58.3651	932000000	245000000	1020000000	-190000000
-58.3658	733000000	269000000	1110000000	74031237
-58.3666	614000000	308000000	1070000000	459000000
-58.3673	623000000	328000000	903000000	825000000
-58.3681	725000000	290000000	635000000	1030000000
-58.3688	819000000	178000000	334000000	985000000
-58.3696	801000000	16851525	72529118	717000000
-58.3703	623000000	-140000000	-99000000	340000000
-58.3711	333000000	-220000000	-160000000	9358469
-58.3718	50144564	-180000000	-120000000	-150000000
-58.3726	-87000000	-19000000	2278110	-83000000
-58.3733	5652276	221000000	166000000	149000000
-58.3741	306000000	467000000	344000000	435000000
-58.3748	691000000	647000000	512000000	657000000
-58.3756	990000000	720000000	644000000	745000000
-58.3763	1060000000	685000000	713000000	707000000
-58.3771	862000000	583000000	700000000	612000000
-58.3778	474000000	472000000	600000000	544000000
-58.3786	64584500	402000000	431000000	562000000
-58.3793	-190000000	400000000	238000000	663000000
-58.3801	-170000000	464000000	84756702	796000000
-58.3809	119000000	570000000	29966046	891000000
-58.3816	555000000	685000000	109000000	898000000
-58.3824	970000000	785000000	316000000	816000000
-58.3831	1210000000	854000000	601000000	689000000
-58.3839	1210000000	885000000	886000000	576000000
-58.3846	999000000	873000000	1090000000	521000000
-58.3854	683000000	814000000	1160000000	521000000
-58.3861	387000000	701000000	1070000000	538000000
-58.3869	204000000	535000000	877000000	518000000
-58.3876	156000000	329000000	634000000	428000000
-58.3884	208000000	107000000	428000000	282000000
-58.3891	298000000	-98000000	321000000	132000000
-58.3899	375000000	-260000000	343000000	40676485
-58.3906	420000000	-350000000	479000000	45231237
-58.3914	447000000	-370000000	674000000	127000000
-58.3921	473000000	-330000000	853000000	216000000
-58.3929	505000000	-230000000	943000000	223000000
-58.3936	522000000	-95000000	895000000	84750981
-58.3944	497000000	79832645	698000000	-190000000
-58.3951	415000000	286000000	391000000	-520000000
-58.3959	296000000	507000000	51053278	-770000000
-58.3966	191000000	710000000	-230000000	-820000000
-58.3974	163000000	852000000	-360000000	-590000000
-58.3981	243000000	890000000	-300000000	-120000000
-58.3989	408000000	805000000	-43000000	483000000
-58.3997	583000000	614000000	337000000	1060000000
-58.4004	670000000	371000000	747000000	1470000000
-58.4012	600000000	153000000	1080000000	1620000000
-58.4019	379000000	32127557	1280000000	1530000000
-58.4027	89814836	46716485	1320000000	1250000000
-58.4034	-130000000	183000000	1250000000	884000000
-58.4042	-160000000	379000000	1130000000	529000000
-58.4049	46596404	547000000	1040000000	234000000
-58.4057	443000000	609000000	1000000000	10684037
-58.4064	887000000	523000000	1010000000	-150000000
-58.4072	1210000000	306000000	993000000	-260000000
-58.4079	1310000000	20586053	888000000	-320000000
-58.4087	1160000000	-250000000	664000000	-310000000
-58.4094	880000000	-430000000	352000000	-230000000
-58.4102	623000000	-480000000	40461022	-71000000
-58.4109	543000000	-410000000	-160000000	131000000
-58.4117	704000000	-280000000	-150000000	334000000
-58.4124	1050000000	-130000000	74463454	497000000
-58.4132	1430000000	-35000000	454000000	598000000
-58.4139	1660000000	-4943291	851000000	637000000
-58.4147	1620000000	-35000000	1120000000	633000000
-58.4154	1280000000	-91000000	1140000000	605000000
-58.4162	728000000	-130000000	918000000	556000000
-58.4169	130000000	-130000000	521000000	472000000
-58.4177	-360000000	-69000000	95050462	333000000
-58.4184	-640000000	40626757	-210000000	134000000
-58.4192	-700000000	173000000	-320000000	-99000000
-58.42	-600000000	295000000	-200000000	-310000000
-58.4207	-420000000	379000000	53160670	-430000000
-58.4215	-220000000	408000000	348000000	-410000000
-58.4222	-34000000	383000000	588000000	-250000000
-58.423	167000000	327000000	734000000	-4502395
-58.4237	403000000	274000000	805000000	238000000
-58.4245	667000000	266000000	854000000	385000000
-58.4252	918000000	333000000	928000000	383000000
-58.426	1090000000	484000000	1040000000	240000000
-58.4267	1110000000	695000000	1140000000	25973893
-58.4275	985000000	913000000	1160000000	-160000000
-58.4282	753000000	1070000000	1060000000	-250000000
-58.429	503000000	1110000000	820000000	-190000000
-58.4297	327000000	1010000000	509000000	-22000000
-58.4305	276000000	795000000	227000000	182000000
-58.4312	337000000	530000000	75365086	336000000
-58.432	447000000	300000000	111000000	381000000
-58.4327	522000000	176000000	318000000	304000000
-58.4335	507000000	180000000	610000000	139000000
-58.4342	401000000	274000000	874000000	-55000000
-58.435	259000000	376000000	1010000000	-220000000
-58.4357	159000000	392000000	987000000	-320000000
-58.4365	159000000	260000000	827000000	-350000000
-58.4372	268000000	-19000000	612000000	-320000000
-58.438	440000000	-370000000	429000000	-240000000
-58.4388	602000000	-690000000	337000000	-140000000
-58.4395	691000000	-840000000	343000000	-21000000
-58.4403	697000000	-780000000	415000000	85322885
-58.441	658000000	-520000000	507000000	148000000
-58.4418	645000000	-150000000	593000000	130000000
-58.4425	719000000	180000000	680000000	7841413
-58.4433	889000000	357000000	802000000	-210000000
-58.444	1110000000	314000000	990000000	-460000000
-58.4448	1280000000	78648901	1240000000	-670000000
-58.4455	1320000000	-250000000	1510000000	-730000000
-58.4463	1190000000	-540000000	1720000000	-600000000
-58.447	922000000	-680000000	1770000000	-300000000
-58.4478	595000000	-610000000	1610000000	75149445
-58.4485	316000000	-370000000	1270000000	403000000
-58.4493	163000000	-43000000	829000000	561000000
-58.45	150000000	269000000	405000000	503000000
-58.4508	232000000	475000000	106000000	272000000
-58.4515	331000000	543000000	-9567522	-10000000
-58.4523	379000000	494000000	46156510	-200000000
-58.453	354000000	386000000	206000000	-190000000
-58.4538	281000000	280000000	381000000	40262789
-58.4545	219000000	215000000	508000000	401000000
-58.4553	219000000	193000000	566000000	758000000
-58.456	297000000	188000000	584000000	977000000
-58.4568	422000000	172000000	610000000	994000000
-58.4576	535000000	135000000	684000000	839000000
-58.4583	583000000	97573445	808000000	616000000
-58.4591	549000000	102000000	946000000	449000000
-58.4598	462000000	191000000	1040000000	419000000
-58.4606	381000000	386000000	1050000000	523000000
-58.4613	359000000	662000000	977000000	677000000
-58.4621	415000000	956000000	848000000	763000000
-58.4628	520000000	1180000000	736000000	693000000
-58.4636	614000000	1270000000	701000000	454000000
-58.4643	641000000	1170000000	772000000	124000000
-58.4651	582000000	920000000	928000000	-170000000
-58.4658	473000000	588000000	1110000000	-290000000
-58.4666	386000000	280000000	1250000000	-200000000
-58.4673	396000000	89668165	1300000000	94765701
-58.4681	536000000	74157637	1230000000	473000000
-58.4688	774000000	231000000	1090000000	810000000
-58.4696	1030000000	499000000	918000000	1010000000
-58.4703	1190000000	785000000	762000000	1050000000
-58.4711	1190000000	988000000	644000000	981000000
-58.4718	1030000000	1040000000	557000000	866000000
-58.4726	786000000	923000000	479000000	770000000
-58.4733	564000000	669000000	391000000	703000000
-58.4741	467000000	357000000	296000000	629000000
-58.4748	536000000	73282629	215000000	491000000
-58.4756	735000000	-110000000	182000000	261000000
-58.4763	967000000	-150000000	218000000	-29000000
-58.4771	1120000000	-70000000	317000000	-290000000
-58.4779	1120000000	83504709	445000000	-420000000
-58.4786	966000000	236000000	550000000	-350000000
-58.4794	713000000	320000000	594000000	-75000000
-58.4801	462000000	302000000	565000000	311000000
-58.4809	305000000	186000000	489000000	664000000
-58.4816	284000000	18553413	420000000	854000000
-58.4824	380000000	-130000000	408000000	817000000
-58.4831	532000000	-200000000	483000000	590000000
-58.4839	668000000	-150000000	633000000	296000000
-58.4846	738000000	19707461	812000000	80878213
-58.4854	735000000	253000000	961000000	55344261
-58.4861	683000000	475000000	1040000000	238000000
-58.4869	623000000	611000000	1030000000	552000000
-58.4876	583000000	612000000	955000000	858000000
-58.4884	571000000	478000000	869000000	1020000000
-58.4891	575000000	261000000	813000000	972000000
-58.4899	580000000	45060677	806000000	728000000
-58.4906	583000000	-77000000	836000000	389000000
-58.4914	594000000	-42000000	868000000	85891205
-58.4921	624000000	161000000	871000000	-74000000
-58.4929	673000000	485000000	831000000	-52000000
-58.4936	713000000	838000000	764000000	118000000
-58.4944	696000000	1110000000	706000000	350000000
-58.4951	575000000	1230000000	695000000	550000000
-58.4959	337000000	1150000000	741000000	652000000
-58.4967	17476916	909000000	821000000	640000000
-58.4974	-300000000	588000000	880000000	540000000
-58.4982	-490000000	288000000	857000000	401000000
-58.4989	-500000000	96172613	716000000	264000000
-58.4997	-280000000	53125189	465000000	157000000
-58.5004	93770036	145000000	162000000	86715525
-58.5012	495000000	310000000	-110000000	55406725
-58.5019	783000000	467000000	-250000000	67340933
-58.5027	859000000	546000000	-230000000	131000000
-58.5034	703000000	516000000	-43000000	251000000
-58.5042	388000000	392000000	245000000	413000000
-58.5049	41308468	231000000	546000000	582000000
-58.5057	-200000000	103000000	775000000	705000000
-58.5064	-270000000	69270597	879000000	733000000
-58.5072	-150000000	157000000	853000000	644000000
-58.5079	87397172	354000000	731000000	459000000
-58.5087	326000000	617000000	568000000	238000000
-58.5094	474000000	886000000	415000000	62110853
-58.5102	488000000	1110000000	299000000	-2177915
-58.5109	389000000	1240000000	223000000	74578565
-58.5117	246000000	1280000000	173000000	272000000
-58.5124	143000000	1230000000	135000000	532000000
-58.5132	138000000	1110000000	109000000	784000000
-58.5139	247000000	938000000	108000000	970000000
-58.5147	445000000	730000000	154000000	1070000000
-58.5155	679000000	504000000	265000000	1090000000
-58.5162	900000000	276000000	439000000	1070000000
-58.517	1080000000	69193797	651000000	1030000000
-58.5177	1200000000	-91000000	865000000	981000000
-58.5185	1280000000	-180000000	1040000000	915000000
-58.5192	1320000000	-190000000	1150000000	822000000
-58.52	1320000000	-110000000	1180000000	702000000
-58.5207	1300000000	37474885	1160000000	574000000
-58.5215	1240000000	226000000	1100000000	476000000
-58.5222	1150000000	421000000	1040000000	448000000
-58.523	1040000000	590000000	966000000	507000000
-58.5237	936000000	711000000	892000000	641000000
-58.5245	843000000	772000000	805000000	802000000
-58.5252	761000000	773000000	700000000	928000000
-58.526	680000000	728000000	584000000	965000000
-58.5267	589000000	654000000	474000000	894000000
-58.5275	491000000	576000000	397000000	735000000
-58.5282	401000000	514000000	374000000	540000000
-58.529	351000000	482000000	411000000	374000000
-58.5297	368000000	486000000	499000000	288000000
-58.5305	458000000	515000000	613000000	304000000
-58.5312	597000000	552000000	725000000	409000000
-58.532	734000000	574000000	813000000	568000000
-58.5327	812000000	562000000	864000000	736000000
-58.5335	792000000	512000000	877000000	873000000
-58.5342	680000000	434000000	854000000	955000000
-58.535	521000000	352000000	794000000	971000000
-58.5358	386000000	293000000	694000000	921000000
-58.5365	342000000	276000000	553000000	812000000
-58.5373	416000000	303000000	380000000	659000000
-58.538	584000000	357000000	202000000	485000000
-58.5388	780000000	412000000	60482782	323000000
-58.5395	924000000	443000000	3342046	207000000
-58.5403	963000000	436000000	62952158	166000000
-58.541	892000000	394000000	239000000	209000000
-58.5418	757000000	337000000	491000000	320000000
-58.5425	635000000	284000000	746000000	458000000
-58.5433	593000000	244000000	924000000	572000000
-58.544	659000000	216000000	970000000	616000000
-58.5448	807000000	182000000	877000000	567000000
-58.5455	968000000	128000000	696000000	434000000
-58.5463	1070000000	52901957	516000000	254000000
-58.547	1040000000	-23000000	431000000	74068101
-58.5478	895000000	-64000000	500000000	-62000000
-58.5485	654000000	-31000000	722000000	-130000000
-58.5493	388000000	95989829	1030000000	-130000000
-58.55	156000000	304000000	1320000000	-82000000
-58.5508	-1679564	547000000	1490000000	-10000000
-58.5515	-80000000	758000000	1490000000	62761093
-58.5523	-94000000	873000000	1320000000	123000000
-58.553	-62000000	856000000	1050000000	165000000
-58.5538	10822964	713000000	790000000	190000000
-58.5546	129000000	488000000	608000000	201000000
-58.5553	299000000	246000000	540000000	206000000
-58.5561	512000000	53800005	562000000	221000000
-58.5568	733000000	-46000000	604000000	266000000
-58.5576	906000000	-38000000	597000000	367000000
-58.5583	975000000	65042501	504000000	538000000
-58.5591	910000000	238000000	345000000	772000000
-58.5598	731000000	452000000	186000000	1030000000
-58.5606	499000000	677000000	113000000	1260000000
-58.5613	301000000	888000000	184000000	1370000000
-58.5621	210000000	1050000000	405000000	1340000000
-58.5628	257000000	1140000000	716000000	1150000000
-58.5636	412000000	1110000000	1020000000	853000000
-58.5643	597000000	963000000	1220000000	533000000
-58.5651	722000000	720000000	1270000000	289000000
-58.5658	722000000	436000000	1180000000	188000000
-58.5666	584000000	189000000	1000000000	244000000
-58.5673	352000000	50021957	848000000	409000000
-58.5681	107000000	57633861	785000000	591000000
-58.5688	-72000000	199000000	837000000	699000000
-58.5696	-140000000	413000000	967000000	677000000
-58.5703	-84000000	619000000	1100000000	529000000
-58.5711	42877748	746000000	1150000000	318000000
-58.5718	189000000	766000000	1070000000	139000000
-58.5726	307000000	705000000	871000000	75828357
-58.5734	380000000	620000000	625000000	170000000
-58.5741	419000000	572000000	416000000	399000000
-58.5749	452000000	590000000	322000000	689000000
-58.5756	501000000	652000000	370000000	943000000
-58.5764	574000000	698000000	532000000	1080000000
-58.5771	659000000	664000000	729000000	1070000000
-58.5779	739000000	520000000	871000000	920000000
-58.5786	804000000	289000000	887000000	712000000
-58.5794	858000000	48002629	751000000	529000000
-58.5801	920000000	-110000000	493000000	443000000
-58.5809	1010000000	-100000000	180000000	491000000
-58.5816	1120000000	66233413	-110000000	663000000
-58.5824	1230000000	344000000	-300000000	904000000
-58.5831	1320000000	631000000	-360000000	1140000000
-58.5839	1340000000	831000000	-300000000	1290000000
-58.5846	1280000000	896000000	-150000000	1300000000
-58.5854	1160000000	845000000	52825822	1160000000
-58.5861	1030000000	747000000	253000000	893000000
-58.5869	927000000	682000000	421000000	554000000
-58.5876	897000000	697000000	542000000	229000000
-58.5884	942000000	779000000	612000000	-1683835
-58.5891	1030000000	869000000	640000000	-83000000
-58.5899	1120000000	895000000	634000000	-2284411
-58.5906	1170000000	820000000	609000000	203000000
-58.5914	1170000000	667000000	577000000	461000000
-58.5921	1140000000	513000000	555000000	685000000
-58.5929	1130000000	451000000	561000000	804000000
-58.5937	1170000000	533000000	611000000	790000000
-58.5944	1250000000	737000000	718000000	660000000
-58.5952	1360000000	966000000	882000000	472000000
-58.5959	1420000000	1090000000	1090000000	296000000
-58.5967	1390000000	1010000000	1310000000	189000000
-58.5974	1240000000	720000000	1500000000	173000000
-58.5982	994000000	302000000	1620000000	232000000
-58.5989	724000000	-89000000	1610000000	330000000
-58.5997	518000000	-310000000	1490000000	430000000
-58.6004	446000000	-270000000	1260000000	517000000
-58.6012	527000000	-39000000	995000000	600000000
-58.6019	727000000	261000000	757000000	699000000
-58.6027	971000000	454000000	624000000	825000000
-58.6034	1170000000	424000000	634000000	961000000
-58.6042	1270000000	165000000	779000000	1060000000
-58.6049	1250000000	-210000000	998000000	1050000000
-58.6057	1120000000	-510000000	1200000000	883000000
-58.6064	928000000	-580000000	1300000000	566000000
-58.6072	719000000	-350000000	1230000000	158000000
-58.6079	518000000	114000000	1030000000	-230000000
-58.6087	334000000	638000000	742000000	-490000000
-58.6094	168000000	1030000000	491000000	-520000000
-58.6102	28268852	1150000000	373000000	-330000000
-58.6109	-61000000	1000000000	438000000	13568133
-58.6117	-70000000	675000000	667000000	400000000
-58.6125	23218996	350000000	975000000	705000000
-58.6132	211000000	174000000	1250000000	855000000
-58.614	448000000	212000000	1400000000	851000000
-58.6147	659000000	412000000	1380000000	759000000
-58.6155	766000000	648000000	1220000000	680000000
-58.6162	720000000	786000000	1010000000	694000000
-58.617	524000000	755000000	842000000	824000000
-58.6177	234000000	576000000	767000000	1030000000
-58.6185	-54000000	352000000	783000000	1220000000
-58.6192	-250000000	203000000	823000000	1300000000
-58.62	-280000000	201000000	798000000	1220000000
-58.6207	-140000000	336000000	637000000	1000000000
-58.6215	129000000	518000000	331000000	711000000
-58.6222	457000000	630000000	-55000000	441000000
-58.623	774000000	593000000	-410000000	271000000
-58.6237	1030000000	411000000	-600000000	228000000
-58.6245	1200000000	169000000	-570000000	284000000
-58.6252	1290000000	-5388219	-320000000	371000000
-58.626	1320000000	-13000000	60771550	419000000
-58.6267	1300000000	167000000	442000000	384000000
-58.6275	1220000000	464000000	697000000	270000000
-58.6282	1080000000	751000000	753000000	117000000
-58.629	902000000	904000000	614000000	-17000000
-58.6297	697000000	871000000	354000000	-87000000
-58.6305	505000000	693000000	79160542	-78000000
-58.6312	364000000	487000000	-110000000	-3328891
-58.632	298000000	389000000	-180000000	106000000
-58.6328	307000000	490000000	-110000000	221000000
-58.6335	370000000	793000000	29732574	329000000
-58.6343	456000000	1210000000	190000000	432000000
-58.635	541000000	1610000000	330000000	542000000
-58.6358	620000000	1880000000	443000000	661000000
-58.6365	707000000	1950000000	555000000	777000000
-58.6373	822000000	1840000000	702000000	863000000
-58.638	970000000	1630000000	903000000	890000000
-58.6388	1130000000	1400000000	1140000000	841000000
-58.6395	1270000000	1190000000	1370000000	723000000
-58.6403	1340000000	1030000000	1510000000	568000000
-58.641	1310000000	876000000	1500000000	420000000
-58.6418	1200000000	710000000	1330000000	320000000
-58.6425	1060000000	533000000	1010000000	290000000
-58.6433	953000000	382000000	625000000	330000000
-58.644	951000000	312000000	281000000	422000000
-58.6448	1070000000	367000000	78366430	542000000
-58.6455	1270000000	544000000	80264926	670000000
-58.6463	1480000000	788000000	291000000	793000000
-58.647	1600000000	1020000000	651000000	905000000
-58.6478	1590000000	1150000000	1050000000	998000000
-58.6485	1430000000	1160000000	1360000000	1060000000
-58.6493	1160000000	1070000000	1470000000	1080000000
-58.65	890000000	951000000	1340000000	1060000000
-58.6508	682000000	865000000	999000000	1010000000
-58.6516	586000000	850000000	533000000	962000000
-58.6523	594000000	888000000	86199006	950000000
-58.6531	660000000	919000000	-210000000	1000000000
-58.6538	726000000	883000000	-250000000	1120000000
-58.6546	751000000	755000000	-43000000	1260000000
-58.6553	731000000	569000000	359000000	1350000000
-58.6561	694000000	405000000	828000000	1330000000
-58.6568	678000000	351000000	1230000000	1160000000
-58.6576	704000000	451000000	1460000000	851000000
-58.6583	764000000	676000000	1480000000	488000000
-58.6591	825000000	933000000	1330000000	182000000
-58.6598	851000000	1100000000	1090000000	43797125
-58.6606	829000000	1090000000	839000000	130000000
-58.6613	785000000	889000000	660000000	422000000
-58.6621	775000000	568000000	568000000	823000000
-58.6628	857000000	259000000	545000000	1200000000
-58.6636	1060000000	89711685	547000000	1410000000
-58.6643	1350000000	130000000	539000000	1400000000
-58.6651	1640000000	359000000	513000000	1170000000
-58.6658	1810000000	682000000	486000000	806000000
-58.6666	1790000000	972000000	487000000	450000000
-58.6673	1540000000	1130000000	536000000	225000000
-58.6681	1130000000	1120000000	627000000	206000000
-58.6688	672000000	984000000	730000000	396000000
-58.6696	318000000	810000000	807000000	731000000
-58.6704	174000000	684000000	833000000	1110000000
-58.6711	273000000	647000000	817000000	1430000000
-58.6719	561000000	691000000	796000000	1620000000
-58.6726	922000000	767000000	818000000	1670000000
-58.6734	1230000000	821000000	916000000	1580000000
-58.6741	1390000000	826000000	1080000000	1420000000
-58.6749	1380000000	795000000	1260000000	1230000000
-58.6756	1230000000	763000000	1390000000	1050000000
-58.6764	1020000000	763000000	1400000000	906000000
-58.6771	835000000	797000000	1270000000	817000000
-58.6779	720000000	833000000	1040000000	780000000
-58.6786	682000000	820000000	785000000	789000000
-58.6794	699000000	727000000	601000000	829000000
-58.6801	735000000	563000000	544000000	877000000
-58.6809	766000000	386000000	622000000	904000000
-58.6816	782000000	277000000	785000000	886000000
-58.6824	788000000	300000000	958000000	812000000
-58.6831	792000000	459000000	1070000000	697000000
-58.6839	791000000	692000000	1100000000	579000000
-58.6846	775000000	888000000	1070000000	511000000
-58.6854	733000000	938000000	1020000000	538000000
-58.6861	666000000	787000000	1010000000	677000000
-58.6869	599000000	465000000	1080000000	905000000
-58.6876	568000000	79338565	1190000000	1160000000
-58.6884	610000000	-230000000	1300000000	1370000000
-58.6891	737000000	-350000000	1380000000	1460000000
-58.6899	925000000	-250000000	1390000000	1410000000
-58.6907	1120000000	6176837	1350000000	1250000000
-58.6914	1240000000	296000000	1310000000	1030000000
-58.6922	1250000000	483000000	1310000000	839000000
-58.6929	1110000000	484000000	1370000000	750000000
-58.6937	881000000	301000000	1480000000	785000000
-58.6944	619000000	15518789	1560000000	916000000
-58.6952	412000000	-250000000	1570000000	1080000000
-58.6959	319000000	-380000000	1480000000	1190000000
-58.6967	358000000	-330000000	1300000000	1200000000
-58.6974	497000000	-110000000	1090000000	1100000000
-58.6982	678000000	190000000	914000000	904000000
-58.6989	839000000	493000000	827000000	686000000
-58.6997	941000000	734000000	826000000	510000000
-58.7004	978000000	890000000	860000000	421000000
-58.7012	969000000	982000000	860000000	427000000
-58.7019	943000000	1040000000	776000000	502000000
-58.7027	923000000	1080000000	607000000	603000000
-58.7034	912000000	1100000000	411000000	690000000
-58.7042	901000000	1070000000	279000000	744000000
-58.7049	880000000	940000000	289000000	769000000
-58.7057	848000000	721000000	468000000	789000000
-58.7064	822000000	443000000	774000000	824000000
-58.7072	828000000	171000000	1100000000	882000000
-58.7079	889000000	-20000000	1350000000	945000000
-58.7087	1010000000	-73000000	1420000000	984000000
-58.7095	1160000000	23311429	1330000000	965000000
-58.7102	1290000000	237000000	1120000000	877000000
-58.711	1370000000	504000000	890000000	734000000
-58.7117	1350000000	753000000	744000000	580000000
-58.7125	1240000000	929000000	723000000	470000000
-58.7132	1060000000	1010000000	810000000	449000000
-58.714	855000000	988000000	946000000	535000000
-58.7147	675000000	891000000	1060000000	707000000
-58.7155	555000000	742000000	1110000000	910000000
-58.7162	508000000	562000000	1110000000	1080000000
-58.717	523000000	376000000	1080000000	1150000000
-58.7177	577000000	209000000	1090000000	1100000000
-58.7185	646000000	93019717	1150000000	947000000
-58.7192	713000000	57233477	1270000000	724000000
-58.72	769000000	120000000	1390000000	495000000
-58.7207	813000000	276000000	1450000000	316000000
-58.7215	849000000	495000000	1430000000	215000000
-58.7222	882000000	727000000	1310000000	195000000
-58.723	920000000	920000000	1130000000	228000000
-58.7237	971000000	1040000000	949000000	276000000
-58.7245	1040000000	1080000000	799000000	303000000
-58.7252	1140000000	1060000000	696000000	288000000
-58.726	1250000000	1020000000	627000000	234000000
-58.7267	1360000000	1000000000	570000000	156000000
-58.7275	1430000000	1000000000	512000000	79713925
-58.7283	1430000000	1020000000	464000000	26310277
-58.729	1360000000	1020000000	458000000	8344197
-58.7298	1220000000	968000000	525000000	27970693
-58.7305	1060000000	866000000	675000000	80402565
-58.7313	926000000	727000000	880000000	159000000
-58.732	872000000	588000000	1090000000	258000000
-58.7328	908000000	490000000	1240000000	375000000
-58.7335	1010000000	462000000	1290000000	504000000
-58.7343	1100000000	507000000	1250000000	636000000
-58.735	1120000000	603000000	1170000000	759000000
-58.7358	1020000000	713000000	1100000000	855000000
-58.7365	781000000	804000000	1070000000	911000000
-58.7373	453000000	854000000	1090000000	921000000
-58.738	121000000	859000000	1100000000	893000000
-58.7388	-120000000	827000000	1070000000	842000000
-58.7395	-210000000	770000000	953000000	787000000
-58.7403	-120000000	699000000	772000000	739000000
-58.741	94479668	621000000	589000000	699000000
-58.7418	368000000	540000000	487000000	654000000
-58.7425	612000000	464000000	518000000	587000000
-58.7433	762000000	407000000	678000000	490000000
-58.744	796000000	381000000	890000000	370000000
-58.7448	735000000	394000000	1040000000	258000000
-58.7455	625000000	441000000	1030000000	199000000
-58.7463	518000000	507000000	821000000	236000000
-58.747	450000000	572000000	463000000	392000000
-58.7478	432000000	623000000	80235742	656000000
-58.7486	452000000	662000000	-180000000	983000000
-58.7493	486000000	708000000	-230000000	1310000000
-58.7501	510000000	778000000	-55000000	1560000000
-58.7508	511000000	882000000	271000000	1690000000
-58.7516	486000000	1000000000	611000000	1720000000
-58.7523	443000000	1090000000	838000000	1650000000
-58.7531	397000000	1110000000	892000000	1560000000
-58.7538	364000000	1020000000	798000000	1490000000
-58.7546	357000000	810000000	647000000	1450000000
-58.7553	388000000	549000000	544000000	1450000000
-58.7561	457000000	318000000	555000000	1430000000
-58.7568	555000000	211000000	673000000	1350000000
-58.7576	658000000	284000000	825000000	1200000000
-58.7583	735000000	531000000	919000000	989000000
-58.7591	752000000	879000000	892000000	768000000
-58.7598	692000000	1210000000	747000000	605000000
-58.7606	563000000	1410000000	555000000	551000000
-58.7613	404000000	1420000000	420000000	614000000
-58.7621	276000000	1220000000	424000000	753000000
-58.7628	239000000	911000000	584000000	891000000
-58.7636	331000000	594000000	845000000	949000000
-58.7643	545000000	381000000	1100000000	880000000
-58.7651	827000000	334000000	1240000000	690000000
-58.7658	1090000000	444000000	1220000000	434000000
-58.7666	1250000000	643000000	1060000000	197000000
-58.7674	1240000000	834000000	829000000	47212677
-58.7681	1070000000	933000000	642000000	12655749
-58.7689	780000000	902000000	562000000	66482309
-58.7696	468000000	755000000	599000000	145000000
-58.7704	229000000	549000000	700000000	181000000
-58.7711	131000000	357000000	788000000	146000000
-58.7719	195000000	234000000	798000000	62014597
-58.7726	389000000	201000000	717000000	1383045
-58.7734	648000000	245000000	588000000	46661765
-58.7741	901000000	330000000	486000000	248000000
-58.7749	1090000000	419000000	483000000	588000000
-58.7756	1210000000	488000000	609000000	981000000
-58.7764	1240000000	532000000	841000000	1300000000
-58.7771	1230000000	559000000	1110000000	1420000000
-58.7779	1200000000	583000000	1350000000	1290000000
-58.7786	1170000000	609000000	1500000000	958000000
-58.7794	1140000000	636000000	1540000000	530000000
-58.7801	1110000000	656000000	1510000000	164000000
-58.7809	1060000000	665000000	1440000000	-14000000
-58.7816	999000000	669000000	1350000000	46432901
-58.7824	928000000	681000000	1270000000	301000000
-58.7831	855000000	717000000	1160000000	633000000
-58.7839	790000000	784000000	1020000000	905000000
-58.7846	740000000	874000000	848000000	1020000000
-58.7854	707000000	962000000	656000000	960000000
-58.7862	689000000	1010000000	487000000	787000000
-58.7869	684000000	993000000	385000000	610000000
-58.7877	691000000	887000000	371000000	533000000
-58.7884	709000000	703000000	444000000	606000000
-58.7892	736000000	470000000	575000000	805000000
-58.7899	769000000	235000000	729000000	1050000000
-58.7907	804000000	45622341	880000000	1230000000
-58.7914	836000000	-65000000	1020000000	1290000000
-58.7922	865000000	-82000000	1140000000	1210000000
-58.7929	894000000	-15000000	1250000000	1040000000
-58.7937	924000000	110000000	1350000000	869000000
-58.7944	954000000	262000000	1410000000	769000000
-58.7952	974000000	413000000	1400000000	771000000
-58.7959	973000000	547000000	1310000000	850000000
-58.7967	937000000	661000000	1170000000	943000000
-58.7974	867000000	759000000	1040000000	982000000
-58.7982	776000000	843000000	972000000	929000000
-58.7989	694000000	908000000	1030000000	799000000
-58.7997	656000000	942000000	1220000000	647000000
-58.8004	686000000	930000000	1490000000	545000000
-58.8012	787000000	865000000	1780000000	545000000
-58.8019	934000000	760000000	1970000000	656000000
-58.8027	1080000000	649000000	2020000000	838000000
-58.8034	1190000000	584000000	1920000000	1030000000
-58.8042	1220000000	615000000	1720000000	1160000000
-58.8049	1180000000	770000000	1500000000	1210000000
-58.8057	1110000000	1030000000	1330000000	1190000000
-58.8065	1060000000	1340000000	1240000000	1140000000
-58.8072	1080000000	1610000000	1210000000	1110000000
-58.808	1200000000	1740000000	1190000000	1130000000
-58.8087	1380000000	1670000000	1120000000	1200000000
-58.8095	1570000000	1410000000	993000000	1270000000
-58.8102	1700000000	1030000000	839000000	1290000000
-58.811	1710000000	639000000	728000000	1230000000
-58.8117	1600000000	364000000	732000000	1070000000
-58.8125	1410000000	279000000	890000000	878000000
-58.8132	1190000000	390000000	1180000000	707000000
-58.814	1040000000	624000000	1540000000	633000000
-58.8147	1010000000	864000000	1850000000	697000000
-58.8155	1110000000	999000000	2040000000	898000000
-58.8162	1330000000	968000000	2060000000	1190000000
-58.817	1590000000	793000000	1910000000	1500000000
-58.8177	1820000000	562000000	1680000000	1750000000
-58.8185	1950000000	394000000	1430000000	1910000000
-58.8192	1950000000	381000000	1240000000	1960000000
-58.82	1820000000	548000000	1140000000	1930000000
-58.8207	1580000000	837000000	1110000000	1890000000
-58.8215	1280000000	1130000000	1130000000	1890000000
-58.8222	987000000	1320000000	1150000000	1960000000
-58.823	740000000	1310000000	1150000000	2100000000
-58.8237	576000000	1110000000	1110000000	2260000000
-58.8245	510000000	800000000	1050000000	2360000000
-58.8253	537000000	490000000	959000000	2340000000
-58.826	630000000	283000000	864000000	2150000000
-58.8268	754000000	222000000	774000000	1790000000
-58.8275	868000000	283000000	703000000	1320000000
-58.8283	942000000	387000000	668000000	824000000
-58.829	967000000	450000000	681000000	401000000
-58.8298	952000000	421000000	747000000	125000000
-58.8305	925000000	307000000	849000000	25161349
-58.8313	919000000	170000000	955000000	76166277
-58.832	955000000	89133637	1030000000	213000000
-58.8328	1030000000	121000000	1040000000	359000000
-58.8335	1140000000	272000000	982000000	462000000
-58.8343	1230000000	493000000	892000000	510000000
-58.835	1290000000	712000000	817000000	542000000
-58.8358	1300000000	866000000	800000000	622000000
-58.8365	1270000000	937000000	862000000	808000000
-58.8373	1220000000	961000000	982000000	1110000000
-58.838	1200000000	1000000000	1110000000	1500000000
-58.8388	1230000000	1120000000	1180000000	1890000000
-58.8395	1320000000	1330000000	1180000000	2170000000
-58.8403	1440000000	1580000000	1100000000	2270000000
-58.841	1570000000	1800000000	1020000000	2160000000
-58.8418	1680000000	1880000000	989000000	1890000000
-58.8425	1730000000	1780000000	1070000000	1560000000
-58.8433	1730000000	1520000000	1250000000	1250000000
-58.8441	1680000000	1180000000	1470000000	1040000000
-58.8448	1600000000	884000000	1640000000	923000000
-58.8456	1480000000	723000000	1670000000	863000000
-58.8463	1330000000	741000000	1530000000	794000000
-58.8471	1160000000	908000000	1270000000	667000000
-58.8478	979000000	1140000000	968000000	484000000
-58.8486	798000000	1340000000	753000000	295000000
-58.8493	647000000	1440000000	700000000	182000000
-58.8501	551000000	1410000000	816000000	214000000
-58.8508	524000000	1300000000	1030000000	407000000
-58.8516	561000000	1150000000	1250000000	712000000
-58.8523	643000000	1020000000	1360000000	1020000000
-58.8531	743000000	923000000	1340000000	1230000000
-58.8538	842000000	849000000	1200000000	1250000000
-58.8546	938000000	769000000	1030000000	1070000000
-58.8553	1040000000	669000000	921000000	777000000
-58.8561	1180000000	566000000	921000000	487000000
-58.8568	1350000000	505000000	1020000000	330000000
-58.8576	1530000000	537000000	1150000000	383000000
-58.8583	1680000000	683000000	1240000000	645000000
-58.8591	1760000000	916000000	1240000000	1040000000
-58.8598	1710000000	1160000000	1140000000	1440000000
-58.8606	1560000000	1320000000	1020000000	1720000000
-58.8613	1330000000	1320000000	947000000	1810000000
-58.8621	1100000000	1150000000	992000000	1680000000
-58.8628	958000000	879000000	1160000000	1400000000
-58.8636	935000000	619000000	1380000000	1070000000
-58.8644	1030000000	496000000	1580000000	774000000
-58.8651	1190000000	587000000	1670000000	588000000
-58.8659	1330000000	886000000	1610000000	539000000
-58.8666	1380000000	1300000000	1450000000	606000000
-58.8674	1300000000	1700000000	1270000000	742000000
-58.8681	1130000000	1940000000	1150000000	893000000
-58.8689	923000000	1950000000	1160000000	1010000000
-58.8696	779000000	1740000000	1270000000	1080000000
-58.8704	757000000	1390000000	1420000000	1100000000
-58.8711	868000000	1030000000	1530000000	1100000000
-58.8719	1070000000	767000000	1530000000	1090000000
-58.8726	1280000000	651000000	1410000000	1100000000
-58.8734	1410000000	677000000	1220000000	1160000000
-58.8741	1420000000	787000000	1040000000	1250000000
-58.8749	1290000000	913000000	943000000	1340000000
-58.8756	1100000000	1000000000	958000000	1410000000
-58.8764	906000000	1050000000	1070000000	1430000000
-58.8771	803000000	1080000000	1220000000	1370000000
-58.8779	834000000	1120000000	1340000000	1250000000
-58.8786	1000000000	1190000000	1400000000	1100000000
-58.8794	1260000000	1270000000	1410000000	969000000
-58.8801	1540000000	1350000000	1370000000	884000000
-58.8809	1760000000	1380000000	1340000000	863000000
-58.8816	1870000000	1370000000	1330000000	892000000
-58.8824	1830000000	1320000000	1320000000	936000000
-58.8832	1680000000	1310000000	1280000000	953000000
-58.8839	1450000000	1360000000	1160000000	924000000
-58.8847	1210000000	1510000000	965000000	860000000
-58.8854	1050000000	1730000000	715000000	805000000
-58.8862	1010000000	1950000000	477000000	818000000
-58.8869	1100000000	2080000000	324000000	939000000
-58.8877	1310000000	2060000000	304000000	1170000000
-58.8884	1560000000	1870000000	423000000	1460000000
-58.8892	1760000000	1550000000	643000000	1720000000
-58.8899	1820000000	1200000000	895000000	1860000000
-58.8907	1710000000	917000000	1110000000	1830000000
-58.8914	1430000000	786000000	1250000000	1610000000
-58.8922	1040000000	820000000	1300000000	1280000000
-58.8929	653000000	975000000	1270000000	927000000
-58.8937	373000000	1170000000	1210000000	654000000
-58.8944	279000000	1320000000	1150000000	522000000
-58.8952	389000000	1360000000	1090000000	534000000
-58.8959	658000000	1290000000	1040000000	644000000
-58.8967	993000000	1140000000	1010000000	779000000
-58.8974	1290000000	964000000	989000000	877000000
-58.8982	1480000000	823000000	995000000	911000000
-58.8989	1510000000	747000000	1030000000	898000000
-58.8997	1430000000	740000000	1090000000	880000000
-58.9004	1270000000	787000000	1170000000	901000000
-58.9012	1100000000	866000000	1220000000	982000000
-58.902	979000000	960000000	1210000000	1110000000
-58.9027	922000000	1060000000	1150000000	1240000000
-58.9035	925000000	1160000000	1040000000	1330000000
-58.9042	968000000	1260000000	931000000	1350000000
-58.905	1030000000	1310000000	857000000	1300000000
-58.9057	1090000000	1310000000	856000000	1210000000
-58.9065	1140000000	1220000000	931000000	1110000000
-58.9072	1170000000	1070000000	1060000000	1050000000
-58.908	1180000000	871000000	1190000000	1020000000
-58.9087	1160000000	701000000	1270000000	1020000000
-58.9095	1110000000	623000000	1290000000	1030000000
-58.9102	1040000000	679000000	1240000000	1030000000
-58.911	984000000	871000000	1150000000	997000000
-58.9117	961000000	1160000000	1070000000	935000000
-58.9125	995000000	1460000000	1020000000	853000000
-58.9132	1090000000	1700000000	1020000000	760000000
-58.914	1210000000	1820000000	1100000000	670000000
-58.9147	1330000000	1820000000	1240000000	594000000
-58.9155	1400000000	1730000000	1420000000	548000000
-58.9162	1420000000	1600000000	1650000000	553000000
-58.917	1380000000	1490000000	1890000000	627000000
-58.9177	1320000000	1410000000	2110000000	780000000
-58.9185	1280000000	1380000000	2280000000	998000000
-58.9192	1270000000	1340000000	2330000000	1240000000
-58.92	1270000000	1280000000	2240000000	1470000000
-58.9207	1240000000	1160000000	2020000000	1630000000
-58.9215	1140000000	1010000000	1710000000	1690000000
-58.9223	951000000	866000000	1370000000	1690000000
-58.923	694000000	796000000	1090000000	1660000000
-58.9238	439000000	841000000	911000000	1650000000
-58.9245	273000000	1010000000	860000000	1690000000
-58.9253	266000000	1270000000	900000000	1780000000
-58.926	434000000	1560000000	975000000	1870000000
-58.9268	728000000	1800000000	1030000000	1880000000
-58.9275	1050000000	1930000000	1040000000	1770000000
-58.9283	1290000000	1920000000	1040000000	1550000000
-58.929	1370000000	1790000000	1060000000	1280000000
-58.9298	1280000000	1580000000	1150000000	1060000000
-58.9305	1090000000	1340000000	1350000000	980000000
-58.9313	873000000	1140000000	1610000000	1080000000
-58.932	722000000	1020000000	1870000000	1320000000
-58.9328	678000000	981000000	2050000000	1600000000
-58.9335	725000000	1030000000	2100000000	1790000000
-58.9343	810000000	1130000000	2010000000	1810000000
-58.935	875000000	1260000000	1820000000	1640000000
-58.9358	893000000	1380000000	1600000000	1370000000
-58.9365	884000000	1460000000	1420000000	1120000000
-58.9373	898000000	1480000000	1300000000	1020000000
-58.938	986000000	1430000000	1230000000	1110000000
-58.9388	1160000000	1330000000	1180000000	1340000000
-58.9395	1380000000	1210000000	1110000000	1590000000
-58.9403	1560000000	1090000000	1010000000	1730000000
-58.9411	1620000000	1030000000	919000000	1660000000
-58.9418	1520000000	1040000000	880000000	1410000000
-58.9426	1300000000	1100000000	929000000	1080000000
-58.9433	1050000000	1200000000	1070000000	805000000
-58.9441	888000000	1270000000	1240000000	723000000
-58.9448	918000000	1280000000	1380000000	871000000
-58.9456	1150000000	1190000000	1400000000	1180000000
-58.9463	1490000000	1020000000	1270000000	1520000000
-58.9471	1820000000	790000000	1030000000	1740000000
-58.9478	1980000000	570000000	768000000	1750000000
-58.9486	1880000000	414000000	577000000	1560000000
-58.9493	1550000000	360000000	539000000	1270000000
-58.9501	1090000000	417000000	674000000	1020000000
-58.9508	663000000	559000000	942000000	931000000
-58.9516	398000000	739000000	1260000000	1020000000
-58.9523	365000000	906000000	1560000000	1230000000
-58.9531	533000000	1020000000	1780000000	1470000000
-58.9538	797000000	1080000000	1920000000	1620000000
-58.9546	1030000000	1080000000	1990000000	1650000000
-58.9553	1130000000	1060000000	2040000000	1600000000
-58.9561	1080000000	1070000000	2050000000	1560000000
-58.9568	945000000	1110000000	2020000000	1610000000
-58.9576	823000000	1200000000	1910000000	1800000000
-58.9583	814000000	1330000000	1700000000	2060000000
-58.9591	960000000	1440000000	1440000000	2290000000
-58.9599	1230000000	1520000000	1180000000	2350000000
-58.9606	1540000000	1530000000	1040000000	2180000000
-58.9614	1760000000	1450000000	1070000000	1800000000
-58.9621	1810000000	1310000000	1300000000	1300000000
-58.9629	1650000000	1140000000	1660000000	869000000
-58.9636	1330000000	984000000	2050000000	630000000
-58.9644	952000000	893000000	2350000000	648000000
-58.9651	627000000	897000000	2470000000	884000000
-58.9659	464000000	997000000	2410000000	1220000000
-58.9666	512000000	1170000000	2220000000	1510000000
-58.9674	755000000	1360000000	2020000000	1660000000
-58.9681	1120000000	1510000000	1880000000	1650000000
-58.9689	1500000000	1590000000	1830000000	1540000000
-58.9696	1790000000	1570000000	1850000000	1430000000
-58.9704	1920000000	1480000000	1880000000	1420000000
-58.9711	1870000000	1350000000	1840000000	1560000000
-58.9719	1690000000	1250000000	1720000000	1810000000
-58.9726	1470000000	1200000000	1540000000	2070000000
-58.9734	1300000000	1220000000	1390000000	2260000000
-58.9741	1240000000	1300000000	1320000000	2270000000
-58.9749	1320000000	1390000000	1380000000	2100000000
-58.9756	1490000000	1450000000	1540000000	1790000000
-58.9764	1670000000	1470000000	1740000000	1420000000
-58.9771	1780000000	1440000000	1880000000	1090000000
-58.9779	1770000000	1410000000	1910000000	874000000
-58.9786	1640000000	1410000000	1820000000	807000000
-58.9794	1450000000	1480000000	1660000000	877000000
-58.9802	1290000000	1620000000	1510000000	1040000000
-58.9809	1250000000	1800000000	1410000000	1250000000
-58.9817	1340000000	1970000000	1400000000	1450000000
-58.9824	1510000000	2070000000	1450000000	1580000000
-58.9832	1650000000	2080000000	1490000000	1640000000
-58.9839	1680000000	2000000000	1480000000	1610000000
-58.9847	1520000000	1860000000	1400000000	1520000000
-58.9854	1220000000	1720000000	1280000000	1420000000
-58.9862	876000000	1620000000	1170000000	1340000000
-58.9869	647000000	1590000000	1110000000	1330000000
-58.9877	644000000	1620000000	1110000000	1390000000
-58.9884	895000000	1670000000	1170000000	1520000000
-58.9892	1320000000	1680000000	1230000000	1670000000
-58.9899	1750000000	1620000000	1250000000	1780000000
-58.9907	2010000000	1490000000	1230000000	1830000000
-58.9914	2010000000	1310000000	1180000000	1820000000
-58.9922	1750000000	1140000000	1150000000	1790000000
-58.9929	1350000000	1040000000	1160000000	1780000000
-58.9937	1020000000	1060000000	1220000000	1850000000
-58.9944	901000000	1200000000	1310000000	2000000000
-58.9952	1060000000	1430000000	1380000000	2180000000
-58.9959	1430000000	1690000000	1400000000	2310000000
-58.9967	1840000000	1900000000	1360000000	2310000000
-58.9974	2080000000	2000000000	1310000000	2150000000
-58.9982	2020000000	1940000000	1310000000	1840000000
-58.999	1660000000	1730000000	1390000000	1470000000
-58.9997	1120000000	1400000000	1560000000	1140000000
-59.0005	605000000	1040000000	1780000000	959000000
-59.0012	296000000	714000000	1960000000	965000000
-59.002	299000000	489000000	2030000000	1130000000
-59.0027	585000000	409000000	1960000000	1380000000
-59.0035	1020000000	480000000	1800000000	1620000000
-59.0042	1420000000	672000000	1640000000	1790000000
-59.005	1650000000	930000000	1560000000	1870000000
-59.0057	1650000000	1190000000	1620000000	1910000000
-59.0065	1490000000	1380000000	1800000000	1960000000
-59.0072	1270000000	1480000000	2010000000	2070000000
-59.008	1130000000	1470000000	2160000000	2220000000
-59.0087	1120000000	1390000000	2160000000	2350000000
-59.0095	1240000000	1280000000	1990000000	2370000000
-59.0102	1400000000	1190000000	1710000000	2240000000
-59.011	1520000000	1160000000	1430000000	1940000000
-59.0117	1540000000	1210000000	1230000000	1560000000
-59.0125	1460000000	1330000000	1170000000	1210000000
-59.0132	1330000000	1470000000	1220000000	1000000000
-59.014	1230000000	1610000000	1330000000	1010000000
-59.0147	1210000000	1700000000	1400000000	1220000000
-59.0155	1290000000	1720000000	1410000000	1540000000
-59.0162	1390000000	1680000000	1380000000	1850000000
-59.017	1470000000	1580000000	1350000000	2040000000
-59.0178	1450000000	1460000000	1410000000	2050000000
-59.0185	1320000000	1350000000	1570000000	1900000000
-59.0193	1130000000	1270000000	1800000000	1670000000
-59.02	954000000	1230000000	2010000000	1450000000
-59.0208	861000000	1230000000	2100000000	1310000000
-59.0215	889000000	1240000000	2030000000	1270000000
-59.0223	1020000000	1250000000	1820000000	1320000000
-59.023	1200000000	1240000000	1570000000	1420000000
-59.0238	1370000000	1210000000	1410000000	1530000000
-59.0245	1460000000	1150000000	1410000000	1620000000
-59.0253	1480000000	1110000000	1610000000	1710000000
-59.026	1440000000	1130000000	1930000000	1800000000
-59.0268	1410000000	1230000000	2240000000	1900000000
-59.0275	1410000000	1430000000	2420000000	2010000000
-59.0283	1450000000	1730000000	2420000000	2110000000
-59.029	1530000000	2070000000	2270000000	2180000000
-59.0298	1600000000	2370000000	2070000000	2220000000
-59.0305	1610000000	2560000000	1930000000	2230000000
-59.0313	1570000000	2590000000	1920000000	2220000000
-59.032	1480000000	2450000000	2020000000	2220000000
-59.0328	1380000000	2170000000	2170000000	2210000000
-59.0335	1310000000	1850000000	2260000000	2180000000
-59.0343	1290000000	1560000000	2220000000	2110000000
-59.035	1330000000	1370000000	2030000000	2000000000
-59.0358	1410000000	1320000000	1770000000	1870000000
-59.0365	1480000000	1380000000	1530000000	1770000000
-59.0373	1500000000	1490000000	1400000000	1740000000
-59.0381	1440000000	1580000000	1400000000	1830000000
-59.0388	1320000000	1590000000	1500000000	2010000000
-59.0396	1150000000	1510000000	1610000000	2210000000
-59.0403	1000000000	1370000000	1680000000	2340000000
-59.0411	909000000	1240000000	1680000000	2310000000
-59.0418	922000000	1170000000	1650000000	2100000000
-59.0426	1050000000	1200000000	1670000000	1740000000
-59.0433	1250000000	1320000000	1800000000	1350000000
-59.0441	1480000000	1490000000	2030000000	1090000000
-59.0448	1640000000	1660000000	2280000000	1060000000
-59.0456	1670000000	1780000000	2420000000	1280000000
-59.0463	1530000000	1850000000	2360000000	1700000000
-59.0471	1260000000	1860000000	2040000000	2170000000
-59.0478	908000000	1860000000	1540000000	2530000000
-59.0486	596000000	1880000000	1000000000	2680000000
-59.0493	418000000	1940000000	598000000	2590000000
-59.0501	431000000	2010000000	456000000	2320000000
-59.0508	627000000	2080000000	600000000	2020000000
-59.0516	935000000	2090000000	946000000	1800000000
-59.0523	1250000000	2020000000	1350000000	1750000000
-59.0531	1470000000	1860000000	1660000000	1860000000
-59.0538	1550000000	1660000000	1800000000	2070000000
-59.0546	1500000000	1440000000	1790000000	2270000000
-59.0553	1370000000	1260000000	1720000000	2370000000
-59.0561	1250000000	1150000000	1700000000	2330000000
-59.0569	1200000000	1110000000	1780000000	2180000000
-59.0576	1220000000	1120000000	1940000000	1980000000
-59.0584	1290000000	1140000000	2110000000	1800000000
-59.0591	1340000000	1160000000	2160000000	1700000000
-59.0599	1340000000	1170000000	2050000000	1690000000
-59.0606	1260000000	1190000000	1770000000	1730000000
-59.0614	1140000000	1220000000	1430000000	1790000000
-59.0621	1060000000	1280000000	1160000000	1840000000
-59.0629	1050000000	1370000000	1080000000	1850000000
-59.0636	1160000000	1480000000	1230000000	1860000000
-59.0644	1340000000	1560000000	1580000000	1870000000
-59.0651	1550000000	1600000000	1990000000	1900000000
-59.0659	1720000000	1570000000	2330000000	1960000000
-59.0666	1820000000	1490000000	2520000000	2020000000
-59.0674	1860000000	1400000000	2530000000	2060000000
-59.0681	1890000000	1340000000	2400000000	2070000000
-59.0689	1950000000	1330000000	2230000000	2050000000
-59.0696	2050000000	1400000000	2080000000	2030000000
-59.0704	2170000000	1530000000	1980000000	2020000000
-59.0711	2240000000	1690000000	1920000000	2050000000
-59.0719	2200000000	1820000000	1860000000	2090000000
-59.0726	2050000000	1890000000	1760000000	2130000000
-59.0734	1830000000	1870000000	1620000000	2150000000
-59.0741	1640000000	1770000000	1480000000	2120000000
-59.0749	1600000000	1650000000	1410000000	2070000000
-59.0757	1760000000	1540000000	1430000000	2010000000
-59.0764	2070000000	1490000000	1550000000	1970000000
-59.0772	2420000000	1520000000	1710000000	1970000000
-59.0779	2630000000	1630000000	1830000000	2010000000
-59.0787	2590000000	1790000000	1850000000	2080000000
-59.0794	2270000000	1950000000	1730000000	2150000000
-59.0802	1770000000	2080000000	1510000000	2200000000
-59.0809	1270000000	2170000000	1260000000	2250000000
-59.0817	969000000	2220000000	1060000000	2320000000
-59.0824	982000000	2260000000	978000000	2450000000
-59.0832	1300000000	2310000000	1030000000	2650000000
-59.0839	1780000000	2360000000	1190000000	2890000000
-59.0847	2220000000	2400000000	1420000000	3100000000
-59.0854	2450000000	2390000000	1680000000	3210000000
-59.0862	2390000000	2300000000	1920000000	3150000000
-59.0869	2090000000	2130000000	2150000000	2890000000
-59.0877	1710000000	1890000000	2370000000	2490000000
-59.0884	1460000000	1650000000	2560000000	2030000000
-59.0892	1450000000	1480000000	2700000000	1650000000
-59.0899	1720000000	1430000000	2740000000	1440000000
-59.0907	2140000000	1530000000	2660000000	1440000000
-59.0914	2550000000	1750000000	2460000000	1620000000
-59.0922	2800000000	1990000000	2170000000	1910000000
-59.0929	2790000000	2190000000	1860000000	2190000000
-59.0937	2570000000	2260000000	1620000000	2360000000
-59.0944	2240000000	2180000000	1520000000	2390000000
-59.0952	1950000000	1980000000	1580000000	2280000000
-59.096	1800000000	1730000000	1780000000	2080000000
-59.0967	1800000000	1500000000	2060000000	1880000000
-59.0975	1900000000	1350000000	2340000000	1720000000
-59.0982	2000000000	1290000000	2560000000	1630000000
-59.099	2010000000	1300000000	2670000000	1580000000
-59.0997	1900000000	1350000000	2660000000	1540000000
-59.1005	1700000000	1390000000	2560000000	1510000000
-59.1012	1500000000	1420000000	2400000000	1470000000
-59.102	1360000000	1460000000	2210000000	1470000000
-59.1027	1320000000	1540000000	2030000000	1550000000
-59.1035	1360000000	1660000000	1890000000	1740000000
-59.1042	1430000000	1810000000	1800000000	2040000000
-59.105	1440000000	1950000000	1790000000	2390000000
-59.1057	1380000000	2010000000	1840000000	2720000000
-59.1065	1250000000	1960000000	1930000000	2930000000
-59.1072	1100000000	1800000000	2060000000	2970000000
-59.108	1000000000	1590000000	2160000000	2830000000
-59.1087	1010000000	1420000000	2240000000	2540000000
-59.1095	1140000000	1360000000	2280000000	2190000000
-59.1102	1360000000	1460000000	2310000000	1870000000
-59.111	1620000000	1690000000	2360000000	1660000000
-59.1117	1870000000	1970000000	2440000000	1580000000
-59.1125	2070000000	2180000000	2580000000	1620000000
-59.1132	2190000000	2250000000	2730000000	1720000000
-59.114	2250000000	2130000000	2850000000	1820000000
-59.1148	2250000000	1870000000	2880000000	1860000000
-59.1155	2210000000	1580000000	2810000000	1830000000
-59.1163	2130000000	1370000000	2640000000	1710000000
-59.117	2010000000	1300000000	2430000000	1560000000
-59.1178	1880000000	1390000000	2250000000	1410000000
-59.1185	1730000000	1580000000	2160000000	1310000000
-59.1193	1600000000	1780000000	2170000000	1300000000
-59.12	1500000000	1900000000	2250000000	1390000000
-59.1208	1460000000	1900000000	2330000000	1560000000
-59.1215	1470000000	1820000000	2360000000	1780000000
-59.1223	1550000000	1720000000	2290000000	2000000000
-59.123	1680000000	1680000000	2150000000	2160000000
-59.1238	1870000000	1770000000	1990000000	2230000000
-59.1245	2080000000	1970000000	1890000000	2200000000
-59.1253	2290000000	2220000000	1870000000	2090000000
-59.126	2460000000	2450000000	1950000000	1940000000
-59.1268	2520000000	2570000000	2070000000	1820000000
-59.1275	2440000000	2550000000	2150000000	1760000000
-59.1283	2210000000	2410000000	2130000000	1810000000
-59.129	1880000000	2200000000	1980000000	1930000000
-59.1298	1530000000	1990000000	1750000000	2070000000
-59.1305	1270000000	1820000000	1520000000	2190000000
-59.1313	1170000000	1700000000	1380000000	2210000000
-59.132	1250000000	1630000000	1390000000	2120000000
-59.1328	1470000000	1560000000	1550000000	1960000000
-59.1336	1730000000	1480000000	1790000000	1800000000
-59.1343	1920000000	1390000000	2030000000	1720000000
-59.1351	1960000000	1300000000	2180000000	1760000000
-59.1358	1840000000	1240000000	2220000000	1930000000
-59.1366	1630000000	1250000000	2180000000	2190000000
-59.1373	1440000000	1300000000	2130000000	2430000000
-59.1381	1390000000	1390000000	2140000000	2590000000
-59.1388	1520000000	1470000000	2270000000	2590000000
-59.1396	1810000000	1530000000	2510000000	2430000000
-59.1403	2160000000	1570000000	2780000000	2180000000
-59.1411	2460000000	1610000000	2990000000	1900000000
-59.1418	2620000000	1660000000	3080000000	1680000000
-59.1426	2630000000	1760000000	3020000000	1560000000
-59.1433	2540000000	1890000000	2840000000	1530000000
-59.1441	2410000000	2030000000	2620000000	1550000000
-59.1448	2330000000	2140000000	2450000000	1560000000
-59.1456	2310000000	2180000000	2390000000	1530000000
-59.1463	2320000000	2150000000	2470000000	1460000000
-59.1471	2300000000	2070000000	2660000000	1380000000
-59.1478	2190000000	1960000000	2870000000	1350000000
-59.1486	1990000000	1880000000	3030000000	1390000000
-59.1493	1750000000	1830000000	3090000000	1510000000
-59.1501	1560000000	1830000000	3020000000	1680000000
-59.1508	1520000000	1830000000	2860000000	1860000000
-59.1516	1660000000	1810000000	2640000000	2020000000
-59.1523	1930000000	1760000000	2430000000	2130000000
-59.1531	2250000000	1690000000	2270000000	2220000000
-59.1539	2500000000	1630000000	2180000000	2320000000
-59.1546	2590000000	1620000000	2180000000	2450000000
-59.1554	2520000000	1670000000	2250000000	2610000000
-59.1561	2350000000	1780000000	2350000000	2770000000
-59.1569	2150000000	1920000000	2460000000	2870000000
-59.1576	2020000000	2030000000	2560000000	2870000000
-59.1584	1990000000	2070000000	2610000000	2750000000
-59.1591	2020000000	2000000000	2600000000	2550000000
-59.1599	2060000000	1870000000	2520000000	2330000000
-59.1606	2050000000	1700000000	2390000000	2150000000
-59.1614	1970000000	1580000000	2230000000	2080000000
-59.1621	1860000000	1550000000	2080000000	2110000000
-59.1629	1810000000	1630000000	1980000000	2220000000
-59.1636	1880000000	1800000000	1960000000	2350000000
-59.1644	2100000000	1990000000	2040000000	2460000000
-59.1651	2410000000	2140000000	2200000000	2540000000
-59.1659	2730000000	2220000000	2430000000	2580000000
-59.1666	2950000000	2190000000	2670000000	2600000000
-59.1674	3000000000	2090000000	2860000000	2640000000
-59.1681	2890000000	1960000000	2970000000	2680000000
-59.1689	2700000000	1860000000	2990000000	2710000000
-59.1696	2510000000	1830000000	2920000000	2680000000
-59.1704	2420000000	1890000000	2800000000	2590000000
-59.1711	2430000000	2010000000	2680000000	2470000000
-59.1719	2500000000	2150000000	2580000000	2370000000
-59.1727	2560000000	2250000000	2530000000	2360000000
-59.1734	2510000000	2260000000	2500000000	2490000000
-59.1742	2350000000	2150000000	2460000000	2760000000
-59.1749	2110000000	1940000000	2380000000	3100000000
-59.1757	1890000000	1680000000	2220000000	3400000000
-59.1764	1780000000	1420000000	2000000000	3550000000
-59.1772	1850000000	1230000000	1770000000	3490000000
-59.1779	2090000000	1150000000	1580000000	3240000000
-59.1787	2410000000	1220000000	1510000000	2860000000
-59.1794	2720000000	1390000000	1590000000	2490000000
-59.1802	2910000000	1630000000	1810000000	2220000000
-59.1809	2960000000	1860000000	2110000000	2110000000
-59.1817	2870000000	2030000000	2410000000	2160000000
-59.1824	2720000000	2080000000	2610000000	2310000000
-59.1832	2580000000	2020000000	2650000000	2480000000
-59.1839	2500000000	1890000000	2540000000	2620000000
-59.1847	2480000000	1740000000	2320000000	2730000000
-59.1854	2480000000	1620000000	2080000000	2820000000
-59.1862	2460000000	1570000000	1910000000	2920000000
-59.1869	2370000000	1600000000	1860000000	3070000000
-59.1877	2210000000	1680000000	1950000000	3240000000
-59.1884	1990000000	1780000000	2120000000	3370000000
-59.1892	1770000000	1860000000	2330000000	3410000000
-59.1899	1600000000	1910000000	2480000000	3320000000
-59.1907	1500000000	1920000000	2540000000	3100000000
-59.1914	1490000000	1930000000	2510000000	2810000000
-59.1922	1560000000	1970000000	2410000000	2520000000
-59.193	1690000000	2040000000	2290000000	2300000000
-59.1937	1860000000	2160000000	2210000000	2180000000
-59.1945	2050000000	2280000000	2190000000	2140000000
-59.1952	2220000000	2360000000	2250000000	2140000000
-59.196	2350000000	2370000000	2350000000	2120000000
-59.1967	2420000000	2290000000	2490000000	2050000000
-59.1975	2410000000	2140000000	2630000000	1960000000
-59.1982	2340000000	1980000000	2750000000	1880000000
-59.199	2260000000	1860000000	2830000000	1860000000
-59.1997	2220000000	1830000000	2860000000	1920000000
-59.2005	2260000000	1900000000	2830000000	2060000000
-59.2012	2380000000	2070000000	2730000000	2240000000
-59.202	2540000000	2290000000	2580000000	2390000000
-59.2027	2680000000	2480000000	2410000000	2490000000
-59.2035	2710000000	2610000000	2260000000	2520000000
-59.2042	2610000000	2620000000	2170000000	2510000000
-59.205	2360000000	2540000000	2160000000	2480000000
-59.2057	2060000000	2400000000	2220000000	2480000000
-59.2065	1780000000	2270000000	2330000000	2480000000
-59.2072	1640000000	2190000000	2430000000	2490000000
-59.208	1680000000	2200000000	2480000000	2460000000
-59.2087	1880000000	2290000000	2460000000	2390000000
-59.2095	2150000000	2420000000	2410000000	2300000000
-59.2102	2390000000	2540000000	2360000000	2240000000
-59.211	2500000000	2580000000	2370000000	2260000000
-59.2118	2430000000	2520000000	2460000000	2410000000
-59.2125	2200000000	2360000000	2620000000	2660000000
-59.2133	1900000000	2140000000	2790000000	2970000000
-59.214	1630000000	1930000000	2910000000	3260000000
-59.2148	1490000000	1810000000	2920000000	3450000000
-59.2155	1510000000	1820000000	2800000000	3500000000
-59.2163	1690000000	1970000000	2570000000	3440000000
-59.217	1990000000	2210000000	2310000000	3300000000
-59.2178	2320000000	2480000000	2110000000	3160000000
-59.2185	2620000000	2670000000	2020000000	3040000000
-59.2193	2820000000	2720000000	2060000000	2980000000
-59.22	2910000000	2600000000	2210000000	2930000000
-59.2208	2860000000	2340000000	2400000000	2860000000
-59.2215	2700000000	2010000000	2560000000	2760000000
-59.2223	2470000000	1710000000	2640000000	2620000000
-59.223	2200000000	1510000000	2640000000	2470000000
-59.2238	1940000000	1470000000	2570000000	2360000000
-59.2245	1740000000	1570000000	2470000000	2310000000
-59.2253	1600000000	1780000000	2400000000	2350000000
-59.226	1540000000	2020000000	2370000000	2440000000
-59.2268	1550000000	2220000000	2400000000	2560000000
-59.2275	1590000000	2350000000	2470000000	2660000000
-59.2283	1660000000	2410000000	2580000000	2730000000
-59.229	1740000000	2420000000	2690000000	2780000000
-59.2298	1850000000	2430000000	2800000000	2810000000
-59.2306	2000000000	2470000000	2880000000	2850000000
-59.2313	2180000000	2560000000	2930000000	2880000000
-59.2321	2360000000	2690000000	2930000000	2920000000
-59.2328	2460000000	2820000000	2880000000	2940000000
-59.2336	2440000000	2900000000	2780000000	2960000000
-59.2343	2260000000	2920000000	2680000000	2980000000
-59.2351	1940000000	2870000000	2620000000	3030000000
-59.2358	1560000000	2760000000	2640000000	3110000000
-59.2366	1240000000	2640000000	2750000000	3230000000
-59.2373	1110000000	2510000000	2940000000	3320000000
-59.2381	1230000000	2410000000	3150000000	3350000000
-59.2388	1560000000	2340000000	3310000000	3260000000
-59.2396	1990000000	2300000000	3370000000	3070000000
-59.2403	2370000000	2260000000	3320000000	2820000000
-59.2411	2580000000	2240000000	3150000000	2610000000
-59.2418	2550000000	2220000000	2940000000	2530000000
-59.2426	2350000000	2220000000	2720000000	2640000000
-59.2433	2080000000	2220000000	2560000000	2910000000
-59.2441	1890000000	2220000000	2470000000	3260000000
-59.2448	1870000000	2200000000	2450000000	3540000000
-59.2456	2030000000	2120000000	2470000000	3650000000
-59.2463	2270000000	2010000000	2530000000	3540000000
-59.2471	2480000000	1870000000	2620000000	3260000000
-59.2478	2540000000	1770000000	2780000000	2930000000
-59.2486	2440000000	1750000000	2990000000	2690000000
-59.2493	2230000000	1840000000	3260000000	2670000000
-59.2501	2060000000	2060000000	3520000000	2880000000
-59.2509	2040000000	2340000000	3700000000	3270000000
-59.2516	2240000000	2620000000	3730000000	3710000000
-59.2524	2610000000	2820000000	3590000000	4070000000
-59.2531	3030000000	2880000000	3310000000	4260000000
-59.2539	3340000000	2800000000	2970000000	4260000000
-59.2546	3420000000	2640000000	2680000000	4130000000
-59.2554	3260000000	2480000000	2530000000	3920000000
-59.2561	2940000000	2380000000	2550000000	3710000000
-59.2569	2620000000	2380000000	2690000000	3510000000
-59.2576	2430000000	2450000000	2870000000	3300000000
-59.2584	2440000000	2510000000	2990000000	3070000000
-59.2591	2620000000	2490000000	3000000000	2820000000
-59.2599	2860000000	2330000000	2920000000	2600000000
-59.2606	3030000000	2050000000	2820000000	2480000000
-59.2614	3040000000	1740000000	2800000000	2540000000
-59.2621	2880000000	1510000000	2910000000	2800000000
-59.2629	2640000000	1450000000	3140000000	3210000000
-59.2636	2440000000	1600000000	3390000000	3660000000
-59.2644	2360000000	1910000000	3550000000	3990000000
-59.2651	2420000000	2290000000	3530000000	4090000000
-59.2659	2560000000	2580000000	3300000000	3930000000
-59.2666	2680000000	2700000000	2940000000	3570000000
-59.2674	2670000000	2630000000	2590000000	3150000000
-59.2681	2480000000	2430000000	2400000000	2820000000
-59.2689	2180000000	2210000000	2440000000	2700000000
-59.2697	1850000000	2080000000	2700000000	2800000000
-59.2704	1630000000	2090000000	3060000000	3070000000
-59.2712	1590000000	2220000000	3380000000	3370000000
-59.2719	1730000000	2400000000	3540000000	3600000000
-59.2727	1970000000	2530000000	3490000000	3670000000
-59.2734	2200000000	2540000000	3310000000	3590000000
-59.2742	2330000000	2430000000	3120000000	3420000000
-59.2749	2340000000	2260000000	3060000000	3250000000
-59.2757	2260000000	2130000000	3200000000	3150000000
-59.2764	2190000000	2110000000	3490000000	3170000000
-59.2772	2190000000	2210000000	3820000000	3270000000
-59.2779	2310000000	2390000000	4060000000	3400000000
-59.2787	2510000000	2540000000	4090000000	3500000000
-59.2794	2720000000	2590000000	3910000000	3520000000
-59.2802	2860000000	2520000000	3600000000	3470000000
-59.2809	2890000000	2380000000	3270000000	3370000000
-59.2817	2800000000	2270000000	3040000000	3240000000
-59.2824	2650000000	2280000000	2970000000	3140000000
-59.2832	2530000000	2440000000	3030000000	3080000000
-59.2839	2480000000	2710000000	3120000000	3080000000
-59.2847	2520000000	2980000000	3150000000	3130000000
-59.2854	2590000000	3120000000	3080000000	3210000000
-59.2862	2650000000	3050000000	2920000000	3290000000
-59.2869	2630000000	2770000000	2760000000	3340000000
-59.2877	2540000000	2400000000	2710000000	3340000000
-59.2885	2420000000	2080000000	2800000000	3280000000
-59.2892	2350000000	1950000000	3020000000	3150000000
-59.29	2390000000	2060000000	3270000000	3000000000
-59.2907	2570000000	2350000000	3440000000	2870000000
-59.2915	2850000000	2660000000	3450000000	2820000000
-59.2922	3130000000	2840000000	3310000000	2880000000
-59.293	3320000000	2790000000	3100000000	3060000000
-59.2937	3350000000	2520000000	2940000000	3290000000
-59.2945	3200000000	2150000000	2940000000	3520000000
-59.2952	2930000000	1850000000	3110000000	3650000000
-59.296	2630000000	1780000000	3410000000	3640000000
-59.2967	2410000000	2010000000	3690000000	3520000000
-59.2975	2310000000	2480000000	3840000000	3350000000
-59.2982	2350000000	3060000000	3790000000	3210000000
-59.299	2470000000	3570000000	3570000000	3190000000
-59.2997	2610000000	3880000000	3290000000	3300000000
-59.3005	2690000000	3940000000	3110000000	3490000000
-59.3012	2680000000	3780000000	3120000000	3660000000
-59.302	2590000000	3510000000	3320000000	3730000000
-59.3027	2460000000	3220000000	3640000000	3630000000
-59.3035	2330000000	2970000000	3920000000	3370000000
-59.3042	2250000000	2770000000	4030000000	3030000000
-59.305	2250000000	2610000000	3920000000	2720000000
-59.3057	2320000000	2460000000	3610000000	2530000000
-59.3065	2430000000	2340000000	3250000000	2500000000
-59.3072	2580000000	2270000000	2950000000	2630000000
-59.308	2740000000	2290000000	2830000000	2830000000
-59.3088	2900000000	2430000000	2890000000	3020000000
-59.3095	3050000000	2650000000	3070000000	3140000000
-59.3103	3150000000	2870000000	3250000000	3170000000
-59.311	3170000000	3020000000	3350000000	3150000000
-59.3118	3080000000	3070000000	3340000000	3120000000
-59.3125	2880000000	3020000000	3280000000	3140000000
-59.3133	2590000000	2970000000	3260000000	3210000000
-59.314	2260000000	3000000000	3350000000	3310000000
-59.3148	1990000000	3160000000	3570000000	3390000000
-59.3155	1870000000	3430000000	3850000000	3420000000
-59.3163	1950000000	3680000000	4090000000	3390000000
-59.317	2220000000	3770000000	4170000000	3360000000
-59.3178	2640000000	3560000000	4020000000	3350000000
-59.3185	3090000000	3060000000	3680000000	3410000000
-59.3193	3450000000	2370000000	3270000000	3540000000
-59.32	3650000000	1710000000	2910000000	3720000000
-59.3208	3640000000	1310000000	2730000000	3870000000
-59.3215	3480000000	1320000000	2750000000	3960000000
-59.3223	3230000000	1730000000	2940000000	3950000000
-59.323	2980000000	2380000000	3170000000	3870000000
-59.3238	2820000000	3030000000	3340000000	3750000000
-59.3245	2740000000	3440000000	3390000000	3640000000
-59.3253	2720000000	3480000000	3350000000	3600000000
-59.326	2710000000	3200000000	3290000000	3640000000
-59.3268	2670000000	2770000000	3300000000	3730000000
-59.3276	2580000000	2410000000	3440000000	3860000000
-59.3283	2480000000	2310000000	3690000000	3990000000
-59.3291	2440000000	2520000000	3950000000	4120000000
-59.3298	2520000000	2950000000	4100000000	4220000000
-59.3306	2720000000	3420000000	4070000000	4300000000
-59.3313	3020000000	3730000000	3830000000	4360000000
-59.3321	3310000000	3760000000	3450000000	4370000000
-59.3328	3480000000	3550000000	3070000000	4320000000
-59.3336	3470000000	3200000000	2820000000	4230000000
-59.3343	3250000000	2890000000	2790000000	4130000000
-59.3351	2890000000	2740000000	2960000000	4060000000
-59.3358	2510000000	2790000000	3260000000	4070000000
-59.3366	2230000000	2970000000	3560000000	4180000000
-59.3373	2150000000	3170000000	3770000000	4350000000
-59.3381	2300000000	3260000000	3840000000	4520000000
-59.3388	2600000000	3200000000	3780000000	4590000000
-59.3396	2970000000	3010000000	3670000000	4500000000
-59.3403	3300000000	2800000000	3600000000	4230000000
-59.3411	3520000000	2700000000	3610000000	3860000000
-59.3418	3600000000	2750000000	3690000000	3500000000
-59.3426	3560000000	2970000000	3790000000	3270000000
-59.3433	3460000000	3260000000	3830000000	3270000000
-59.3441	3320000000	3510000000	3770000000	3490000000
-59.3448	3170000000	3620000000	3590000000	3850000000
-59.3456	2990000000	3570000000	3360000000	4220000000
-59.3464	2780000000	3370000000	3130000000	4460000000
-59.3471	2550000000	3100000000	2980000000	4490000000
-59.3479	2320000000	2860000000	2950000000	4320000000
-59.3486	2160000000	2710000000	3010000000	4030000000
-59.3494	2110000000	2670000000	3100000000	3720000000
-59.3501	2180000000	2720000000	3160000000	3520000000
-59.3509	2340000000	2820000000	3160000000	3450000000
-59.3516	2500000000	2920000000	3080000000	3520000000
-59.3524	2610000000	3000000000	2990000000	3650000000
-59.3531	2600000000	3070000000	2930000000	3770000000
-59.3539	2480000000	3140000000	2960000000	3830000000
-59.3546	2320000000	3230000000	3080000000	3830000000
-59.3554	2200000000	3330000000	3270000000	3800000000
-59.3561	2190000000	3440000000	3450000000	3790000000
-59.3569	2320000000	3540000000	3570000000	3830000000
-59.3576	2540000000	3620000000	3570000000	3920000000
-59.3584	2790000000	3680000000	3470000000	4040000000
-59.3591	2980000000	3730000000	3320000000	4140000000
-59.3599	3080000000	3750000000	3170000000	4180000000
-59.3606	3080000000	3730000000	3100000000	4180000000
-59.3614	3060000000	3660000000	3120000000	4170000000
-59.3621	3070000000	3520000000	3220000000	4180000000
-59.3629	3150000000	3320000000	3340000000	4240000000
-59.3636	3290000000	3090000000	3420000000	4360000000
-59.3644	3420000000	2870000000	3410000000	4480000000
-59.3651	3460000000	2720000000	3310000000	4560000000
-59.3659	3370000000	2650000000	3150000000	4550000000
-59.3667	3140000000	2680000000	2980000000	4440000000
-59.3674	2870000000	2790000000	2870000000	4240000000
-59.3682	2650000000	2920000000	2880000000	4020000000
-59.3689	2590000000	3030000000	3010000000	3840000000
-59.3697	2730000000	3090000000	3250000000	3740000000
-59.3704	3040000000	3100000000	3540000000	3740000000
-59.3712	3400000000	3090000000	3810000000	3820000000
-59.3719	3680000000	3070000000	4000000000	3930000000
-59.3727	3790000000	3060000000	4090000000	4010000000
-59.3734	3690000000	3080000000	4060000000	4040000000
-59.3742	3430000000	3120000000	3930000000	4030000000
-59.3749	3130000000	3180000000	3740000000	4000000000
-59.3757	2870000000	3240000000	3510000000	3990000000
-59.3764	2750000000	3310000000	3310000000	4030000000
-59.3772	2770000000	3360000000	3170000000	4150000000
-59.3779	2900000000	3400000000	3110000000	4350000000
-59.3787	3070000000	3410000000	3140000000	4570000000
-59.3794	3230000000	3360000000	3270000000	4790000000
-59.3802	3340000000	3250000000	3480000000	4940000000
-59.3809	3390000000	3080000000	3720000000	5000000000
-59.3817	3390000000	2890000000	3960000000	4960000000
-59.3824	3360000000	2730000000	4160000000	4820000000
-59.3832	3300000000	2650000000	4280000000	4650000000
-59.3839	3210000000	2680000000	4330000000	4470000000
-59.3847	3100000000	2810000000	4300000000	4330000000
-59.3855	2980000000	3020000000	4230000000	4260000000
-59.3862	2890000000	3230000000	4150000000	4230000000
-59.387	2870000000	3400000000	4090000000	4200000000
-59.3877	2930000000	3490000000	4070000000	4150000000
-59.3885	3050000000	3490000000	4060000000	4040000000
-59.3892	3200000000	3440000000	4040000000	3900000000
-59.39	3310000000	3350000000	4000000000	3750000000
-59.3907	3350000000	3240000000	3900000000	3680000000
-59.3915	3320000000	3130000000	3770000000	3730000000
-59.3922	3250000000	3010000000	3620000000	3910000000
-59.393	3200000000	2890000000	3510000000	4180000000
-59.3937	3230000000	2790000000	3480000000	4430000000
-59.3945	3320000000	2760000000	3550000000	4570000000
-59.3952	3450000000	2840000000	3720000000	4490000000
-59.396	3520000000	3070000000	3960000000	4210000000
-59.3967	3470000000	3430000000	4200000000	3790000000
-59.3975	3280000000	3850000000	4380000000	3370000000
-59.3982	2990000000	4230000000	4470000000	3110000000
-59.399	2710000000	4470000000	4450000000	3110000000
-59.3997	2550000000	4500000000	4330000000	3400000000
-59.4005	2580000000	4330000000	4160000000	3880000000
-59.4012	2810000000	4030000000	3990000000	4420000000
-59.402	3130000000	3690000000	3880000000	4860000000
-59.4027	3440000000	3430000000	3860000000	5070000000
-59.4035	3610000000	3300000000	3940000000	5030000000
-59.4043	3600000000	3300000000	4100000000	4790000000
-59.405	3450000000	3390000000	4300000000	4470000000
-59.4058	3280000000	3510000000	4500000000	4160000000
-59.4065	3190000000	3600000000	4640000000	3950000000
-59.4073	3280000000	3650000000	4690000000	3840000000
-59.408	3530000000	3680000000	4630000000	3810000000
-59.4088	3870000000	3710000000	4470000000	3800000000
-59.4095	4150000000	3770000000	4230000000	3770000000
-59.4103	4280000000	3860000000	3960000000	3720000000
-59.411	4220000000	3930000000	3720000000	3680000000
-59.4118	4010000000	3970000000	3550000000	3690000000
-59.4125	3750000000	3950000000	3460000000	3760000000
-59.4133	3560000000	3890000000	3460000000	3900000000
-59.414	3490000000	3830000000	3520000000	4050000000
-59.4148	3550000000	3790000000	3580000000	4180000000
-59.4155	3670000000	3770000000	3600000000	4250000000
-59.4163	3750000000	3750000000	3540000000	4260000000
-59.417	3740000000	3670000000	3410000000	4240000000
-59.4178	3630000000	3490000000	3240000000	4240000000
-59.4185	3460000000	3230000000	3100000000	4280000000
-59.4193	3330000000	2930000000	3050000000	4360000000
-59.42	3280000000	2710000000	3160000000	4450000000
-59.4208	3350000000	2670000000	3420000000	4510000000
-59.4215	3490000000	2840000000	3820000000	4520000000
-59.4223	3660000000	3190000000	4270000000	4470000000
-59.423	3790000000	3610000000	4670000000	4390000000
-59.4238	3860000000	3940000000	4920000000	4330000000
-59.4246	3890000000	4060000000	4980000000	4320000000
-59.4253	3910000000	3960000000	4820000000	4370000000
-59.4261	3950000000	3710000000	4490000000	4440000000
-59.4268	4030000000	3460000000	4060000000	4500000000
-59.4276	4090000000	3370000000	3650000000	4530000000
-59.4283	4100000000	3520000000	3320000000	4520000000
-59.4291	4000000000	3890000000	3130000000	4520000000
-59.4298	3800000000	4340000000	3090000000	4560000000
-59.4306	3560000000	4680000000	3160000000	4680000000
-59.4313	3360000000	4750000000	3280000000	4860000000
-59.4321	3280000000	4490000000	3390000000	5060000000
-59.4328	3340000000	4000000000	3470000000	5180000000
-59.4336	3540000000	3450000000	3510000000	5150000000
-59.4343	3770000000	3040000000	3520000000	4940000000
-59.4351	3960000000	2920000000	3540000000	4600000000
-59.4358	4050000000	3100000000	3600000000	4200000000
-59.4366	4020000000	3490000000	3720000000	3870000000
-59.4373	3940000000	3910000000	3880000000	3680000000
-59.4381	3880000000	4190000000	4050000000	3660000000
-59.4388	3900000000	4240000000	4200000000	3760000000
-59.4396	4020000000	4070000000	4290000000	3880000000
-59.4403	4170000000	3800000000	4310000000	3950000000
-59.4411	4290000000	3560000000	4290000000	3910000000
-59.4418	4310000000	3460000000	4240000000	3790000000
-59.4426	4190000000	3530000000	4180000000	3660000000
-59.4434	3970000000	3730000000	4150000000	3630000000
-59.4441	3750000000	3950000000	4120000000	3750000000
-59.4449	3620000000	4120000000	4080000000	4070000000
-59.4456	3620000000	4210000000	4020000000	4510000000
-59.4464	3740000000	4230000000	3930000000	4980000000
-59.4471	3920000000	4240000000	3830000000	5370000000
-59.4479	4050000000	4280000000	3730000000	5600000000
-59.4486	4050000000	4360000000	3680000000	5640000000
-59.4494	3880000000	4430000000	3710000000	5500000000
-59.4501	3560000000	4450000000	3800000000	5240000000
-59.4509	3200000000	4350000000	3950000000	4950000000
-59.4516	2870000000	4120000000	4090000000	4670000000
-59.4524	2660000000	3820000000	4190000000	4470000000
-59.4531	2600000000	3540000000	4230000000	4370000000
-59.4539	2650000000	3370000000	4200000000	4370000000
-59.4546	2790000000	3340000000	4130000000	4480000000
-59.4554	2970000000	3450000000	4090000000	4660000000
-59.4561	3150000000	3640000000	4110000000	4880000000
-59.4569	3340000000	3800000000	4210000000	5060000000
-59.4576	3520000000	3890000000	4360000000	5160000000
-59.4584	3710000000	3890000000	4540000000	5130000000
-59.4591	3870000000	3850000000	4670000000	4990000000
-59.4599	3980000000	3830000000	4730000000	4770000000
-59.4606	4000000000	3900000000	4700000000	4560000000
-59.4614	3940000000	4050000000	4590000000	4440000000
-59.4622	3830000000	4250000000	4460000000	4470000000
-59.4629	3730000000	4410000000	4340000000	4620000000
-59.4637	3690000000	4470000000	4270000000	4850000000
-59.4644	3750000000	4400000000	4280000000	5050000000
-59.4652	3900000000	4220000000	4350000000	5120000000
-59.4659	4090000000	4010000000	4450000000	5010000000
-59.4667	4230000000	3880000000	4560000000	4750000000
-59.4674	4260000000	3870000000	4650000000	4400000000
-59.4682	4170000000	3980000000	4700000000	4070000000
-59.4689	3990000000	4150000000	4700000000	3850000000
-59.4697	3800000000	4290000000	4650000000	3800000000
-59.4704	3680000000	4310000000	4560000000	3910000000
-59.4712	3720000000	4210000000	4450000000	4130000000
-59.4719	3900000000	4010000000	4350000000	4400000000
-59.4727	4200000000	3810000000	4300000000	4680000000
-59.4734	4510000000	3700000000	4320000000	4920000000
-59.4742	4740000000	3760000000	4440000000	5130000000
-59.4749	4840000000	3970000000	4640000000	5290000000
-59.4757	4800000000	4260000000	4870000000	5370000000
-59.4764	4650000000	4510000000	5080000000	5370000000
-59.4772	4490000000	4630000000	5190000000	5250000000
-59.4779	4390000000	4580000000	5170000000	5050000000
-59.4787	4380000000	4360000000	5020000000	4820000000
-59.4794	4470000000	4090000000	4790000000	4650000000
-59.4802	4620000000	3870000000	4570000000	4640000000
-59.4809	4730000000	3800000000	4440000000	4830000000
-59.4817	4760000000	3920000000	4460000000	5180000000
-59.4825	4670000000	4200000000	4630000000	5590000000
-59.4832	4470000000	4520000000	4880000000	5890000000
-59.484	4210000000	4780000000	5120000000	5950000000
-59.4847	3980000000	4880000000	5250000000	5700000000
-59.4855	3820000000	4770000000	5230000000	5200000000
-59.4862	3790000000	4500000000	5040000000	4640000000
-59.487	3860000000	4140000000	4770000000	4220000000
-59.4877	4010000000	3820000000	4500000000	4110000000
-59.4885	4150000000	3610000000	4350000000	4380000000
-59.4892	4250000000	3560000000	4340000000	4940000000
-59.49	4270000000	3640000000	4490000000	5580000000
-59.4907	4210000000	3800000000	4740000000	6080000000
-59.4915	4110000000	3960000000	4990000000	6260000000
-59.4922	4030000000	4060000000	5170000000	6090000000
-59.493	4000000000	4080000000	5220000000	5660000000
-59.4937	4060000000	4030000000	5140000000	5200000000
-59.4945	4190000000	3930000000	4950000000	4910000000
-59.4952	4370000000	3850000000	4700000000	4930000000
-59.496	4540000000	3810000000	4460000000	5240000000
-59.4967	4670000000	3840000000	4250000000	5710000000
-59.4975	4720000000	3910000000	4120000000	6110000000
-59.4982	4690000000	4030000000	4060000000	6270000000
-59.499	4600000000	4160000000	4080000000	6100000000
-59.4997	4470000000	4300000000	4180000000	5660000000
-59.5005	4340000000	4440000000	4330000000	5120000000
-59.5013	4260000000	4560000000	4510000000	4670000000
-59.502	4250000000	4650000000	4680000000	4470000000
-59.5028	4320000000	4700000000	4800000000	4540000000
[truncated: 5,980 more rows]

## Sheet: Panel b
ppm	0.0 mM	0.1 mM	0.5 mM	2.5 mM
-58.0004	218000000	237000000	358000000	-650000000
-58.0011	-12000000	525000000	256000000	-380000000
-58.0019	-190000000	792000000	170000000	-120000000
-58.0026	-290000000	957000000	118000000	42978787
-58.0034	-350000000	981000000	108000000	67628515
-58.0041	-390000000	883000000	133000000	-23000000
-58.0049	-410000000	728000000	174000000	-160000000
-58.0056	-420000000	592000000	209000000	-260000000
-58.0064	-410000000	523000000	227000000	-280000000
-58.0071	-360000000	517000000	234000000	-210000000
-58.0079	-240000000	521000000	250000000	-100000000
-58.0086	-62000000	465000000	295000000	-1938973
-58.0094	161000000	299000000	372000000	40806883
-58.0101	379000000	22545866	460000000	18361827
-58.0109	536000000	-300000000	516000000	-40000000
-58.0117	587000000	-590000000	492000000	-86000000
-58.0124	516000000	-740000000	358000000	-80000000
-58.0132	346000000	-720000000	128000000	-14000000
-58.0139	133000000	-550000000	-140000000	83498467
-58.0147	-55000000	-280000000	-360000000	159000000
-58.0154	-160000000	-31000000	-440000000	161000000
-58.0162	-160000000	137000000	-340000000	70272483
-58.0169	-82000000	187000000	-67000000	-94000000
-58.0177	25728923	139000000	292000000	-270000000
-58.0184	93707675	43535818	635000000	-400000000
-58.0192	72159643	-40000000	866000000	-400000000
-58.0199	-49000000	-74000000	938000000	-270000000
-58.0207	-230000000	-52000000	874000000	-22000000
-58.0214	-420000000	3457994	757000000	286000000
-58.0222	-530000000	63193546	686000000	578000000
-58.0229	-530000000	103000000	739000000	783000000
-58.0237	-410000000	117000000	927000000	858000000
-58.0244	-210000000	109000000	1190000000	792000000
-58.0252	-8956517	91376074	1430000000	608000000
-58.0259	144000000	68454346	1530000000	346000000
-58.0267	214000000	38916554	1420000000	60722147
-58.0274	208000000	126922	1120000000	-200000000
-58.0282	162000000	-43000000	689000000	-380000000
-58.0289	126000000	-73000000	251000000	-470000000
-58.0297	133000000	-64000000	-87000000	-450000000
-58.0304	188000000	1066442	-260000000	-320000000
-58.0312	268000000	123000000	-270000000	-140000000
-58.032	334000000	274000000	-160000000	75451363
-58.0327	353000000	404000000	-2367668	263000000
-58.0335	311000000	458000000	131000000	386000000
-58.0342	223000000	404000000	212000000	418000000
-58.035	120000000	243000000	242000000	358000000
-58.0357	32151963	13052874	248000000	222000000
-58.0365	-23000000	-220000000	254000000	43341283
-58.0372	-53000000	-410000000	267000000	-140000000
-58.038	-83000000	-510000000	280000000	-300000000
-58.0387	-140000000	-520000000	277000000	-400000000
-58.0395	-250000000	-480000000	250000000	-420000000
-58.0402	-400000000	-420000000	216000000	-370000000
-58.041	-560000000	-370000000	205000000	-230000000
-58.0417	-710000000	-350000000	250000000	-42000000
-58.0425	-810000000	-350000000	365000000	180000000
-58.0432	-830000000	-330000000	528000000	392000000
-58.044	-770000000	-270000000	689000000	551000000
-58.0447	-660000000	-180000000	785000000	620000000
-58.0455	-520000000	-53000000	768000000	583000000
-58.0462	-370000000	87868362	632000000	453000000
-58.047	-250000000	221000000	415000000	263000000
-58.0477	-150000000	325000000	187000000	64020963
-58.0485	-72000000	385000000	19002188	-100000000
-58.0492	-1960549	383000000	-45000000	-200000000
-58.05	76539803	305000000	-5841588	-240000000
-58.0508	175000000	141000000	92035404	-240000000
-58.0515	294000000	-98000000	188000000	-230000000
-58.0523	420000000	-370000000	232000000	-230000000
-58.053	526000000	-610000000	210000000	-240000000
-58.0538	577000000	-740000000	149000000	-250000000
-58.0545	541000000	-690000000	98243916	-220000000
-58.0553	404000000	-440000000	105000000	-140000000
-58.056	184000000	-57000000	188000000	-19000000
-58.0568	-71000000	363000000	326000000	112000000
-58.0575	-290000000	681000000	472000000	205000000
-58.0583	-400000000	785000000	571000000	221000000
-58.059	-350000000	636000000	593000000	145000000
-58.0598	-150000000	285000000	546000000	-446493
-58.0605	148000000	-140000000	473000000	-160000000
-58.0613	462000000	-490000000	432000000	-290000000
-58.062	692000000	-630000000	465000000	-320000000
-58.0628	769000000	-530000000	578000000	-270000000
-58.0635	678000000	-240000000	738000000	-150000000
-58.0643	462000000	138000000	884000000	-14000000
-58.065	206000000	458000000	956000000	83139043
-58.0658	2671515	633000000	925000000	116000000
-58.0665	-81000000	644000000	799000000	89887203
-58.0673	-26000000	544000000	627000000	32821731
-58.068	134000000	426000000	472000000	-19000000
-58.0688	333000000	372000000	389000000	-43000000
-58.0695	500000000	418000000	401000000	-40000000
-58.0703	585000000	537000000	494000000	-34000000
-58.071	577000000	659000000	628000000	-48000000
-58.0718	498000000	707000000	755000000	-96000000
-58.0725	394000000	634000000	837000000	-160000000
-58.0733	313000000	444000000	861000000	-210000000
-58.0741	287000000	185000000	836000000	-210000000
-58.0748	332000000	-77000000	783000000	-130000000
-58.0756	442000000	-290000000	725000000	-3141661
-58.0763	600000000	-420000000	676000000	138000000
-58.0771	778000000	-480000000	637000000	232000000
-58.0778	943000000	-490000000	600000000	237000000
-58.0786	1060000000	-470000000	556000000	152000000
-58.0793	1090000000	-420000000	496000000	15681507
-58.0801	1010000000	-310000000	417000000	-100000000
-58.0808	828000000	-120000000	317000000	-150000000
-58.0816	574000000	138000000	199000000	-83000000
-58.0823	308000000	435000000	67232588	62666211
-58.0831	102000000	704000000	-69000000	229000000
-58.0838	14768027	873000000	-190000000	340000000
-58.0846	68715419	890000000	-270000000	343000000
-58.0853	238000000	746000000	-280000000	235000000
-58.0861	458000000	480000000	-200000000	61924323
-58.0868	647000000	168000000	-4916404	-100000000
-58.0876	744000000	-110000000	272000000	-200000000
-58.0883	727000000	-300000000	594000000	-190000000
-58.0891	623000000	-360000000	908000000	-120000000
-58.0898	488000000	-330000000	1160000000	-29000000
-58.0906	380000000	-240000000	1310000000	1143779
-58.0913	331000000	-140000000	1360000000	-63000000
-58.0921	331000000	-73000000	1310000000	-210000000
-58.0929	343000000	-65000000	1200000000	-370000000
-58.0936	325000000	-120000000	1060000000	-480000000
-58.0944	261000000	-230000000	928000000	-470000000
-58.0951	176000000	-390000000	820000000	-340000000
-58.0959	124000000	-550000000	743000000	-130000000
-58.0966	165000000	-690000000	697000000	71938531
-58.0974	324000000	-780000000	678000000	185000000
-58.0981	573000000	-770000000	676000000	169000000
-58.0989	835000000	-670000000	680000000	39383011
-58.0996	1010000000	-480000000	675000000	-140000000
-58.1004	1040000000	-240000000	644000000	-280000000
-58.1011	885000000	-27000000	575000000	-320000000
-58.1019	616000000	120000000	467000000	-240000000
-58.1026	325000000	165000000	334000000	-53000000
-58.1034	114000000	118000000	205000000	169000000
-58.1041	40626075	19960266	113000000	367000000
-58.1049	100000000	-68000000	85818700	498000000
-58.1056	230000000	-96000000	131000000	552000000
-58.1064	345000000	-43000000	235000000	546000000
-58.1071	381000000	74772938	366000000	505000000
-58.1079	329000000	215000000	488000000	441000000
-58.1086	228000000	327000000	579000000	352000000
-58.1094	146000000	381000000	636000000	221000000
-58.1101	136000000	375000000	676000000	42651107
-58.1109	202000000	336000000	725000000	-170000000
-58.1116	298000000	300000000	800000000	-370000000
-58.1124	351000000	299000000	899000000	-510000000
-58.1132	302000000	337000000	999000000	-540000000
-58.1139	142000000	395000000	1070000000	-450000000
-58.1147	-71000000	440000000	1080000000	-280000000
-58.1154	-240000000	439000000	1030000000	-78000000
-58.1162	-280000000	379000000	951000000	72530915
-58.1169	-140000000	269000000	878000000	133000000
-58.1177	116000000	138000000	848000000	103000000
-58.1184	390000000	21149642	870000000	26433507
-58.1192	547000000	-52000000	917000000	-33000000
-58.1199	495000000	-60000000	940000000	-22000000
-58.1207	226000000	3220426	886000000	74774499
-58.1214	-170000000	135000000	733000000	227000000
-58.1222	-560000000	324000000	506000000	377000000
-58.1229	-770000000	545000000	272000000	467000000
-58.1237	-730000000	760000000	123000000	467000000
-58.1244	-430000000	923000000	128000000	395000000
-58.1252	25774491	983000000	309000000	300000000
-58.1259	491000000	909000000	620000000	242000000
-58.1267	826000000	708000000	969000000	254000000
-58.1275	946000000	429000000	1250000000	327000000
-58.1282	843000000	156000000	1370000000	407000000
-58.129	575000000	-21000000	1340000000	427000000
-58.1297	232000000	-40000000	1200000000	332000000
-58.1305	-96000000	99416522	1050000000	120000000
-58.1312	-350000000	330000000	957000000	-160000000
-58.132	-510000000	542000000	975000000	-420000000
-58.1327	-580000000	622000000	1070000000	-550000000
-58.1335	-560000000	509000000	1150000000	-520000000
-58.1342	-470000000	219000000	1130000000	-300000000
-58.135	-310000000	-150000000	929000000	29274595
-58.1357	-120000000	-480000000	567000000	376000000
-58.1365	80914331	-640000000	128000000	638000000
-58.1372	226000000	-580000000	-250000000	750000000
-58.138	271000000	-350000000	-440000000	696000000
-58.1387	196000000	-59000000	-360000000	513000000
-58.1395	27595163	163000000	-58000000	268000000
-58.1402	-170000000	217000000	372000000	31688675
-58.141	-310000000	86434250	770000000	-150000000
-58.1417	-320000000	-160000000	995000000	-240000000
-58.1425	-170000000	-420000000	976000000	-270000000
-58.1432	81749915	-550000000	734000000	-250000000
-58.144	364000000	-500000000	374000000	-210000000
-58.1447	571000000	-280000000	39393100	-170000000
-58.1455	632000000	31427018	-150000000	-150000000
-58.1462	534000000	325000000	-120000000	-150000000
-58.147	326000000	503000000	90608972	-160000000
-58.1478	99532699	521000000	410000000	-180000000
-58.1485	-51000000	395000000	726000000	-200000000
-58.1493	-71000000	187000000	953000000	-230000000
-58.15	41773467	-30000000	1050000000	-270000000
-58.1508	233000000	-190000000	1050000000	-300000000
-58.1515	425000000	-270000000	1000000000	-340000000
-58.1523	551000000	-260000000	980000000	-380000000
-58.153	579000000	-170000000	1030000000	-420000000
-58.1538	524000000	-16000000	1140000000	-440000000
-58.1545	430000000	179000000	1280000000	-420000000
-58.1553	348000000	394000000	1400000000	-340000000
-58.156	310000000	588000000	1450000000	-190000000
-58.1568	319000000	710000000	1410000000	39613411
-58.1575	350000000	705000000	1290000000	300000000
-58.1583	371000000	545000000	1140000000	540000000
-58.159	358000000	243000000	1000000000	696000000
-58.1598	311000000	-140000000	903000000	720000000
-58.1605	250000000	-500000000	842000000	604000000
-58.1613	201000000	-750000000	802000000	385000000
-58.162	186000000	-820000000	755000000	137000000
-58.1628	207000000	-720000000	680000000	-51000000
-58.1635	251000000	-500000000	575000000	-110000000
-58.1643	295000000	-260000000	453000000	-30000000
-58.165	320000000	-98000000	342000000	162000000
-58.1658	321000000	-43000000	264000000	386000000
-58.1666	309000000	-84000000	226000000	553000000
-58.1673	298000000	-160000000	218000000	601000000
-58.1681	302000000	-190000000	217000000	515000000
-58.1688	321000000	-130000000	202000000	333000000
-58.1696	344000000	32673738	166000000	127000000
-58.1703	354000000	242000000	120000000	-27000000
-58.1711	344000000	430000000	94876492	-82000000
-58.1718	320000000	536000000	120000000	-32000000
-58.1726	300000000	536000000	214000000	86461923
-58.1733	308000000	447000000	366000000	217000000
-58.1741	355000000	320000000	540000000	308000000
-58.1748	431000000	204000000	688000000	331000000
-58.1756	501000000	132000000	766000000	286000000
-58.1763	525000000	106000000	760000000	198000000
-58.1771	470000000	107000000	691000000	97954787
-58.1778	331000000	114000000	611000000	12163043
-58.1786	143000000	116000000	581000000	-45000000
-58.1793	-32000000	123000000	643000000	-68000000
-58.1801	-130000000	151000000	796000000	-56000000
-58.1808	-98000000	208000000	990000000	-7506973
-58.1816	48374171	280000000	1150000000	78937571
-58.1823	258000000	337000000	1190000000	194000000
-58.1831	441000000	343000000	1080000000	314000000
-58.1838	510000000	285000000	835000000	399000000
-58.1846	417000000	183000000	545000000	406000000
-58.1853	173000000	85554634	322000000	303000000
-58.1861	-150000000	53675466	269000000	91129827
-58.1868	-440000000	123000000	427000000	-190000000
-58.1876	-600000000	280000000	761000000	-470000000
-58.1883	-580000000	464000000	1160000000	-670000000
-58.1891	-390000000	584000000	1480000000	-730000000
-58.1899	-110000000	564000000	1610000000	-650000000
-58.1906	142000000	381000000	1500000000	-470000000
-58.1914	285000000	78403530	1190000000	-240000000
-58.1921	276000000	-240000000	796000000	-61000000
-58.1929	142000000	-470000000	458000000	27104739
-58.1936	-39000000	-530000000	284000000	9592291
-58.1944	-180000000	-420000000	305000000	-83000000
-58.1951	-220000000	-220000000	474000000	-200000000
-58.1959	-150000000	-21000000	688000000	-290000000
-58.1966	-46000000	51125706	844000000	-320000000
-58.1974	27439003	-52000000	884000000	-310000000
-58.1981	6759323	-310000000	824000000	-280000000
-58.1989	-110000000	-630000000	738000000	-250000000
-58.1996	-280000000	-910000000	716000000	-250000000
-58.2004	-400000000	-1100000000	811000000	-250000000
-58.2011	-380000000	-1000000000	1010000000	-250000000
-58.2019	-190000000	-870000000	1210000000	-220000000
-58.2026	142000000	-630000000	1310000000	-160000000
-58.2034	501000000	-380000000	1190000000	-74000000
-58.2041	770000000	-150000000	856000000	-2929181
-58.2049	863000000	67530698	378000000	32093155
-58.2056	768000000	282000000	-88000000	24872419
-58.2064	557000000	509000000	-380000000	-6649373
-58.2071	348000000	727000000	-390000000	-28000000
-58.2079	251000000	880000000	-120000000	-5320733
-58.2087	313000000	901000000	305000000	75893219
-58.2094	494000000	742000000	709000000	202000000
-58.2102	682000000	411000000	924000000	339000000
-58.2109	748000000	-20000000	861000000	443000000
-58.2117	608000000	-440000000	554000000	488000000
-58.2124	269000000	-730000000	135000000	474000000
-58.2132	-170000000	-820000000	-220000000	425000000
-58.2139	-570000000	-720000000	-360000000	374000000
-58.2147	-780000000	-490000000	-250000000	345000000
-58.2154	-730000000	-250000000	57442124	336000000
-58.2162	-460000000	-87000000	420000000	322000000
-58.2169	-64000000	-67000000	686000000	269000000
-58.2177	302000000	-170000000	760000000	156000000
-58.2184	530000000	-350000000	644000000	-5220893
-58.2192	577000000	-500000000	433000000	-170000000
-58.2199	476000000	-590000000	265000000	-280000000
-58.2207	304000000	-580000000	259000000	-280000000
-58.2214	139000000	-510000000	462000000	-170000000
-58.2222	23308699	-420000000	829000000	22135779
-58.2229	-47000000	-350000000	1240000000	217000000
-58.2237	-100000000	-320000000	1580000000	327000000
-58.2244	-160000000	-300000000	1730000000	292000000
-58.2252	-210000000	-270000000	1670000000	103000000
-58.2259	-190000000	-210000000	1450000000	-190000000
-58.2267	-61000000	-110000000	1150000000	-490000000
-58.2274	210000000	-21000000	861000000	-710000000
-58.2282	570000000	32972234	626000000	-780000000
-58.229	904000000	25072074	452000000	-680000000
-58.2297	1070000000	-34000000	316000000	-460000000
-58.2305	969000000	-100000000	194000000	-200000000
-58.2312	591000000	-130000000	81583436	17988579
-58.232	43583899	-77000000	-203444	132000000
-58.2327	-480000000	44565450	-19000000	122000000
-58.2335	-790000000	182000000	42483532	10764259
-58.2342	-750000000	256000000	167000000	-150000000
-58.235	-370000000	199000000	303000000	-310000000
-58.2357	218000000	-3429942	387000000	-410000000
-58.2365	807000000	-300000000	375000000	-430000000
-58.2372	1200000000	-580000000	275000000	-370000000
-58.238	1280000000	-720000000	145000000	-260000000
-58.2387	1080000000	-640000000	78832460	-110000000
-58.2395	716000000	-330000000	157000000	32522723
-58.2402	370000000	132000000	407000000	153000000
-58.241	171000000	601000000	781000000	234000000
-58.2417	160000000	925000000	1170000000	273000000
-58.2425	280000000	1000000000	1430000000	276000000
-58.2433	412000000	818000000	1460000000	256000000
-58.244	444000000	459000000	1250000000	225000000
-58.2448	332000000	63232458	847000000	191000000
-58.2455	115000000	-230000000	398000000	152000000
-58.2463	-110000000	-320000000	47821132	98206179
-58.247	-220000000	-210000000	-95000000	20013539
-58.2478	-180000000	38096330	-3704500	-85000000
-58.2485	229787	301000000	267000000	-200000000
-58.2493	230000000	482000000	605000000	-300000000
-58.25	399000000	531000000	892000000	-350000000
-58.2508	430000000	461000000	1050000000	-320000000
-58.2515	314000000	336000000	1050000000	-200000000
-58.2523	115000000	225000000	935000000	-20000000
-58.253	-68000000	174000000	771000000	159000000
-58.2538	-150000000	177000000	617000000	278000000
-58.2545	-88000000	190000000	503000000	295000000
-58.2553	77565851	156000000	426000000	205000000
-58.256	275000000	44270538	364000000	49724387
-58.2568	428000000	-130000000	296000000	-100000000
-58.2575	491000000	-290000000	222000000	-170000000
-58.2583	472000000	-370000000	159000000	-130000000
-58.259	413000000	-300000000	134000000	30341603
-58.2598	369000000	-72000000	161000000	241000000
-58.2605	366000000	258000000	232000000	424000000
-58.2613	396000000	593000000	316000000	507000000
-58.262	420000000	836000000	375000000	462000000
-58.2628	398000000	932000000	388000000	310000000
-58.2636	318000000	890000000	363000000	117000000
-58.2643	205000000	777000000	336000000	-44000000
-58.2651	116000000	684000000	357000000	-120000000
-58.2658	108000000	680000000	453000000	-120000000
-58.2666	203000000	779000000	615000000	-68000000
-58.2673	379000000	931000000	789000000	-47000000
-58.2681	571000000	1050000000	895000000	-110000000
-58.2688	701000000	1050000000	863000000	-260000000
-58.2696	720000000	911000000	669000000	-460000000
-58.2703	624000000	650000000	350000000	-630000000
-58.2711	465000000	356000000	-107700	-690000000
-58.2718	318000000	125000000	-260000000	-590000000
-58.2726	249000000	20715978	-350000000	-350000000
-58.2733	282000000	43911114	-220000000	-48000000
-58.2741	386000000	131000000	74302284	213000000
-58.2748	495000000	188000000	448000000	334000000
-58.2756	534000000	137000000	782000000	267000000
-58.2763	460000000	-38000000	993000000	30314467
-58.2771	276000000	-280000000	1050000000	-300000000
-58.2778	36793755	-490000000	1000000000	-610000000
-58.2786	-180000000	-540000000	915000000	-800000000
-58.2793	-310000000	-390000000	869000000	-820000000
-58.2801	-320000000	-47000000	907000000	-670000000
-58.2808	-210000000	387000000	1020000000	-410000000
-58.2816	-44000000	769000000	1150000000	-130000000
-58.2824	127000000	971000000	1220000000	81803235
-58.2831	252000000	929000000	1190000000	178000000
-58.2839	312000000	669000000	1040000000	139000000
-58.2846	315000000	289000000	832000000	-5612061
-58.2854	294000000	-78000000	633000000	-200000000
-58.2861	286000000	-320000000	516000000	-380000000
-58.2869	321000000	-380000000	518000000	-480000000
-58.2876	411000000	-280000000	626000000	-480000000
-58.2884	552000000	-69000000	788000000	-360000000
-58.2891	721000000	156000000	931000000	-150000000
-58.2899	886000000	336000000	998000000	112000000
-58.2906	1010000000	450000000	970000000	368000000
-58.2914	1060000000	513000000	869000000	569000000
-58.2921	1010000000	560000000	746000000	679000000
-58.2929	872000000	618000000	655000000	688000000
-58.2936	658000000	690000000	629000000	610000000
-58.2944	414000000	749000000	666000000	481000000
-58.2951	190000000	754000000	737000000	343000000
-58.2959	28079515	667000000	797000000	238000000
-58.2966	-50000000	474000000	815000000	192000000
-58.2974	-52000000	191000000	780000000	207000000
-58.2981	-9650277	-140000000	710000000	272000000
-58.2989	34882459	-450000000	635000000	363000000
-58.2996	49067931	-680000000	585000000	453000000
-58.3004	22015387	-780000000	571000000	524000000
-58.3011	-33000000	-740000000	585000000	564000000
-58.3019	-85000000	-540000000	604000000	567000000
-58.3026	-110000000	-220000000	607000000	531000000
-58.3034	-77000000	165000000	584000000	454000000
-58.3041	-2871909	541000000	546000000	339000000
-58.3049	100000000	834000000	513000000	193000000
-58.3057	210000000	981000000	507000000	35416035
-58.3064	312000000	958000000	534000000	-110000000
-58.3072	399000000	780000000	582000000	-210000000
-58.3079	470000000	509000000	626000000	-250000000
-58.3087	520000000	230000000	642000000	-230000000
-58.3094	536000000	23038410	623000000	-140000000
-58.3102	498000000	-63000000	588000000	-24000000
-58.3109	398000000	-28000000	572000000	91362275
-58.3117	246000000	81358282	613000000	177000000
-58.3124	83471259	194000000	730000000	219000000
-58.3132	-30000000	250000000	907000000	217000000
-58.3139	-36000000	223000000	1090000000	182000000
-58.3147	91173787	138000000	1220000000	130000000
-58.3154	329000000	52677578	1240000000	71975395
-58.3162	605000000	35236810	1140000000	16305635
-58.3169	822000000	126000000	939000000	-33000000
-58.3177	899000000	320000000	719000000	-72000000
-58.3184	808000000	565000000	557000000	-92000000
-58.3192	589000000	783000000	507000000	-84000000
-58.3199	335000000	904000000	570000000	-42000000
-58.3207	157000000	894000000	692000000	26322403
-58.3214	132000000	769000000	784000000	104000000
-58.3222	272000000	581000000	765000000	164000000
-58.3229	520000000	397000000	596000000	181000000
-58.3237	777000000	268000000	307000000	146000000
-58.3245	948000000	212000000	-8727732	67451363
-58.3252	983000000	210000000	-230000000	-27000000
-58.326	896000000	223000000	-260000000	-110000000
-58.3267	747000000	212000000	-59000000	-140000000
-58.3275	614000000	153000000	334000000	-130000000
-58.3282	545000000	48906186	807000000	-95000000
-58.329	544000000	-81000000	1220000000	-57000000
-58.3297	571000000	-210000000	1470000000	-42000000
-58.3305	575000000	-330000000	1500000000	-51000000
-58.3312	531000000	-420000000	1350000000	-65000000
-58.332	457000000	-470000000	1100000000	-51000000
-58.3327	412000000	-480000000	877000000	14468067
-58.3335	461000000	-430000000	761000000	130000000
-58.3342	635000000	-310000000	782000000	256000000
-58.335	903000000	-120000000	906000000	333000000
-58.3357	1180000000	117000000	1050000000	302000000
-58.3365	1340000000	361000000	1130000000	139000000
-58.3372	1310000000	549000000	1100000000	-130000000
-58.338	1060000000	630000000	944000000	-420000000
-58.3387	645000000	585000000	715000000	-640000000
-58.3395	187000000	434000000	486000000	-700000000
-58.3402	-200000000	235000000	324000000	-570000000
-58.341	-430000000	59741130	271000000	-300000000
-58.3417	-500000000	-37000000	326000000	14651875
-58.3425	-470000000	-39000000	457000000	258000000
-58.3432	-440000000	28680138	619000000	341000000
-58.344	-450000000	113000000	771000000	245000000
-58.3448	-510000000	164000000	888000000	25948131
-58.3455	-580000000	160000000	964000000	-210000000
-58.3463	-570000000	122000000	998000000	-340000000
-58.347	-430000000	101000000	988000000	-300000000
-58.3478	-150000000	155000000	926000000	-82000000
-58.3485	175000000	312000000	799000000	238000000
-58.3493	448000000	554000000	605000000	553000000
-58.35	564000000	814000000	356000000	759000000
-58.3508	480000000	1000000000	90007372	798000000
-58.3515	237000000	1040000000	-140000000	679000000
-58.3523	-58000000	905000000	-300000000	466000000
-58.353	-270000000	608000000	-340000000	245000000
-58.3538	-320000000	229000000	-260000000	84401635
-58.3545	-170000000	-140000000	-96000000	12621795
-58.3553	120000000	-400000000	110000000	10678243
-58.356	439000000	-520000000	307000000	31403491
-58.3568	684000000	-480000000	461000000	28544995
-58.3575	796000000	-310000000	555000000	-18000000
-58.3583	782000000	-54000000	592000000	-92000000
-58.3591	705000000	234000000	587000000	-150000000
-58.3598	643000000	517000000	557000000	-150000000
-58.3606	653000000	762000000	515000000	-68000000
-58.3613	741000000	938000000	472000000	86610403
-58.3621	860000000	1020000000	437000000	271000000
-58.3628	939000000	970000000	422000000	430000000
-58.3636	915000000	797000000	438000000	518000000
-58.3643	765000000	521000000	490000000	517000000
-58.3651	518000000	199000000	570000000	442000000
-58.3658	238000000	-89000000	656000000	328000000
-58.3666	3124635	-270000000	717000000	215000000
-58.3673	-130000000	-280000000	725000000	132000000
-58.3681	-120000000	-140000000	671000000	87991267
-58.3688	-7868005	120000000	570000000	76459491
-58.3696	179000000	403000000	460000000	83144163
-58.3703	380000000	624000000	384000000	98399715
-58.3711	544000000	727000000	372000000	122000000
-58.3718	636000000	701000000	420000000	161000000
-58.3726	635000000	583000000	492000000	220000000
-58.3733	542000000	442000000	532000000	296000000
-58.3741	369000000	342000000	498000000	371000000
-58.3748	144000000	318000000	380000000	421000000
-58.3756	-96000000	365000000	221000000	422000000
-58.3763	-310000000	440000000	97922380	362000000
-58.3771	-450000000	485000000	97034572	249000000
-58.3778	-500000000	456000000	269000000	104000000
-58.3786	-450000000	344000000	602000000	-42000000
-58.3794	-320000000	178000000	1010000000	-170000000
-58.3801	-120000000	19168714	1380000000	-260000000
-58.3809	105000000	-70000000	1570000000	-320000000
-58.3816	318000000	-47000000	1520000000	-370000000
-58.3824	498000000	88271818	1250000000	-410000000
-58.3831	624000000	295000000	848000000	-460000000
-58.3839	685000000	501000000	453000000	-510000000
-58.3846	671000000	635000000	196000000	-540000000
-58.3854	581000000	646000000	147000000	-550000000
-58.3861	429000000	527000000	290000000	-510000000
-58.3869	245000000	320000000	539000000	-440000000
-58.3876	77754267	93728202	775000000	-340000000
-58.3884	-25000000	-73000000	903000000	-230000000
-58.3891	-29000000	-120000000	891000000	-120000000
-58.3899	61261211	-46000000	777000000	-12000000
-58.3906	204000000	130000000	653000000	83131875
-58.3914	326000000	339000000	613000000	169000000
-58.3921	358000000	508000000	712000000	244000000
-58.3929	262000000	584000000	936000000	305000000
-58.3936	55942043	552000000	1210000000	346000000
-58.3944	-190000000	435000000	1420000000	364000000
-58.3951	-360000000	287000000	1470000000	359000000
-58.3959	-380000000	164000000	1320000000	338000000
-58.3966	-210000000	99437514	987000000	306000000
-58.3974	97112475	97913802	552000000	272000000
-58.3982	423000000	131000000	118000000	236000000
-58.3989	631000000	157000000	-220000000	200000000
-58.3997	612000000	141000000	-410000000	160000000
-58.4004	338000000	71684554	-440000000	121000000
-58.4012	-130000000	-34000000	-340000000	89543651
-58.4019	-650000000	-140000000	-150000000	75362275
-58.4027	-1100000000	-210000000	82760524	86409187
-58.4034	-1300000000	-220000000	320000000	121000000
-58.4042	-1200000000	-170000000	533000000	168000000
-58.4049	-820000000	-77000000	699000000	204000000
-58.4057	-350000000	31039434	798000000	211000000
-58.4064	100000000	148000000	816000000	179000000
-58.4072	424000000	281000000	747000000	118000000
-58.4079	547000000	448000000	606000000	55710691
-58.4087	466000000	657000000	420000000	23011299
-58.4094	227000000	897000000	228000000	40104931
-58.4102	-91000000	1130000000	62928716	101000000
-58.4109	-400000000	1280000000	-57000000	169000000
-58.4117	-640000000	1300000000	-130000000	190000000
-58.4124	-750000000	1160000000	-160000000	114000000
-58.4132	-730000000	871000000	-170000000	-78000000
-58.4139	-570000000	500000000	-130000000	-360000000
-58.4147	-320000000	134000000	-43000000	-650000000
-58.4154	-45000000	-140000000	123000000	-860000000
-58.4162	178000000	-270000000	368000000	-900000000
-58.4169	288000000	-260000000	664000000	-740000000
-58.4177	254000000	-130000000	948000000	-410000000
-58.4184	90988955	51841482	1140000000	10551779
-58.4192	-140000000	233000000	1180000000	389000000
-58.42	-330000000	377000000	1040000000	620000000
-58.4207	-410000000	473000000	778000000	648000000
-58.4215	-320000000	518000000	483000000	486000000
-58.4222	-72000000	512000000	272000000	209000000
-58.423	277000000	449000000	232000000	-78000000
-58.4237	631000000	319000000	386000000	-280000000
-58.4245	898000000	127000000	683000000	-360000000
-58.4252	1030000000	-99000000	1010000000	-310000000
-58.426	1020000000	-300000000	1270000000	-200000000
-58.4267	917000000	-420000000	1370000000	-88000000
-58.4275	786000000	-410000000	1320000000	-34000000
-58.4282	676000000	-260000000	1180000000	-45000000
-58.429	604000000	-22000000	1070000000	-95000000
-58.4297	555000000	220000000	1060000000	-130000000
-58.4305	501000000	377000000	1200000000	-120000000
-58.4312	417000000	396000000	1420000000	-36000000
-58.432	307000000	289000000	1640000000	103000000
-58.4327	198000000	124000000	1740000000	256000000
-58.4335	127000000	-1171510	1660000000	381000000
-58.4342	121000000	-6774326	1390000000	451000000
-58.435	176000000	126000000	1020000000	468000000
-58.4357	256000000	344000000	662000000	451000000
-58.4365	310000000	543000000	413000000	428000000
-58.4372	293000000	617000000	323000000	417000000
-58.438	189000000	511000000	370000000	416000000
-58.4387	14556571	252000000	480000000	412000000
-58.4395	-190000000	-59000000	567000000	388000000
-58.4403	-360000000	-290000000	574000000	341000000
-58.441	-480000000	-330000000	497000000	284000000
-58.4418	-530000000	-170000000	379000000	244000000
-58.4425	-530000000	150000000	288000000	246000000
-58.4433	-490000000	476000000	271000000	292000000
-58.444	-420000000	666000000	336000000	364000000
-58.4448	-330000000	618000000	451000000	420000000
-58.4455	-200000000	322000000	557000000	423000000
-58.4463	-18000000	-140000000	611000000	355000000
-58.447	201000000	-630000000	602000000	236000000
-58.4478	422000000	-1000000000	565000000	114000000
-58.4485	591000000	-1200000000	552000000	51961827
-58.4493	664000000	-1100000000	607000000	94470627
-58.45	619000000	-940000000	737000000	248000000
-58.4508	473000000	-660000000	902000000	474000000
-58.4515	276000000	-390000000	1030000000	706000000
-58.4523	88559003	-180000000	1060000000	874000000
-58.453	-37000000	-48000000	963000000	935000000
-58.4538	-73000000	34192842	774000000	889000000
-58.4545	-23000000	101000000	572000000	771000000
-58.4553	90220443	177000000	452000000	630000000
-58.456	240000000	272000000	477000000	504000000
-58.4568	407000000	376000000	652000000	402000000
-58.4575	576000000	471000000	914000000	301000000
-58.4583	737000000	537000000	1160000000	171000000
-58.459	867000000	560000000	1300000000	-751645
-58.4598	932000000	528000000	1260000000	-190000000
-58.4606	898000000	433000000	1070000000	-350000000
-58.4613	745000000	279000000	798000000	-410000000
-58.4621	492000000	80246730	544000000	-320000000
-58.4628	194000000	-130000000	397000000	-87000000
-58.4636	-64000000	-290000000	400000000	234000000
-58.4643	-200000000	-350000000	542000000	542000000
-58.4651	-180000000	-290000000	767000000	739000000
-58.4658	-9155685	-110000000	1010000000	766000000
-58.4666	228000000	124000000	1220000000	630000000
-58.4673	429000000	342000000	1380000000	398000000
-58.4681	501000000	456000000	1500000000	167000000
-58.4688	409000000	425000000	1600000000	22799331
-58.4696	185000000	266000000	1700000000	3050979
-58.4703	-80000000	53243850	1770000000	87752163
-58.4711	-280000000	-120000000	1790000000	214000000
-58.4718	-320000000	-180000000	1710000000	312000000
-58.4726	-180000000	-100000000	1510000000	339000000
-58.4733	89416091	37459402	1210000000	297000000
-58.4741	407000000	147000000	876000000	226000000
-58.4749	679000000	124000000	578000000	175000000
-58.4756	844000000	-76000000	388000000	172000000
-58.4763	893000000	-420000000	343000000	200000000
-58.4771	861000000	-780000000	434000000	212000000
-58.4778	802000000	-1000000000	607000000	149000000
-58.4786	759000000	-1000000000	784000000	-18000000
-58.4794	740000000	-820000000	891000000	-270000000
-58.4801	720000000	-410000000	886000000	-530000000
-58.4809	658000000	17033674	769000000	-710000000
-58.4816	523000000	320000000	582000000	-730000000
-58.4824	312000000	391000000	393000000	-580000000
-58.4831	60596123	218000000	276000000	-310000000
-58.4839	-180000000	-120000000	282000000	-24000000
-58.4846	-340000000	-480000000	429000000	186000000
-58.4854	-410000000	-740000000	693000000	255000000
-58.4861	-380000000	-830000000	1020000000	192000000
-58.4869	-290000000	-750000000	1320000000	69844451
-58.4876	-200000000	-580000000	1530000000	-8418845
-58.4884	-140000000	-400000000	1590000000	40799715
-58.4891	-130000000	-280000000	1500000000	241000000
-58.4899	-160000000	-210000000	1270000000	544000000
-58.4906	-220000000	-170000000	966000000	847000000
-58.4914	-260000000	-110000000	677000000	1040000000
-58.4921	-250000000	23817674	470000000	1050000000
-58.4929	-200000000	215000000	387000000	879000000
-58.4936	-81000000	423000000	427000000	590000000
-58.4944	71846811	584000000	546000000	295000000
-58.4952	240000000	647000000	678000000	99960291
-58.4959	393000000	601000000	762000000	68370915
-58.4967	501000000	474000000	764000000	200000000
-58.4974	540000000	325000000	692000000	437000000
-58.4982	497000000	207000000	595000000	685000000
-58.4989	377000000	144000000	535000000	854000000
-58.4997	202000000	127000000	567000000	880000000
-58.5004	12882843	116000000	704000000	750000000
-58.5012	-150000000	74345930	915000000	491000000
-58.5019	-250000000	-14000000	1130000000	164000000
-58.5027	-270000000	-130000000	1260000000	-160000000
-58.5034	-210000000	-220000000	1250000000	-410000000
-58.5042	-110000000	-240000000	1080000000	-530000000
-58.5049	10906523	-150000000	788000000	-530000000
-58.5057	122000000	51647946	470000000	-400000000
-58.5064	213000000	307000000	224000000	-210000000
-58.5072	283000000	550000000	132000000	-33000000
-58.5079	340000000	709000000	226000000	61726179
-58.5087	390000000	737000000	477000000	19627491
-58.5094	433000000	622000000	804000000	-170000000
-58.5102	464000000	391000000	1100000000	-450000000
-58.5109	480000000	93396426	1260000000	-750000000
-58.5117	481000000	-210000000	1220000000	-970000000
-58.5124	479000000	-460000000	996000000	-1000000000
-58.5132	482000000	-610000000	629000000	-910000000
-58.514	499000000	-650000000	217000000	-650000000
-58.5147	523000000	-560000000	-130000000	-340000000
-58.5155	540000000	-370000000	-340000000	-76000000
-58.5162	533000000	-110000000	-350000000	87006691
-58.517	497000000	145000000	-190000000	141000000
-58.5177	442000000	348000000	84895052	138000000
-58.5185	394000000	444000000	394000000	157000000
-58.5192	380000000	406000000	648000000	262000000
-58.52	406000000	240000000	788000000	466000000
-58.5207	454000000	-16000000	795000000	719000000
-58.5215	477000000	-300000000	696000000	929000000
-58.5222	425000000	-550000000	549000000	1000000000
-58.523	272000000	-700000000	426000000	895000000
-58.5237	39674779	-740000000	382000000	625000000
-58.5245	-200000000	-660000000	442000000	281000000
-58.5252	-360000000	-470000000	594000000	-19000000
-58.526	-360000000	-230000000	796000000	-180000000
-58.5267	-190000000	40364490	989000000	-160000000
-58.5275	107000000	287000000	1120000000	2304483
-58.5282	396000000	476000000	1170000000	222000000
-58.529	543000000	581000000	1120000000	399000000
-58.5297	461000000	590000000	991000000	467000000
-58.5305	156000000	512000000	828000000	411000000
-58.5312	-270000000	375000000	664000000	272000000
-58.532	-650000000	227000000	531000000	115000000
-58.5327	-820000000	117000000	447000000	-223773
-58.5335	-720000000	82062794	418000000	-47000000
-58.5343	-390000000	134000000	439000000	-35000000
-58.535	29633947	252000000	494000000	5289955
-58.5358	360000000	391000000	558000000	46194659
-58.5365	458000000	501000000	601000000	77830627
-58.5373	291000000	546000000	592000000	109000000
-58.538	-50000000	521000000	511000000	154000000
-58.5388	-400000000	450000000	362000000	209000000
-58.5395	-580000000	373000000	175000000	246000000
-58.5403	-510000000	326000000	5145932	220000000
-58.541	-210000000	324000000	-81000000	96007651
-58.5418	169000000	353000000	-31000000	-130000000
-58.5425	441000000	383000000	174000000	-390000000
-58.5433	464000000	385000000	500000000	-610000000
-58.544	209000000	355000000	869000000	-690000000
-58.5448	-220000000	311000000	1180000000	-570000000
-58.5455	-650000000	294000000	1340000000	-270000000
-58.5463	-880000000	336000000	1310000000	113000000
-58.547	-800000000	449000000	1100000000	439000000
-58.5478	-430000000	604000000	813000000	584000000
-58.5485	87777179	750000000	553000000	489000000
-58.5493	553000000	828000000	432000000	192000000
-58.55	801000000	806000000	507000000	-190000000
-58.5508	762000000	688000000	762000000	-500000000
-58.5515	491000000	518000000	1110000000	-630000000
-58.5523	135000000	353000000	1440000000	-520000000
-58.553	-130000000	237000000	1620000000	-220000000
-58.5538	-190000000	181000000	1590000000	140000000
-58.5545	-17000000	157000000	1350000000	446000000
-58.5553	305000000	123000000	964000000	610000000
-58.5561	635000000	43136458	550000000	618000000
-58.5568	837000000	-79000000	212000000	522000000
-58.5576	837000000	-200000000	20938060	404000000
-58.5583	650000000	-270000000	-3048628	332000000
-58.5591	370000000	-220000000	106000000	325000000
-58.5598	122000000	-57000000	283000000	349000000
-58.5606	11085723	181000000	457000000	345000000
-58.5613	84075419	410000000	581000000	262000000
-58.5621	314000000	545000000	641000000	92089315
-58.5628	618000000	537000000	654000000	-120000000
-58.5636	893000000	397000000	660000000	-310000000
-58.5643	1050000000	192000000	700000000	-410000000
-58.5651	1050000000	9155530	798000000	-390000000
-58.5658	897000000	-86000000	956000000	-270000000
-58.5666	637000000	-79000000	1150000000	-120000000
-58.5673	334000000	-17000000	1330000000	-3506717
-58.5681	52447131	22173642	1440000000	40230371
-58.5688	-170000000	-34000000	1430000000	16331235
-58.5696	-300000000	-210000000	1270000000	-30000000
-58.5703	-350000000	-460000000	955000000	-40000000
-58.5711	-350000000	-700000000	517000000	23721443
-58.5718	-310000000	-830000000	22412620	157000000
-58.5726	-250000000	-780000000	-440000000	314000000
-58.5733	-190000000	-570000000	-780000000	429000000
-58.5741	-140000000	-250000000	-940000000	450000000
-58.5748	-100000000	55663050	-870000000	361000000
-58.5756	-65000000	272000000	-620000000	192000000
-58.5764	-38000000	354000000	-250000000	1821155
-58.5771	-28000000	323000000	144000000	-150000000
-58.5779	-48000000	249000000	460000000	-220000000
-58.5786	-100000000	216000000	645000000	-210000000
-58.5794	-190000000	274000000	698000000	-140000000
-58.5801	-280000000	425000000	669000000	-40000000
-58.5809	-330000000	616000000	636000000	61105635
-58.5816	-310000000	768000000	674000000	165000000
-58.5824	-180000000	805000000	824000000	286000000
-58.5831	52314011	688000000	1070000000	431000000
-58.5839	344000000	425000000	1350000000	590000000
-58.5846	625000000	68876234	1570000000	729000000
-58.5854	818000000	-310000000	1640000000	799000000
-58.5861	866000000	-620000000	1540000000	762000000
-58.5869	750000000	-820000000	1300000000	615000000
-58.5876	500000000	-870000000	978000000	394000000
-58.5884	182000000	-770000000	700000000	169000000
-58.5891	-130000000	-550000000	555000000	14515171
-58.5899	-370000000	-260000000	594000000	-23000000
-58.5906	-520000000	36841418	799000000	56113123
-58.5914	-590000000	273000000	1100000000	202000000
-58.5921	-610000000	403000000	1380000000	336000000
-58.5929	-610000000	412000000	1560000000	388000000
-58.5936	-630000000	334000000	1570000000	323000000
-58.5944	-650000000	236000000	1410000000	157000000
-58.5952	-650000000	203000000	1130000000	-51000000
-58.5959	-620000000	299000000	815000000	-220000000
-58.5967	-540000000	541000000	539000000	-290000000
-58.5974	-420000000	881000000	351000000	-230000000
-58.5982	-300000000	1220000000	261000000	-46000000
-58.5989	-180000000	1450000000	248000000	211000000
-58.5997	-80000000	1490000000	270000000	478000000
-58.6004	2468251	1320000000	292000000	700000000
-58.6012	89926043	1020000000	297000000	834000000
-58.6019	202000000	686000000	288000000	865000000
-58.6027	346000000	435000000	284000000	791000000
-58.6034	513000000	332000000	306000000	630000000
-58.6042	679000000	371000000	363000000	408000000
-58.6049	820000000	480000000	448000000	164000000
-58.6057	921000000	566000000	543000000	-57000000
-58.6064	985000000	555000000	625000000	-210000000
-58.6072	1030000000	436000000	681000000	-260000000
-58.6079	1060000000	264000000	709000000	-210000000
-58.6087	1100000000	131000000	716000000	-70000000
-58.6094	1120000000	120000000	719000000	102000000
-58.6102	1110000000	263000000	732000000	247000000
-58.611	1030000000	523000000	764000000	323000000
-58.6117	856000000	810000000	818000000	316000000
-58.6125	601000000	1030000000	894000000	253000000
-58.6132	292000000	1100000000	994000000	186000000
-58.614	-26000000	1040000000	1120000000	165000000
-58.6147	-300000000	884000000	1260000000	216000000
-58.6155	-490000000	714000000	1420000000	323000000
-58.6162	-580000000	583000000	1550000000	436000000
-58.617	-560000000	495000000	1630000000	490000000
-58.6177	-430000000	410000000	1630000000	443000000
-58.6185	-240000000	264000000	1530000000	296000000
-58.6192	-14000000	20261322	1360000000	98816995
-58.62	200000000	-300000000	1150000000	-71000000
-58.6207	353000000	-630000000	972000000	-140000000
-58.6215	409000000	-860000000	880000000	-69000000
-58.6222	357000000	-890000000	908000000	115000000
-58.623	218000000	-700000000	1050000000	342000000
-58.6237	51485083	-320000000	1260000000	521000000
-58.6245	-66000000	123000000	1470000000	579000000
-58.6252	-64000000	508000000	1630000000	495000000
-58.626	85012891	738000000	1690000000	305000000
-58.6267	354000000	785000000	1650000000	84356579
-58.6275	657000000	692000000	1560000000	-84000000
-58.6282	883000000	548000000	1460000000	-150000000
-58.629	933000000	437000000	1380000000	-99000000
-58.6298	766000000	408000000	1350000000	10884579
-58.6305	419000000	458000000	1350000000	117000000
-58.6313	-3275877	541000000	1350000000	159000000
-58.632	-370000000	600000000	1330000000	118000000
-58.6328	-570000000	602000000	1280000000	15238115
-58.6335	-570000000	545000000	1190000000	-93000000
-58.6343	-390000000	462000000	1110000000	-150000000
-58.635	-140000000	391000000	1050000000	-110000000
-58.6358	68386715	356000000	1010000000	6608867
-58.6365	167000000	355000000	979000000	169000000
-58.6373	142000000	362000000	934000000	314000000
-58.638	47017371	348000000	848000000	390000000
-58.6388	-30000000	304000000	718000000	375000000
-58.6395	-12000000	244000000	565000000	289000000
-58.6403	130000000	198000000	432000000	175000000
-58.641	363000000	195000000	367000000	89802211
-58.6418	607000000	236000000	397000000	71899107
-58.6425	775000000	291000000	526000000	132000000
-58.6433	805000000	311000000	727000000	248000000
-58.644	692000000	251000000	960000000	378000000
-58.6448	477000000	101000000	1190000000	475000000
-58.6455	235000000	-100000000	1380000000	509000000
-58.6463	36132251	-290000000	1550000000	474000000
-58.647	-77000000	-370000000	1690000000	390000000
-58.6478	-97000000	-310000000	1810000000	292000000
-58.6485	-44000000	-100000000	1890000000	221000000
-58.6493	49210267	186000000	1930000000	206000000
-58.6501	154000000	460000000	1910000000	256000000
-58.6508	251000000	635000000	1820000000	359000000
-58.6516	330000000	670000000	1690000000	489000000
-58.6523	380000000	580000000	1560000000	608000000
-58.6531	393000000	426000000	1500000000	686000000
-58.6538	358000000	288000000	1510000000	699000000
-58.6546	281000000	223000000	1590000000	644000000
-58.6553	182000000	247000000	1680000000	534000000
-58.6561	97652123	332000000	1700000000	392000000
-58.6568	66631579	429000000	1610000000	249000000
-58.6576	109000000	491000000	1380000000	132000000
-58.6583	216000000	501000000	1060000000	59304931
-58.6591	345000000	472000000	738000000	40209891
-58.6598	444000000	439000000	499000000	72517091
-58.6606	472000000	432000000	402000000	148000000
-58.6613	425000000	460000000	445000000	254000000
-58.6621	344000000	504000000	565000000	378000000
-58.6628	293000000	532000000	673000000	506000000
-58.6636	332000000	519000000	689000000	624000000
-58.6643	480000000	465000000	586000000	714000000
-58.6651	704000000	403000000	399000000	766000000
-58.6658	925000000	379000000	212000000	774000000
-58.6666	1060000000	433000000	117000000	743000000
-58.6673	1050000000	570000000	174000000	693000000
-58.6681	905000000	752000000	383000000	650000000
-58.6688	708000000	908000000	688000000	638000000
-58.6696	565000000	964000000	1000000000	665000000
-58.6703	568000000	872000000	1250000000	722000000
-58.6711	751000000	634000000	1410000000	775000000
-58.6719	1070000000	309000000	1470000000	780000000
-58.6726	1420000000	-17000000	1480000000	699000000
-58.6734	1680000000	-250000000	1490000000	521000000
-58.6741	1760000000	-340000000	1510000000	268000000
-58.6749	1640000000	-270000000	1520000000	-4675613
-58.6756	1370000000	-80000000	1480000000	-230000000
-58.6764	1020000000	157000000	1370000000	-340000000
-58.6771	689000000	373000000	1200000000	-320000000
-58.6779	430000000	521000000	1020000000	-180000000
-58.6786	243000000	580000000	901000000	7967715
-58.6794	97785755	562000000	908000000	173000000
-58.6801	-37000000	489000000	1050000000	244000000
-58.6809	-170000000	388000000	1280000000	187000000
-58.6816	-270000000	282000000	1490000000	22424547
-58.6824	-300000000	188000000	1600000000	-190000000
-58.6831	-230000000	124000000	1560000000	-360000000
-58.6839	-65000000	109000000	1370000000	-410000000
-58.6846	136000000	160000000	1130000000	-310000000
-58.6854	284000000	283000000	955000000	-70000000
-58.6861	301000000	459000000	924000000	248000000
-58.6869	154000000	644000000	1060000000	559000000
-58.6876	-120000000	775000000	1300000000	775000000
-58.6884	-440000000	791000000	1520000000	842000000
-58.6891	-700000000	654000000	1600000000	747000000
-58.6899	-810000000	373000000	1480000000	529000000
-58.6906	-750000000	4579786	1180000000	258000000
-58.6914	-560000000	-360000000	781000000	19416547
-58.6922	-310000000	-620000000	433000000	-110000000
-58.6929	-93000000	-720000000	246000000	-98000000
-58.6937	60751259	-630000000	271000000	65106915
-58.6944	153000000	-400000000	478000000	334000000
-58.6952	223000000	-120000000	776000000	637000000
-58.6959	316000000	143000000	1060000000	894000000
-58.6967	449000000	318000000	1250000000	1040000000
-58.6974	602000000	394000000	1330000000	1020000000
-58.6982	719000000	399000000	1320000000	864000000
-58.6989	744000000	383000000	1290000000	595000000
-58.6997	645000000	384000000	1280000000	286000000
-58.7004	438000000	409000000	1290000000	7601635
-58.7012	179000000	426000000	1310000000	-180000000
-58.7019	-56000000	383000000	1280000000	-260000000
-58.7027	-200000000	243000000	1190000000	-220000000
-58.7034	-240000000	9433546	1040000000	-110000000
-58.7042	-170000000	-260000000	894000000	33454563
-58.7049	-36000000	-470000000	806000000	163000000
-58.7057	105000000	-520000000	828000000	257000000
-58.7064	221000000	-360000000	964000000	308000000
-58.7072	299000000	-8704054	1170000000	328000000
-58.7079	343000000	433000000	1380000000	331000000
-58.7087	360000000	828000000	1520000000	332000000
-58.7094	351000000	1050000000	1550000000	335000000
-58.7102	305000000	1030000000	1470000000	336000000
-58.711	215000000	820000000	1330000000	329000000
-58.7117	80241051	528000000	1160000000	311000000
-58.7125	-76000000	306000000	1010000000	284000000
-58.7132	-220000000	273000000	877000000	253000000
-58.714	-300000000	457000000	745000000	228000000
-58.7147	-300000000	784000000	592000000	216000000
-58.7155	-220000000	1100000000	421000000	220000000
-58.7162	-89000000	1250000000	269000000	241000000
-58.717	44445595	1130000000	196000000	275000000
-58.7177	145000000	740000000	261000000	318000000
-58.7185	197000000	207000000	483000000	365000000
-58.7192	209000000	-290000000	826000000	406000000
-58.72	202000000	-590000000	1200000000	432000000
-58.7207	195000000	-590000000	1480000000	430000000
-58.7215	186000000	-330000000	1590000000	398000000
-58.7222	150000000	48614346	1480000000	341000000
-58.723	59254171	384000000	1210000000	280000000
-58.7237	-100000000	525000000	873000000	245000000
-58.7245	-330000000	416000000	597000000	264000000
-58.7252	-560000000	106000000	474000000	344000000
-58.726	-730000000	-280000000	536000000	466000000
-58.7268	-770000000	-590000000	737000000	580000000
-58.7275	-650000000	-730000000	987000000	627000000
-58.7283	-390000000	-680000000	1180000000	559000000
-58.729	-46000000	-500000000	1270000000	369000000
-58.7298	292000000	-270000000	1230000000	102000000
-58.7305	547000000	-100000000	1140000000	-150000000
-58.7313	673000000	-25000000	1060000000	-290000000
-58.732	663000000	-13000000	1080000000	-250000000
-58.7328	546000000	-3229750	1220000000	-1071133
-58.7335	370000000	69108170	1430000000	374000000
-58.7343	184000000	235000000	1640000000	756000000
-58.735	29520795	472000000	1730000000	1010000000
-58.7358	-65000000	718000000	1650000000	1050000000
-58.7365	-82000000	901000000	1370000000	866000000
-58.7373	-9736293	973000000	954000000	542000000
-58.738	151000000	931000000	507000000	222000000
-58.7388	381000000	811000000	157000000	46886883
-58.7395	643000000	674000000	11086668	99198947
-58.7403	882000000	570000000	117000000	364000000
-58.741	1040000000	523000000	452000000	734000000
-58.7418	1090000000	525000000	925000000	1050000000
-58.7425	1030000000	550000000	1410000000	1190000000
-58.7433	912000000	571000000	1770000000	1070000000
-58.744	793000000	575000000	1910000000	748000000
-58.7448	741000000	564000000	1820000000	345000000
-58.7456	783000000	551000000	1530000000	21138915
-58.7463	893000000	543000000	1150000000	-100000000
-58.7471	1000000000	537000000	817000000	19906531
-58.7478	1030000000	524000000	645000000	322000000
-58.7486	908000000	498000000	703000000	678000000
-58.7493	650000000	466000000	984000000	944000000
-58.7501	319000000	445000000	1410000000	1020000000
-58.7508	24589211	457000000	1870000000	902000000
-58.7516	-120000000	506000000	2210000000	644000000
-58.7523	-53000000	571000000	2350000000	364000000
-58.7531	220000000	611000000	2250000000	170000000
-58.7538	616000000	580000000	1940000000	122000000
-58.7546	1010000000	461000000	1530000000	208000000
-58.7553	1270000000	282000000	1140000000	360000000
-58.7561	1320000000	118000000	886000000	487000000
-58.7568	1140000000	62950858	827000000	518000000
-58.7576	788000000	181000000	967000000	431000000
-58.7583	364000000	469000000	1250000000	257000000
-58.7591	-28000000	839000000	1570000000	63073251
-58.7598	-300000000	1140000000	1840000000	-77000000
-58.7606	-410000000	1230000000	1980000000	-110000000
-58.7613	-350000000	1010000000	1960000000	-32000000
-58.7621	-170000000	514000000	1790000000	143000000
-58.7628	73754011	-120000000	1540000000	366000000
-58.7636	304000000	-690000000	1280000000	584000000
-58.7643	447000000	-1000000000	1070000000	755000000
-58.7651	453000000	-920000000	941000000	851000000
-58.7659	311000000	-490000000	906000000	859000000
-58.7666	57023899	158000000	937000000	777000000
-58.7674	-230000000	811000000	996000000	620000000
-58.7681	-440000000	1280000000	1050000000	414000000
-58.7689	-500000000	1470000000	1070000000	204000000
-58.7696	-350000000	1400000000	1070000000	42127843
-58.7704	-31000000	1160000000	1040000000	-25000000
-58.7711	359000000	914000000	1020000000	28488163
-58.7719	684000000	757000000	991000000	190000000
-58.7726	829000000	726000000	957000000	408000000
-58.7734	744000000	774000000	895000000	609000000
-58.7741	470000000	814000000	784000000	720000000
-58.7749	129000000	770000000	617000000	703000000
-58.7756	-130000000	616000000	413000000	569000000
-58.7764	-200000000	387000000	213000000	379000000
-58.7771	-47000000	158000000	74841420	221000000
-58.7779	264000000	3904970	51566924	172000000
-58.7786	600000000	-40000000	170000000	268000000
-58.7794	825000000	8768970	418000000	480000000
-58.7801	864000000	98032074	743000000	732000000
-58.7809	732000000	171000000	1060000000	924000000
-58.7816	527000000	200000000	1300000000	979000000
-58.7824	377000000	200000000	1400000000	872000000
-58.7831	377000000	215000000	1330000000	641000000
-58.7839	538000000	288000000	1130000000	371000000
-58.7846	783000000	428000000	869000000	163000000
-58.7854	979000000	596000000	606000000	89221091
-58.7861	1010000000	722000000	409000000	171000000
-58.7869	819000000	734000000	310000000	373000000
-58.7876	463000000	596000000	312000000	619000000
-58.7884	65842587	333000000	391000000	826000000
-58.7892	-220000000	22464970	516000000	934000000
-58.7899	-300000000	-240000000	657000000	920000000
-58.7907	-150000000	-370000000	799000000	806000000
-58.7914	152000000	-350000000	937000000	638000000
-58.7922	473000000	-210000000	1080000000	468000000
-58.7929	690000000	-40000000	1220000000	337000000
-58.7937	739000000	77251530	1360000000	265000000
-58.7944	635000000	88139722	1480000000	256000000
-58.7952	456000000	-5737526	1560000000	301000000
-58.7959	297000000	-150000000	1570000000	387000000
-58.7967	224000000	-270000000	1500000000	502000000
-58.7974	246000000	-300000000	1360000000	627000000
-58.7982	320000000	-200000000	1160000000	741000000
-58.7989	385000000	21779402	936000000	823000000
-58.7997	396000000	314000000	740000000	852000000
-58.8004	352000000	614000000	610000000	822000000
-58.8012	285000000	858000000	578000000	744000000
-58.8019	243000000	1000000000	650000000	644000000
-58.8027	252000000	1030000000	808000000	558000000
-58.8034	300000000	953000000	1010000000	516000000
-58.8042	338000000	787000000	1200000000	527000000
-58.8049	314000000	580000000	1340000000	579000000
-58.8057	201000000	386000000	1390000000	642000000
-58.8064	19247003	264000000	1380000000	685000000
-58.8072	-170000000	262000000	1340000000	686000000
-58.808	-290000000	397000000	1310000000	646000000
-58.8087	-300000000	648000000	1340000000	584000000
-58.8095	-210000000	950000000	1420000000	527000000
-58.8102	-73000000	1210000000	1520000000	494000000
-58.811	8883611	1340000000	1570000000	485000000
-58.8117	-29000000	1280000000	1500000000	483000000
-58.8125	-190000000	1050000000	1280000000	465000000
-58.8132	-420000000	712000000	952000000	415000000
-58.814	-600000000	377000000	589000000	342000000
-58.8147	-610000000	157000000	309000000	273000000
-58.8155	-400000000	127000000	209000000	249000000
-58.8162	21463451	296000000	327000000	298000000
-58.817	537000000	607000000	621000000	419000000
-58.8177	1000000000	962000000	984000000	575000000
-58.8185	1290000000	1260000000	1280000000	708000000
-58.8192	1330000000	1420000000	1410000000	757000000
-58.82	1150000000	1430000000	1340000000	688000000
-58.8207	825000000	1300000000	1140000000	514000000
-58.8215	486000000	1080000000	912000000	292000000
-58.8222	240000000	838000000	791000000	102000000
-58.823	148000000	613000000	846000000	16351203
-58.8237	210000000	437000000	1060000000	68406755
-58.8245	380000000	326000000	1340000000	239000000
-58.8252	589000000	287000000	1540000000	461000000
-58.826	775000000	322000000	1550000000	648000000
-58.8268	894000000	422000000	1340000000	727000000
-58.8275	925000000	563000000	961000000	665000000
-58.8283	864000000	703000000	557000000	482000000
-58.829	720000000	793000000	277000000	243000000
-58.8298	514000000	793000000	224000000	31395811
-58.8305	283000000	693000000	406000000	-78000000
-58.8313	76652443	525000000	741000000	-45000000
-58.832	-50000000	353000000	1090000000	129000000
-58.8328	-54000000	254000000	1320000000	404000000
-58.8335	80418715	282000000	1370000000	720000000
-58.8343	322000000	442000000	1260000000	1010000000
-58.835	602000000	682000000	1090000000	1220000000
-58.8358	837000000	908000000	968000000	1320000000
-58.8365	958000000	1030000000	992000000	1290000000
-58.8373	945000000	976000000	1170000000	1130000000
-58.838	835000000	768000000	1430000000	879000000
-58.8388	710000000	473000000	1660000000	580000000
-58.8395	663000000	200000000	1770000000	286000000
-58.8403	754000000	54798282	1710000000	52594147
-58.841	979000000	95580618	1520000000	-81000000
-58.8418	1270000000	313000000	1290000000	-100000000
-58.8426	1520000000	635000000	1130000000	-29000000
-58.8433	1620000000	956000000	1120000000	88489443
-58.8441	1520000000	1180000000	1260000000	194000000
-58.8448	1230000000	1240000000	1460000000	242000000
-58.8456	842000000	1130000000	1630000000	218000000
-58.8463	467000000	907000000	1650000000	150000000
-58.8471	216000000	622000000	1480000000	97013731
-58.8478	142000000	345000000	1160000000	126000000
-58.8486	229000000	118000000	787000000	285000000
-58.8493	406000000	-39000000	485000000	578000000
-58.8501	578000000	-130000000	359000000	961000000
-58.8508	669000000	-160000000	448000000	1350000000
-58.8516	652000000	-150000000	719000000	1640000000
-58.8523	556000000	-93000000	1080000000	1760000000
-58.8531	449000000	-45622.3	1440000000	1680000000
-58.8538	400000000	122000000	1700000000	1420000000
-58.8546	455000000	257000000	1830000000	1040000000
-58.8553	608000000	382000000	1860000000	642000000
-58.8561	814000000	478000000	1840000000	310000000
-58.8568	1000000000	531000000	1830000000	109000000
-58.8576	1120000000	537000000	1860000000	63356899
-58.8583	1130000000	506000000	1920000000	157000000
-58.8591	1070000000	454000000	1980000000	341000000
-58.8598	993000000	399000000	1990000000	551000000
-58.8606	957000000	359000000	1910000000	724000000
-58.8614	999000000	346000000	1740000000	815000000
-58.8621	1110000000	364000000	1530000000	811000000
-58.8629	1210000000	408000000	1320000000	730000000
-58.8636	1240000000	466000000	1190000000	620000000
-58.8644	1110000000	516000000	1160000000	543000000
-58.8651	789000000	533000000	1220000000	549000000
-58.8659	340000000	498000000	1300000000	664000000
-58.8666	-120000000	407000000	1340000000	866000000
-58.8674	-460000000	281000000	1290000000	1090000000
-58.8681	-530000000	160000000	1120000000	1260000000
-58.8689	-290000000	93726666	876000000	1280000000
-58.8696	211000000	119000000	639000000	1130000000
-58.8704	845000000	243000000	495000000	829000000
-58.8711	1420000000	434000000	506000000	465000000
-58.8719	1750000000	630000000	673000000	157000000
-58.8726	1740000000	759000000	936000000	12163555
-58.8734	1400000000	770000000	1190000000	83893219
-58.8741	863000000	660000000	1330000000	349000000
-58.8749	295000000	474000000	1280000000	713000000
-58.8756	-120000000	291000000	1060000000	1050000000
-58.8764	-290000000	192000000	758000000	1240000000
-58.8771	-190000000	221000000	508000000	1240000000
-58.8779	77059995	366000000	448000000	1060000000
-58.8786	384000000	567000000	663000000	799000000
-58.8794	599000000	741000000	1140000000	565000000
-58.8801	654000000	820000000	1790000000	444000000
-58.8809	556000000	783000000	2450000000	461000000
-58.8817	374000000	664000000	2950000000	576000000
-58.8824	195000000	534000000	3160000000	711000000
-58.8832	84588955	461000000	3050000000	789000000
-58.8839	58012571	478000000	2670000000	777000000
-58.8847	82389915	563000000	2120000000	693000000
-58.8854	103000000	651000000	1550000000	598000000
-58.8862	78884763	668000000	1080000000	558000000
-58.8869	5163931	573000000	784000000	599000000
-58.8877	-83000000	382000000	677000000	696000000
-58.8884	-130000000	166000000	738000000	778000000
-58.8892	-110000000	21603274	919000000	765000000
-58.8899	2157979	24132042	1170000000	612000000
-58.8907	156000000	189000000	1450000000	341000000
-58.8914	296000000	459000000	1720000000	38389219
-58.8922	376000000	728000000	1950000000	-180000000
-58.8929	383000000	884000000	2130000000	-210000000
-58.8937	344000000	860000000	2240000000	-42000000
-58.8944	313000000	662000000	2250000000	281000000
-58.8952	339000000	370000000	2190000000	630000000
-58.8959	435000000	99771338	2050000000	870000000
-58.8967	575000000	-44000000	1870000000	911000000
-58.8974	700000000	-9759798	1680000000	745000000
-58.8982	756000000	185000000	1490000000	456000000
-58.8989	721000000	470000000	1320000000	174000000
-58.8997	618000000	756000000	1180000000	21992931
-58.9004	507000000	977000000	1090000000	60659171
-58.9012	448000000	1110000000	1050000000	262000000
-58.9019	472000000	1190000000	1090000000	527000000
-58.9027	555000000	1250000000	1210000000	730000000
-58.9034	634000000	1310000000	1380000000	778000000
-58.9042	637000000	1390000000	1570000000	650000000
-58.905	526000000	1420000000	1720000000	407000000
-58.9057	323000000	1360000000	1780000000	158000000
-58.9065	105000000	1170000000	1730000000	12559843
-58.9072	-28000000	875000000	1600000000	30313443
-58.908	-6485093	523000000	1460000000	197000000
-58.9087	169000000	215000000	1380000000	432000000
-58.9095	422000000	39245770	1440000000	632000000
-58.9102	625000000	44326858	1630000000	710000000
-58.911	664000000	216000000	1880000000	640000000
-58.9117	490000000	484000000	2090000000	461000000
-58.9125	149000000	749000000	2140000000	262000000
-58.9132	-230000000	922000000	1960000000	136000000
-58.914	-500000000	954000000	1550000000	148000000
-58.9147	-550000000	853000000	1030000000	303000000
-58.9155	-360000000	670000000	544000000	555000000
-58.9162	-12000000	474000000	257000000	822000000
-58.917	349000000	322000000	264000000	1030000000
-58.9177	575000000	238000000	563000000	1120000000
-58.9185	587000000	212000000	1060000000	1100000000
-58.9192	406000000	209000000	1580000000	993000000
-58.92	135000000	193000000	1980000000	867000000
-58.9207	-88000000	149000000	2160000000	771000000
-58.9215	-160000000	85331402	2120000000	740000000
-58.9222	-61000000	33966538	1920000000	777000000
-58.923	149000000	30321098	1690000000	861000000
-58.9238	352000000	96102346	1540000000	955000000
-58.9245	441000000	227000000	1510000000	1020000000
-58.9253	370000000	390000000	1590000000	1050000000
-58.926	175000000	537000000	1720000000	1010000000
-58.9268	-42000000	622000000	1810000000	931000000
-58.9275	-170000000	619000000	1810000000	832000000
-58.9283	-130000000	534000000	1700000000	743000000
-58.929	62151579	402000000	1540000000	686000000
-58.9298	333000000	279000000	1380000000	674000000
-58.9305	570000000	219000000	1280000000	701000000
-58.9313	681000000	255000000	1280000000	747000000
-58.932	638000000	385000000	1340000000	784000000
-58.9328	488000000	574000000	1400000000	787000000
-58.9335	332000000	763000000	1390000000	744000000
-58.9343	268000000	892000000	1290000000	663000000
-58.935	353000000	923000000	1110000000	567000000
-58.9358	565000000	858000000	884000000	484000000
-58.9365	822000000	733000000	715000000	440000000
-58.9373	1010000000	608000000	675000000	441000000
-58.938	1030000000	541000000	805000000	475000000
-58.9388	867000000	559000000	1090000000	519000000
-58.9395	550000000	647000000	1460000000	553000000
-58.9403	180000000	749000000	1820000000	572000000
-58.941	-130000000	798000000	2060000000	590000000
-58.9418	-300000000	740000000	2140000000	637000000
-58.9426	-290000000	571000000	2030000000	741000000
-58.9433	-130000000	345000000	1790000000	910000000
-58.9441	100000000	156000000	1520000000	1120000000
-58.9448	328000000	106000000	1330000000	1330000000
-58.9456	490000000	257000000	1280000000	1490000000
-58.9463	565000000	601000000	1390000000	1530000000
-58.9471	569000000	1050000000	1620000000	1460000000
-58.9478	544000000	1470000000	1880000000	1310000000
-58.9486	541000000	1720000000	2060000000	1120000000
-58.9493	591000000	1720000000	2090000000	978000000
-58.9501	704000000	1470000000	1970000000	910000000
-58.9508	855000000	1050000000	1740000000	922000000
-58.9516	999000000	605000000	1480000000	981000000
-58.9523	1080000000	295000000	1300000000	1030000000
-58.9531	1060000000	210000000	1250000000	1010000000
-58.9538	914000000	362000000	1350000000	906000000
-58.9546	659000000	679000000	1550000000	731000000
-58.9553	349000000	1040000000	1780000000	533000000
-58.9561	56117659	1330000000	1960000000	372000000
-58.9568	-140000000	1470000000	2040000000	298000000
-58.9576	-200000000	1460000000	2030000000	329000000
-58.9584	-110000000	1340000000	1960000000	451000000
-58.9591	96129435	1180000000	1890000000	628000000
-58.9599	331000000	1050000000	1840000000	815000000
-58.9606	515000000	956000000	1820000000	975000000
-58.9614	590000000	885000000	1800000000	1090000000
-58.9621	548000000	792000000	1740000000	1140000000
-58.9629	431000000	641000000	1620000000	1140000000
-58.9636	316000000	430000000	1450000000	1080000000
-58.9644	279000000	194000000	1300000000	978000000
-58.9651	363000000	-7176758	1240000000	840000000
-58.9659	551000000	-120000000	1310000000	691000000
-58.9666	777000000	-130000000	1520000000	560000000
-58.9674	945000000	-60000000	1820000000	479000000
-58.9681	972000000	41560522	2100000000	467000000
-58.9689	821000000	114000000	2250000000	518000000
-58.9696	522000000	123000000	2220000000	600000000
-58.9704	159000000	80826826	2000000000	664000000
-58.9711	-150000000	34782154	1650000000	665000000
-58.9719	-310000000	49378762	1310000000	583000000
-58.9726	-270000000	172000000	1090000000	438000000
-58.9734	-20000000	406000000	1070000000	282000000
-58.9741	373000000	709000000	1260000000	185000000
-58.9749	816000000	1010000000	1590000000	198000000
-58.9756	1210000000	1230000000	1930000000	334000000
-58.9764	1490000000	1320000000	2160000000	556000000
-58.9772	1600000000	1300000000	2190000000	791000000
-58.9779	1540000000	1210000000	1990000000	959000000
-58.9787	1330000000	1110000000	1620000000	1000000000
-58.9794	1030000000	1050000000	1190000000	914000000
-58.9802	701000000	1040000000	833000000	738000000
-58.9809	413000000	1050000000	672000000	553000000
-58.9817	226000000	1030000000	761000000	434000000
-58.9824	179000000	959000000	1080000000	432000000
-58.9832	272000000	823000000	1550000000	548000000
-58.9839	467000000	662000000	2040000000	739000000
-58.9847	690000000	539000000	2410000000	940000000
-58.9854	853000000	507000000	2570000000	1090000000
-58.9862	885000000	583000000	2500000000	1140000000
-58.9869	754000000	733000000	2250000000	1100000000
-58.9877	484000000	881000000	1940000000	999000000
-58.9884	149000000	940000000	1700000000	866000000
-58.9892	-160000000	856000000	1600000000	741000000
-58.9899	-340000000	629000000	1660000000	647000000
-58.9907	-370000000	324000000	1820000000	589000000
-58.9914	-250000000	39488970	1970000000	562000000
-58.9922	-25000000	-130000000	2010000000	559000000
-58.9929	213000000	-120000000	1880000000	575000000
-58.9937	398000000	39065546	1620000000	607000000
-58.9944	493000000	290000000	1330000000	648000000
-58.9952	495000000	536000000	1160000000	690000000
-58.9959	431000000	702000000	1210000000	716000000
-58.9967	336000000	763000000	1480000000	711000000
-58.9975	240000000	752000000	1900000000	668000000
-58.9982	156000000	736000000	2290000000	590000000
-58.999	90239387	783000000	2490000000	497000000
-58.9997	49962395	923000000	2400000000	417000000
-59.0005	50371483	1130000000	2040000000	378000000
-59.0012	112000000	1350000000	1550000000	399000000
-59.002	250000000	1500000000	1120000000	490000000
-59.0027	456000000	1530000000	935000000	642000000
-59.0035	692000000	1450000000	1060000000	840000000
-59.0042	896000000	1330000000	1460000000	1060000000
-59.005	1010000000	1240000000	1970000000	1270000000
-59.0057	991000000	1250000000	2410000000	1430000000
-59.0065	856000000	1350000000	2650000000	1530000000
-59.0072	663000000	1490000000	2640000000	1510000000
-59.008	497000000	1570000000	2470000000	1390000000
-59.0087	439000000	1480000000	2260000000	1150000000
-59.0095	526000000	1180000000	2130000000	852000000
-59.0102	733000000	700000000	2120000000	540000000
-59.011	985000000	147000000	2210000000	285000000
-59.0117	1190000000	-330000000	2290000000	144000000
-59.0125	1260000000	-600000000	2270000000	141000000
-59.0132	1180000000	-590000000	2100000000	262000000
-59.014	983000000	-340000000	1830000000	460000000
-59.0147	762000000	70667722	1570000000	668000000
-59.0155	604000000	494000000	1420000000	832000000
-59.0162	569000000	816000000	1450000000	923000000
-59.017	664000000	979000000	1620000000	947000000
-59.0177	845000000	998000000	1830000000	934000000
-59.0185	1040000000	947000000	1960000000	922000000
-59.0192	1170000000	912000000	1930000000	936000000
-59.02	1230000000	959000000	1760000000	974000000
-59.0208	1210000000	1100000000	1530000000	1020000000
-59.0215	1150000000	1280000000	1370000000	1040000000
-59.0223	1110000000	1440000000	1370000000	1020000000
-59.023	1120000000	1490000000	1530000000	971000000
-59.0238	1160000000	1420000000	1770000000	918000000
-59.0245	1200000000	1240000000	1940000000	896000000
-59.0253	1200000000	1020000000	1920000000	925000000
-59.026	1130000000	857000000	1680000000	1010000000
-59.0268	1010000000	814000000	1300000000	1110000000
-59.0275	842000000	927000000	937000000	1190000000
-59.0283	679000000	1170000000	765000000	1230000000
-59.029	548000000	1460000000	881000000	1210000000
-59.0298	456000000	1700000000	1270000000	1150000000
-59.0305	393000000	1790000000	1800000000	1080000000
-59.0313	337000000	1690000000	2280000000	1040000000
-59.032	271000000	1390000000	2570000000	1040000000
-59.0328	194000000	962000000	2610000000	1080000000
-59.0335	120000000	510000000	2450000000	1130000000
-59.0343	67994523	159000000	2200000000	1160000000
-59.035	46586779	6888394	2010000000	1150000000
-59.0358	48432027	101000000	1940000000	1110000000
-59.0365	51819419	416000000	2000000000	1080000000
-59.0373	33742235	863000000	2100000000	1070000000
-59.038	-14000000	1310000000	2160000000	1120000000
-59.0388	-77000000	1630000000	2120000000	1190000000
-59.0396	-120000000	1740000000	2000000000	1250000000
-59.0403	-96000000	1600000000	1870000000	1240000000
-59.0411	10658715	1270000000	1830000000	1140000000
-59.0418	191000000	843000000	1920000000	947000000
-59.0426	399000000	447000000	2130000000	712000000
-59.0433	570000000	167000000	2380000000	496000000
-59.0441	645000000	44981194	2570000000	358000000
-59.0448	598000000	62357450	2640000000	329000000
-59.0456	449000000	164000000	2570000000	397000000
-59.0463	259000000	287000000	2440000000	521000000
-59.0471	107000000	394000000	2320000000	647000000
-59.0478	63179163	480000000	2270000000	736000000
-59.0486	160000000	571000000	2290000000	776000000
-59.0493	386000000	698000000	2310000000	784000000
-59.0501	689000000	866000000	2250000000	794000000
-59.0508	1000000000	1050000000	2050000000	829000000
-59.0516	1250000000	1170000000	1740000000	895000000
-59.0523	1380000000	1180000000	1400000000	971000000
-59.0531	1390000000	1030000000	1140000000	1030000000
-59.0538	1260000000	744000000	1070000000	1040000000
-59.0546	1020000000	385000000	1190000000	1010000000
-59.0553	724000000	61416906	1440000000	956000000
-59.0561	409000000	-130000000	1700000000	908000000
-59.0568	131000000	-130000000	1840000000	896000000
-59.0576	-66000000	33185738	1830000000	929000000
-59.0584	-150000000	295000000	1710000000	993000000
-59.0591	-130000000	550000000	1580000000	1060000000
-59.0599	-32000000	708000000	1560000000	1090000000
-59.0606	82665371	730000000	1700000000	1090000000
-59.0614	147000000	636000000	1970000000	1070000000
-59.0621	117000000	499000000	2260000000	1040000000
-59.0629	-10000000	403000000	2440000000	1040000000
-59.0636	-190000000	413000000	2430000000	1070000000
-59.0644	-330000000	545000000	2230000000	1100000000
-59.0651	-360000000	768000000	1960000000	1120000000
-59.0659	-200000000	1020000000	1750000000	1070000000
-59.0666	133000000	1230000000	1720000000	957000000
-59.0674	582000000	1340000000	1900000000	796000000
-59.0681	1050000000	1360000000	2200000000	632000000
-59.0689	1430000000	1290000000	2490000000	516000000
-59.0696	1670000000	1170000000	2620000000	481000000
-59.0704	1760000000	1040000000	2540000000	529000000
-59.0711	1730000000	929000000	2300000000	630000000
-59.0719	1670000000	853000000	2030000000	742000000
-59.0726	1610000000	816000000	1890000000	831000000
-59.0734	1570000000	819000000	1950000000	886000000
-59.0742	1510000000	860000000	2210000000	928000000
-59.0749	1400000000	934000000	2560000000	986000000
-59.0757	1200000000	1030000000	2820000000	1090000000
-59.0764	923000000	1130000000	2870000000	1230000000
-59.0772	638000000	1210000000	2690000000	1370000000
-59.0779	437000000	1250000000	2330000000	1470000000
-59.0787	397000000	1250000000	1940000000	1480000000
-59.0794	543000000	1210000000	1660000000	1390000000
-59.0802	832000000	1140000000	1590000000	1230000000
-59.0809	1160000000	1070000000	1710000000	1080000000
-59.0817	1420000000	1020000000	1930000000	998000000
-59.0824	1510000000	989000000	2130000000	1030000000
-59.0832	1420000000	982000000	2230000000	1170000000
-59.0839	1200000000	1000000000	2210000000	1370000000
-59.0847	948000000	1060000000	2120000000	1540000000
-59.0854	755000000	1180000000	2040000000	1610000000
-59.0862	665000000	1360000000	2030000000	1550000000
-59.0869	667000000	1620000000	2110000000	1360000000
-59.0877	701000000	1900000000	2240000000	1120000000
-59.0884	700000000	2150000000	2350000000	915000000
-59.0892	630000000	2290000000	2410000000	804000000
-59.0899	514000000	2250000000	2400000000	821000000
-59.0907	422000000	2030000000	2370000000	952000000
-59.0914	433000000	1650000000	2380000000	1140000000
-59.0922	592000000	1210000000	2490000000	1330000000
-59.0929	879000000	806000000	2690000000	1470000000
-59.0937	1210000000	537000000	2930000000	1510000000
-59.0945	1460000000	438000000	3120000000	1480000000
-59.0952	1530000000	490000000	3190000000	1390000000
-59.096	1380000000	625000000	3100000000	1270000000
-59.0967	1050000000	765000000	2870000000	1150000000
-59.0975	648000000	859000000	2580000000	1040000000
-59.0982	293000000	902000000	2320000000	971000000
-59.099	75551131	933000000	2160000000	929000000
-59.0997	17002395	1010000000	2140000000	919000000
-59.1005	71149467	1150000000	2230000000	934000000
-59.1012	153000000	1360000000	2400000000	965000000
-59.102	182000000	1550000000	2600000000	1000000000
-59.1027	126000000	1650000000	2780000000	1030000000
-59.1035	7139739	1590000000	2920000000	1060000000
-59.1042	-110000000	1350000000	3020000000	1090000000
-59.105	-160000000	1010000000	3060000000	1130000000
-59.1057	-95000000	663000000	3030000000	1220000000
-59.1065	58697115	445000000	2940000000	1330000000
-59.1072	249000000	433000000	2800000000	1470000000
-59.108	409000000	625000000	2660000000	1580000000
-59.1087	495000000	940000000	2550000000	1620000000
-59.1095	508000000	1250000000	2530000000	1580000000
-59.1102	490000000	1420000000	2610000000	1440000000
-59.111	499000000	1400000000	2750000000	1260000000
-59.1117	570000000	1190000000	2890000000	1090000000
-59.1125	698000000	889000000	2960000000	986000000
-59.1133	833000000	604000000	2940000000	997000000
-59.114	906000000	437000000	2830000000	1110000000
-59.1148	866000000	423000000	2720000000	1290000000
-59.1155	710000000	528000000	2690000000	1460000000
-59.1163	491000000	669000000	2790000000	1560000000
-59.117	294000000	759000000	3020000000	1560000000
-59.1178	205000000	752000000	3290000000	1470000000
-59.1185	261000000	663000000	3490000000	1340000000
-59.1193	439000000	566000000	3500000000	1210000000
-59.12	664000000	557000000	3270000000	1130000000
-59.1208	840000000	705000000	2840000000	1100000000
-59.1215	898000000	1020000000	2330000000	1100000000
-59.1223	824000000	1450000000	1900000000	1100000000
-59.123	664000000	1860000000	1650000000	1050000000
-59.1238	498000000	2150000000	1630000000	974000000
-59.1245	405000000	2200000000	1800000000	893000000
-59.1253	416000000	2020000000	2060000000	855000000
-59.126	509000000	1650000000	2290000000	899000000
-59.1268	615000000	1210000000	2450000000	1030000000
-59.1275	657000000	834000000	2510000000	1210000000
-59.1283	588000000	613000000	2530000000	1400000000
-59.129	421000000	587000000	2550000000	1520000000
-59.1298	219000000	723000000	2620000000	1550000000
-59.1305	74323867	935000000	2700000000	1490000000
-59.1313	62011803	1120000000	2750000000	1390000000
-59.132	207000000	1200000000	2730000000	1290000000
-59.1328	472000000	1130000000	2640000000	1250000000
-59.1335	770000000	959000000	2530000000	1270000000
-59.1343	1010000000	745000000	2480000000	1330000000
-59.135	1110000000	585000000	2560000000	1400000000
-59.1358	1070000000	555000000	2770000000	1410000000
-59.1366	912000000	690000000	3040000000	1370000000
-59.1373	722000000	970000000	3250000000	1270000000
-59.1381	566000000	1330000000	3260000000	1160000000
-59.1388	484000000	1680000000	3000000000	1070000000
-59.1396	476000000	1940000000	2530000000	1030000000
-59.1403	505000000	2040000000	1970000000	1040000000
-59.1411	528000000	1980000000	1520000000	1080000000
-59.1418	513000000	1780000000	1320000000	1120000000
-59.1426	463000000	1510000000	1450000000	1120000000
-59.1433	409000000	1230000000	1880000000	1080000000
-59.1441	391000000	987000000	2450000000	1030000000
-59.1448	440000000	822000000	2990000000	1000000000
-59.1456	558000000	734000000	3360000000	1010000000
-59.1463	713000000	707000000	3500000000	1090000000
-59.1471	856000000	711000000	3450000000	1200000000
-59.1478	939000000	721000000	3290000000	1300000000
-59.1486	938000000	719000000	3110000000	1360000000
-59.1493	860000000	700000000	2990000000	1330000000
-59.1501	746000000	667000000	2920000000	1220000000
-59.1508	644000000	637000000	2880000000	1040000000
-59.1516	597000000	626000000	2850000000	860000000
-59.1523	622000000	655000000	2820000000	728000000
-59.1531	703000000	740000000	2810000000	699000000
-59.1538	803000000	884000000	2840000000	793000000
-59.1546	873000000	1080000000	2920000000	996000000
-59.1554	878000000	1290000000	3050000000	1250000000
-59.1561	805000000	1470000000	3160000000	1490000000
-59.1569	668000000	1590000000	3180000000	1640000000
-59.1576	502000000	1590000000	3080000000	1650000000
-59.1584	348000000	1470000000	2870000000	1510000000
-59.1591	243000000	1240000000	2620000000	1270000000
-59.1599	210000000	979000000	2430000000	1020000000
-59.1606	248000000	744000000	2380000000	855000000
-59.1614	342000000	610000000	2510000000	859000000
-59.1621	463000000	619000000	2790000000	1060000000
-59.1629	578000000	772000000	3120000000	1400000000
-59.1636	661000000	1030000000	3400000000	1780000000
-59.1644	696000000	1310000000	3540000000	2070000000
-59.1651	677000000	1560000000	3510000000	2160000000
-59.1659	613000000	1700000000	3330000000	2000000000
-59.1666	522000000	1730000000	3080000000	1660000000
-59.1674	425000000	1660000000	2810000000	1240000000
-59.1681	341000000	1540000000	2580000000	914000000
-59.1689	286000000	1430000000	2410000000	796000000
-59.1696	270000000	1380000000	2270000000	934000000
-59.1704	297000000	1410000000	2170000000	1280000000
-59.1711	369000000	1490000000	2120000000	1700000000
-59.1719	483000000	1600000000	2110000000	2040000000
-59.1726	634000000	1680000000	2190000000	2190000000
-59.1734	810000000	1690000000	2340000000	2110000000
-59.1742	991000000	1610000000	2550000000	1860000000
-59.1749	1150000000	1450000000	2760000000	1560000000
-59.1757	1250000000	1250000000	2930000000	1340000000
-59.1764	1270000000	1050000000	3020000000	1280000000
-59.1772	1190000000	912000000	3050000000	1380000000
-59.1779	1020000000	855000000	3050000000	1580000000
-59.1787	795000000	881000000	3080000000	1770000000
-59.1794	567000000	962000000	3180000000	1880000000
-59.1802	396000000	1060000000	3340000000	1860000000
-59.1809	328000000	1130000000	3530000000	1740000000
-59.1817	385000000	1160000000	3710000000	1590000000
-59.1824	550000000	1170000000	3810000000	1490000000
-59.1832	780000000	1190000000	3830000000	1480000000
-59.1839	1020000000	1270000000	3760000000	1560000000
-59.1847	1200000000	1420000000	3610000000	1670000000
-59.1854	1300000000	1630000000	3420000000	1750000000
-59.1862	1300000000	1820000000	3190000000	1750000000
-59.1869	1230000000	1900000000	2930000000	1660000000
-59.1877	1110000000	1790000000	2640000000	1510000000
-59.1884	978000000	1460000000	2360000000	1360000000
-59.1892	845000000	969000000	2150000000	1240000000
-59.19	717000000	447000000	2080000000	1190000000
-59.1907	587000000	60386250	2200000000	1180000000
-59.1915	450000000	-51000000	2520000000	1200000000
-59.1922	310000000	170000000	2950000000	1220000000
-59.193	182000000	666000000	3380000000	1240000000
-59.1937	89822619	1280000000	3660000000	1270000000
-59.1945	52140443	1790000000	3690000000	1330000000
-59.1952	75841435	2040000000	3460000000	1410000000
-59.196	148000000	1930000000	3070000000	1510000000
-59.1967	240000000	1510000000	2650000000	1570000000
-59.1975	315000000	947000000	2360000000	1570000000
-59.1982	342000000	432000000	2290000000	1480000000
-59.199	308000000	142000000	2440000000	1350000000
-59.1997	220000000	153000000	2720000000	1210000000
-59.2005	107000000	425000000	2980000000	1150000000
-59.2012	5421467	828000000	3110000000	1190000000
-59.202	-47000000	1210000000	3080000000	1330000000
-59.2027	-24000000	1440000000	2920000000	1510000000
-59.2035	80756635	1510000000	2740000000	1640000000
-59.2042	257000000	1450000000	2630000000	1670000000
-59.205	477000000	1360000000	2660000000	1560000000
-59.2057	703000000	1340000000	2810000000	1370000000
-59.2065	893000000	1400000000	3000000000	1180000000
-59.2072	1010000000	1530000000	3130000000	1080000000
-59.208	1040000000	1620000000	3160000000	1130000000
-59.2087	976000000	1600000000	3070000000	1300000000
-59.2095	848000000	1430000000	2930000000	1510000000
-59.2103	703000000	1150000000	2810000000	1650000000
-59.211	596000000	842000000	2790000000	1650000000
-59.2118	574000000	609000000	2880000000	1490000000
-59.2125	660000000	521000000	3040000000	1240000000
-59.2133	842000000	589000000	3220000000	1020000000
-59.214	1070000000	757000000	3350000000	933000000
-59.2148	1290000000	938000000	3440000000	1060000000
-59.2155	1430000000	1050000000	3500000000	1380000000
-59.2163	1460000000	1070000000	3580000000	1810000000
-59.217	1390000000	1030000000	3720000000	2200000000
-59.2178	1250000000	973000000	3900000000	2440000000
-59.2185	1120000000	984000000	4070000000	2480000000
-59.2193	1030000000	1090000000	4170000000	2330000000
-59.22	1010000000	1290000000	4150000000	2080000000
-59.2208	1050000000	1510000000	4030000000	1830000000
-59.2215	1090000000	1680000000	3850000000	1660000000
-59.2223	1110000000	1740000000	3730000000	1630000000
-59.223	1070000000	1690000000	3720000000	1700000000
-59.2238	999000000	1550000000	3870000000	1840000000
-59.2245	930000000	1390000000	4110000000	1980000000
-59.2253	910000000	1260000000	4350000000	2080000000
-59.226	961000000	1210000000	4480000000	2130000000
-59.2268	1070000000	1230000000	4430000000	2140000000
-59.2275	1170000000	1300000000	4210000000	2120000000
-59.2283	1200000000	1400000000	3880000000	2080000000
-59.2291	1100000000	1500000000	3520000000	2020000000
-59.2298	873000000	1580000000	3240000000	1950000000
-59.2306	571000000	1660000000	3060000000	1880000000
-59.2313	288000000	1710000000	2990000000	1840000000
-59.2321	122000000	1750000000	2980000000	1830000000
-59.2328	129000000	1770000000	2990000000	1870000000
-59.2336	300000000	1770000000	3000000000	1930000000
-59.2343	563000000	1780000000	3030000000	1970000000
-59.2351	813000000	1830000000	3090000000	1950000000
-59.2358	954000000	1930000000	3210000000	1830000000
-59.2366	944000000	2110000000	3370000000	1620000000
-59.2373	805000000	2330000000	3550000000	1390000000
-59.2381	612000000	2530000000	3680000000	1220000000
-59.2388	451000000	2640000000	3740000000	1200000000
-59.2396	381000000	2600000000	3710000000	1360000000
-59.2403	405000000	2390000000	3640000000	1670000000
-59.2411	475000000	2050000000	3560000000	2030000000
-59.2418	521000000	1680000000	3520000000	2300000000
-59.2426	492000000	1390000000	3510000000	2390000000
-59.2433	383000000	1260000000	3510000000	2250000000
-59.2441	244000000	1290000000	3490000000	1950000000
-59.2448	149000000	1430000000	3410000000	1580000000
-59.2456	163000000	1560000000	3300000000	1300000000
-59.2463	304000000	1580000000	3230000000	1210000000
-59.2471	530000000	1420000000	3250000000	1340000000
-59.2478	760000000	1100000000	3410000000	1630000000
-59.2486	915000000	710000000	3690000000	1970000000
-59.2493	958000000	386000000	3980000000	2250000000
-59.2501	912000000	232000000	4190000000	2380000000
-59.2508	855000000	295000000	4210000000	2350000000
-59.2516	872000000	535000000	4050000000	2210000000
-59.2524	1010000000	850000000	3760000000	2020000000
-59.2531	1260000000	1110000000	3490000000	1880000000
-59.2539	1520000000	1230000000	3370000000	1810000000
-59.2546	1670000000	1170000000	3490000000	1820000000
-59.2554	1620000000	996000000	3800000000	1880000000
-59.2561	1340000000	809000000	4180000000	1960000000
-59.2569	894000000	725000000	4470000000	2040000000
-59.2576	409000000	822000000	4530000000	2140000000
-59.2584	35410843	1110000000	4320000000	2280000000
-59.2591	-120000000	1530000000	3930000000	2460000000
-59.2599	-38000000	1960000000	3500000000	2660000000
-59.2606	220000000	2290000000	3210000000	2830000000
-59.2614	534000000	2420000000	3150000000	2910000000
-59.2621	786000000	2340000000	3330000000	2850000000
-59.2629	907000000	2070000000	3630000000	2650000000
-59.2636	899000000	1700000000	3920000000	2360000000
-59.2644	823000000	1350000000	4060000000	2050000000
-59.2651	761000000	1090000000	4040000000	1820000000
-59.2659	773000000	1000000000	3890000000	1730000000
-59.2666	869000000	1080000000	3760000000	1790000000
-59.2674	1010000000	1280000000	3740000000	1940000000
-59.2681	1130000000	1540000000	3880000000	2140000000
-59.2689	1180000000	1760000000	4140000000	2290000000
-59.2696	1140000000	1900000000	4400000000	2370000000
-59.2704	1020000000	1930000000	4530000000	2380000000
-59.2712	871000000	1860000000	4460000000	2350000000
-59.2719	732000000	1750000000	4180000000	2340000000
-59.2727	622000000	1650000000	3820000000	2370000000
-59.2734	534000000	1580000000	3520000000	2430000000
-59.2742	446000000	1580000000	3400000000	2510000000
-59.2749	344000000	1600000000	3510000000	2550000000
-59.2757	238000000	1630000000	3810000000	2530000000
-59.2764	164000000	1610000000	4190000000	2440000000
-59.2772	163000000	1550000000	4520000000	2320000000
-59.2779	260000000	1450000000	4710000000	2210000000
-59.2787	445000000	1350000000	4710000000	2160000000
-59.2794	671000000	1280000000	4580000000	2180000000
-59.2802	872000000	1260000000	4390000000	2280000000
-59.2809	992000000	1300000000	4190000000	2430000000
-59.2817	1010000000	1350000000	4030000000	2580000000
-59.2824	947000000	1390000000	3910000000	2720000000
-59.2832	854000000	1400000000	3800000000	2810000000
-59.2839	785000000	1390000000	3690000000	2870000000
-59.2847	766000000	1380000000	3600000000	2900000000
-59.2854	791000000	1410000000	3570000000	2910000000
-59.2862	825000000	1520000000	3650000000	2890000000
-59.2869	831000000	1690000000	3860000000	2830000000
-59.2877	795000000	1870000000	4180000000	2720000000
-59.2884	739000000	2010000000	4520000000	2560000000
-59.2892	714000000	2030000000	4800000000	2390000000
-59.2899	770000000	1910000000	4910000000	2240000000
-59.2907	925000000	1670000000	4810000000	2150000000
-59.2915	1150000000	1380000000	4510000000	2160000000
-59.2922	1380000000	1110000000	4120000000	2280000000
-59.293	1540000000	944000000	3750000000	2470000000
-59.2937	1540000000	915000000	3520000000	2700000000
-59.2945	1400000000	1020000000	3490000000	2910000000
-59.2952	1130000000	1210000000	3660000000	3050000000
-59.296	832000000	1420000000	3960000000	3110000000
-59.2967	564000000	1600000000	4300000000	3080000000
-59.2975	376000000	1700000000	4570000000	3000000000
-59.2982	271000000	1730000000	4710000000	2890000000
-59.299	222000000	1680000000	4720000000	2780000000
-59.2997	199000000	1580000000	4640000000	2710000000
-59.3005	191000000	1480000000	4540000000	2670000000
-59.3012	223000000	1400000000	4490000000	2660000000
-59.302	334000000	1390000000	4520000000	2670000000
-59.3027	555000000	1490000000	4650000000	2690000000
-59.3035	875000000	1700000000	4820000000	2720000000
-59.3042	1230000000	2020000000	4970000000	2720000000
-59.305	1540000000	2380000000	5040000000	2710000000
-59.3058	1700000000	2680000000	5000000000	2660000000
-59.3065	1670000000	2830000000	4880000000	2600000000
-59.3073	1460000000	2770000000	4710000000	2520000000
-59.308	1170000000	2500000000	4590000000	2460000000
-59.3088	890000000	2100000000	4570000000	2460000000
-59.3095	720000000	1690000000	4670000000	2540000000
-59.3103	691000000	1410000000	4880000000	2710000000
-59.311	763000000	1370000000	5120000000	2940000000
-59.3118	853000000	1560000000	5310000000	3200000000
-59.3125	870000000	1900000000	5370000000	3410000000
-59.3133	766000000	2270000000	5280000000	3520000000
-59.314	558000000	2530000000	5090000000	3490000000
-59.3148	318000000	2610000000	4870000000	3310000000
-59.3155	142000000	2520000000	4720000000	3050000000
-59.3163	99127195	2340000000	4700000000	2760000000
-59.317	206000000	2170000000	4810000000	2550000000
-59.3178	412000000	2090000000	5000000000	2470000000
-59.3185	629000000	2110000000	5180000000	2540000000
-59.3193	765000000	2170000000	5240000000	2750000000
-59.32	765000000	2180000000	5160000000	3040000000
-59.3208	635000000	2090000000	4950000000	3310000000
-59.3215	431000000	1890000000	4710000000	3500000000
-59.3223	238000000	1680000000	4540000000	3570000000
-59.323	137000000	1560000000	4540000000	3520000000
-59.3238	174000000	1650000000	4720000000	3380000000
-59.3245	356000000	1940000000	5030000000	3200000000
-59.3253	643000000	2370000000	5360000000	3050000000
-59.3261	975000000	2750000000	5590000000	2960000000
-59.3268	1280000000	2940000000	5640000000	2930000000
-59.3276	1490000000	2830000000	5510000000	2950000000
-59.3283	1560000000	2440000000	5270000000	2980000000
-59.3291	1460000000	1920000000	5020000000	3010000000
-59.3298	1200000000	1450000000	4880000000	3030000000
-59.3306	843000000	1210000000	4890000000	3040000000
-59.3313	456000000	1280000000	5060000000	3070000000
-59.3321	143000000	1610000000	5300000000	3110000000
-59.3328	-13000000	2060000000	5520000000	3180000000
-59.3336	26759067	2460000000	5630000000	3240000000
-59.3343	237000000	2670000000	5600000000	3280000000
-59.3351	530000000	2670000000	5430000000	3270000000
-59.3358	788000000	2520000000	5200000000	3220000000
-59.3366	910000000	2340000000	4990000000	3150000000
-59.3373	857000000	2240000000	4850000000	3090000000
-59.3381	670000000	2250000000	4820000000	3090000000
-59.3388	460000000	2350000000	4880000000	3160000000
-59.3396	356000000	2440000000	4980000000	3320000000
-59.3403	452000000	2440000000	5080000000	3530000000
-59.3411	755000000	2330000000	5150000000	3760000000
-59.3418	1190000000	2160000000	5200000000	3950000000
-59.3426	1610000000	2010000000	5240000000	4070000000
-59.3433	1880000000	2000000000	5300000000	4130000000
-59.3441	1950000000	2170000000	5380000000	4140000000
-59.3449	1820000000	2480000000	5470000000	4120000000
-59.3456	1610000000	2810000000	5560000000	4100000000
-59.3464	1430000000	3040000000	5610000000	4080000000
-59.3471	1370000000	3060000000	5630000000	4040000000
-59.3479	1430000000	2860000000	5610000000	3990000000
-59.3486	1530000000	2520000000	5590000000	3900000000
-59.3494	1540000000	2170000000	5600000000	3790000000
-59.3501	1370000000	1940000000	5640000000	3680000000
-59.3509	1010000000	1900000000	5710000000	3620000000
-59.3516	556000000	2040000000	5780000000	3650000000
-59.3524	148000000	2280000000	5820000000	3790000000
-59.3531	-71000000	2500000000	5800000000	4010000000
-59.3539	-31000000	2620000000	5700000000	4260000000
-59.3546	229000000	2600000000	5560000000	4490000000
-59.3554	580000000	2470000000	5430000000	4620000000
-59.3561	859000000	2310000000	5370000000	4620000000
-59.3569	951000000	2180000000	5410000000	4520000000
-59.3576	835000000	2140000000	5530000000	4360000000
-59.3584	595000000	2170000000	5700000000	4210000000
-59.3591	374000000	2240000000	5830000000	4150000000
-59.3599	303000000	2310000000	5850000000	4220000000
-59.3606	434000000	2350000000	5750000000	4400000000
-59.3614	722000000	2360000000	5560000000	4650000000
-59.3621	1050000000	2380000000	5340000000	4880000000
-59.3629	1280000000	2420000000	5210000000	5000000000
-59.3636	1350000000	2500000000	5230000000	4980000000
-59.3644	1260000000	2600000000	5440000000	4820000000
-59.3651	1120000000	2660000000	5790000000	4550000000
-59.3659	1040000000	2640000000	6180000000	4250000000
-59.3666	1100000000	2510000000	6480000000	3990000000
-59.3674	1310000000	2300000000	6620000000	3840000000
-59.3682	1560000000	2050000000	6580000000	3790000000
-59.3689	1730000000	1850000000	6400000000	3820000000
-59.3697	1710000000	1750000000	6190000000	3870000000
-59.3704	1460000000	1800000000	6060000000	3920000000
-59.3712	1060000000	1980000000	6060000000	3930000000
-59.3719	652000000	2240000000	6200000000	3920000000
-59.3727	375000000	2510000000	6380000000	3940000000
-59.3734	316000000	2710000000	6520000000	4010000000
-59.3742	459000000	2800000000	6530000000	4160000000
-59.3749	704000000	2750000000	6390000000	4360000000
-59.3757	914000000	2590000000	6170000000	4570000000
-59.3764	985000000	2370000000	5970000000	4700000000
-59.3772	888000000	2150000000	5910000000	4700000000
-59.3779	683000000	2010000000	6060000000	4560000000
-59.3787	484000000	1970000000	6390000000	4310000000
-59.3794	404000000	2050000000	6830000000	4050000000
-59.3802	495000000	2240000000	7250000000	3870000000
-59.3809	736000000	2480000000	7540000000	3860000000
-59.3817	1040000000	2720000000	7650000000	4020000000
-59.3824	1300000000	2910000000	7580000000	4320000000
-59.3832	1450000000	3010000000	7410000000	4650000000
-59.3839	1470000000	3020000000	7230000000	4920000000
-59.3847	1400000000	2960000000	7090000000	5060000000
-59.3854	1300000000	2870000000	7020000000	5060000000
-59.3862	1220000000	2800000000	7000000000	4960000000
-59.387	1190000000	2770000000	6970000000	4850000000
-59.3877	1150000000	2800000000	6920000000	4820000000
-59.3885	1060000000	2870000000	6840000000	4900000000
-59.3892	892000000	2960000000	6770000000	5070000000
-59.39	649000000	3040000000	6740000000	5250000000
-59.3907	393000000	3100000000	6780000000	5350000000
-59.3915	209000000	3120000000	6870000000	5300000000
-59.3922	168000000	3120000000	6960000000	5100000000
-59.393	289000000	3090000000	7000000000	4800000000
-59.3937	533000000	3040000000	6960000000	4510000000
-59.3945	810000000	2980000000	6850000000	4330000000
-59.3952	1020000000	2910000000	6750000000	4320000000
-59.396	1090000000	2830000000	6720000000	4490000000
-59.3967	1010000000	2760000000	6820000000	4790000000
-59.3975	818000000	2710000000	7040000000	5130000000
-59.3982	599000000	2690000000	7330000000	5420000000
-59.399	438000000	2680000000	7590000000	5610000000
-59.3997	394000000	2680000000	7740000000	5700000000
-59.4005	475000000	2680000000	7750000000	5720000000
-59.4012	652000000	2670000000	7650000000	5720000000
-59.402	869000000	2660000000	7500000000	5740000000
-59.4027	1080000000	2680000000	7390000000	5780000000
-59.4035	1240000000	2730000000	7400000000	5810000000
-59.4042	1360000000	2840000000	7520000000	5810000000
-59.405	1450000000	2990000000	7710000000	5750000000
-59.4057	1520000000	3150000000	7910000000	5630000000
-59.4065	1580000000	3280000000	8060000000	5490000000
-59.4073	1640000000	3330000000	8150000000	5370000000
-59.408	1660000000	3310000000	8200000000	5310000000
-59.4088	1620000000	3220000000	8240000000	5340000000
-59.4095	1510000000	3120000000	8300000000	5450000000
-59.4103	1330000000	3060000000	8350000000	5630000000
-59.411	1100000000	3070000000	8350000000	5840000000
-59.4118	860000000	3160000000	8250000000	6040000000
-59.4125	674000000	3310000000	8020000000	6200000000
-59.4133	591000000	3480000000	7720000000	6300000000
-59.414	641000000	3630000000	7440000000	6330000000
-59.4148	821000000	3740000000	7300000000	6280000000
-59.4155	1090000000	3810000000	7400000000	6160000000
-59.4163	1380000000	3850000000	7740000000	5990000000
-59.417	1610000000	3850000000	8240000000	5810000000
-59.4178	1710000000	3800000000	8750000000	5690000000
-59.4185	1650000000	3670000000	9120000000	5680000000
-59.4193	1440000000	3440000000	9250000000	5780000000
-59.42	1140000000	3100000000	9120000000	6000000000
-59.4208	829000000	2730000000	8840000000	6260000000
-59.4216	572000000	2410000000	8550000000	6480000000
-59.4223	417000000	2240000000	8380000000	6590000000
-59.4231	372000000	2300000000	8390000000	6560000000
-59.4238	407000000	2580000000	8580000000	6400000000
-59.4246	476000000	3020000000	8850000000	6190000000
-59.4253	535000000	3490000000	9090000000	6030000000
-59.4261	556000000	3850000000	9210000000	6010000000
-59.4268	536000000	4000000000	9190000000	6140000000
-59.4276	482000000	3950000000	9060000000	6380000000
-59.4283	405000000	3760000000	8900000000	6660000000
-59.4291	308000000	3530000000	8800000000	6860000000
-59.4298	194000000	3390000000	8770000000	6920000000
-59.4306	68133275	3370000000	8840000000	6850000000
-59.4313	-46000000	3460000000	8970000000	6700000000
-59.4321	-110000000	3590000000	9120000000	6570000000
-59.4328	-67000000	3680000000	9270000000	6550000000
-59.4336	104000000	3690000000	9430000000	6660000000
-59.4343	399000000	3640000000	9600000000	6880000000
-59.4351	761000000	3610000000	9770000000	7120000000
-59.4358	1100000000	3680000000	9920000000	7310000000
-59.4366	1310000000	3880000000	10000000000	7390000000
-59.4373	1350000000	4200000000	9970000000	7350000000
-59.4381	1200000000	4530000000	9820000000	7260000000
-59.4388	943000000	4730000000	9590000000	7190000000
-59.4396	685000000	4710000000	9350000000	7220000000
-59.4403	529000000	4420000000	9190000000	7350000000
-59.4411	528000000	3950000000	9140000000	7560000000
-59.4419	662000000	3430000000	9210000000	7760000000
-59.4426	852000000	3030000000	9340000000	7890000000
-59.4434	997000000	2860000000	9460000000	7920000000
-59.4441	1020000000	2980000000	9490000000	7870000000
-59.4449	928000000	3320000000	9410000000	7800000000
-59.4456	763000000	3780000000	9270000000	7790000000
-59.4464	624000000	4230000000	9150000000	7880000000
-59.4471	588000000	4580000000	9130000000	8070000000
-59.4479	681000000	4780000000	9260000000	8290000000
-59.4486	857000000	4850000000	9530000000	8470000000
-59.4494	1030000000	4830000000	9870000000	8530000000
-59.4501	1110000000	4770000000	10200000000	8440000000
-59.4509	1070000000	4690000000	10400000000	8240000000
-59.4516	957000000	4590000000	10500000000	8000000000
-59.4524	862000000	4490000000	10600000000	7780000000
-59.4531	895000000	4370000000	10500000000	7660000000
-59.4539	1110000000	4250000000	10600000000	7640000000
-59.4546	1490000000	4140000000	10600000000	7700000000
-59.4554	1890000000	4060000000	10700000000	7810000000
-59.4561	2180000000	3980000000	10900000000	7920000000
-59.4569	2210000000	3890000000	11000000000	8040000000
-59.4576	1960000000	3780000000	11000000000	8160000000
-59.4584	1500000000	3660000000	11000000000	8300000000
-59.4591	993000000	3580000000	11000000000	8460000000
-59.4599	632000000	3580000000	11000000000	8610000000
-59.4607	545000000	3730000000	11000000000	8720000000
-59.4614	757000000	4050000000	10900000000	8770000000
-59.4622	1180000000	4490000000	10900000000	8740000000
-59.4629	1640000000	4980000000	11000000000	8660000000
-59.4637	1970000000	5390000000	11000000000	8610000000
-59.4644	2070000000	5620000000	11200000000	8640000000
-59.4652	1920000000	5630000000	11500000000	8780000000
-59.4659	1600000000	5460000000	11900000000	9020000000
-59.4667	1230000000	5180000000	12200000000	9310000000
-59.4674	947000000	4910000000	12500000000	9550000000
-59.4682	809000000	4730000000	12500000000	9680000000
-59.4689	822000000	4680000000	12300000000	9680000000
-59.4697	939000000	4730000000	11800000000	9580000000
-59.4704	1100000000	4850000000	11100000000	9440000000
-59.4712	1250000000	4970000000	10600000000	9350000000
-59.4719	1370000000	5060000000	10400000000	9360000000
-59.4727	1470000000	5120000000	10600000000	9460000000
-59.4734	1560000000	5160000000	11100000000	9610000000
-59.4742	1630000000	5190000000	11800000000	9740000000
-59.4749	1670000000	5220000000	12400000000	9800000000
-59.4757	1660000000	5220000000	12900000000	9780000000
-59.4764	1580000000	5180000000	13000000000	9710000000
-59.4772	1450000000	5110000000	12800000000	9680000000
-59.4779	1300000000	5030000000	12400000000	9750000000
-59.4787	1190000000	5010000000	12000000000	9940000000
-59.4794	1140000000	5110000000	11900000000	10200000000
-59.4802	1180000000	5320000000	12000000000	10500000000
-59.4809	1270000000	5620000000	12300000000	10800000000
-59.4817	1380000000	5900000000	12700000000	10900000000
-59.4825	1470000000	6040000000	13200000000	10800000000
-59.4832	1520000000	5990000000	13500000000	10700000000
-59.484	1530000000	5740000000	13700000000	10600000000
-59.4847	1550000000	5390000000	13800000000	10600000000
-59.4855	1590000000	5080000000	13800000000	10700000000
-59.4862	1660000000	4950000000	13800000000	11000000000
-59.487	1770000000	5060000000	13800000000	11300000000
-59.4877	1870000000	5390000000	13800000000	11600000000
-59.4885	1940000000	5800000000	13800000000	11900000000
-59.4892	1950000000	6130000000	13700000000	12000000000
-59.49	1910000000	6260000000	13600000000	12000000000
-59.4907	1840000000	6140000000	13400000000	11900000000
-59.4915	1760000000	5840000000	13300000000	11900000000
-59.4922	1680000000	5500000000	13400000000	11900000000
-59.493	1610000000	5260000000	13500000000	12100000000
-59.4937	1530000000	5220000000	13700000000	12200000000
-59.4945	1430000000	5400000000	13900000000	12400000000
-59.4952	1340000000	5710000000	14200000000	12500000000
-59.496	1270000000	6030000000	14300000000	12600000000
-59.4967	1270000000	6280000000	14400000000	12500000000
-59.4975	1360000000	6400000000	14400000000	12500000000
-59.4982	1530000000	6440000000	14300000000	12400000000
-59.499	1720000000	6450000000	14100000000	12400000000
-59.4997	1860000000	6520000000	14000000000	12500000000
-59.5005	1880000000	6640000000	13900000000	12700000000
-59.5012	1760000000	6780000000	13800000000	12900000000
-59.502	1510000000	6840000000	13900000000	13200000000
-59.5028	1210000000	6750000000	14000000000	13400000000
[truncated: 5,980 more rows]
